# Supplementary material for: Rare Variants in MYD88, IRAK4 and IKBKG and Susceptibility to Invasive Pneumococcal Disease: A Population-Based Case-Control Study
Source: PLoS One. 2015 Apr 17;10(4):e0123532. doi: 10.1371/journal.pone.0123532 (PMC4401548; doi:10.1371/journal.pone.0123532)
Supplement: S1 Dataset — (XLS) [file pone.0123532.s001.xls]

## Sheet: IRAK4_IKBKG_MYD88_results_summa
#CHROM	POS		rsid	REF	ALT	b135_maf	function	gene	coding	read depth	ets case alleles	stdev case pools	est ctl alleles	stdev ctl pools	chi sq	QUAL	FILTER	INFO	FORMAT	magda_pool2.sorted.bam	magda_pool3.sorted.bam	magda_pool6.sorted.bam	magda_pool7.sorted.bam	WTCHG_27094_01.sorted.bam	WTCHG_27094_02.sorted.bam	WTCHG_27094_09.sorted.bam	WTCHG_27094_10.sorted.bam	case2	case3	case6	case7			ctl1	ctl2	ctl9	ctl10			ratio	chisq*ratio
X	153770362	X:153770362	0	T	C	0	UPSTREAM	IKBKG	-	79	147	2.06155	142	3	0.21	0	CLUSTER	AF=0.4402;DP=34.5;QF=2;TX=G6PD:ENST00000393562.2:in2/G6PD:ENST00000291567.5:in2/G6PD:ENST00000369620.2:in2/G6PD:ENST00000393564.2:in2/IKBKG:ENST00000369609.5:TSS:-97/IKBKG:ENST00000369607.1:TSS:-116;GENE=IKBKG;TYPE=UPSTREAM;EX=.;REFAA=.;ALTAA=.;AAPOS=.;EXCT=10	GT:DP:DPNR:AC	./.:6:4:37.30	./.:5:5:38.68	./.:7:1:34.08	./.:6:4:37.30	./.:62:22:33.03	./.:64:30:37.09	./.:69:24:32.58	./.:79:40:38.72	37	39	34	37			33	37	33	39			1.03521	0.217394
X	153770364	X:153770364	0	A	C	0	UPSTREAM	IKBKG	-	182504	0	0	4	0	4.02	0	CLUSTER	AF=0.006;DP=111453.0;QF=2;TX=G6PD:ENST00000393562.2:in2/G6PD:ENST00000291567.5:in2/G6PD:ENST00000369620.2:in2/G6PD:ENST00000393564.2:in2/IKBKG:ENST00000369609.5:TSS:-95/IKBKG:ENST00000369607.1:TSS:-114;GENE=IKBKG;TYPE=UPSTREAM;EX=.;REFAA=.;ALTAA=.;AAPOS=.;EXCT=10	GT:DP:DPNR:AC	./.:58565:96:0.00	./.:60400:76:0.00	./.:50735:80:0.00	./.:53452:81:0.00	./.:178497:1242:1.00	./.:162506:1079:1.00	./.:172856:1200:1.00	./.:182504:1250:1.00	0	0	0	0			1	1	1	1			0
X	153770365	X:153770365	0	GA	G	0	UPSTREAM	IKBKG	-	184883	0	0	0	0	0	0	CLUSTER	AF=0.0;DP=112869.5;QF=2;TX=G6PD:ENST00000393562.2:in3/G6PD:ENST00000291567.5:in3/G6PD:ENST00000369620.2:in3/G6PD:ENST00000393564.2:in3/IKBKG:ENST00000369609.5:TSS:-153770365/IKBKG:ENST00000369607.1:TSS:-153770365;GENE=IKBKG;TYPE=UPSTREAM;EX=.;REFAA=.;ALTAA=.;AAPOS=.;EXCT=10	GT:DP:DPNR:AC	./.:58994:32:0.00	./.:60991:26:0.00	./.:51084:26:0.00	./.:53949:38:0.00	./.:180963:604:0.00	./.:164748:561:0.00	./.:175207:583:0.00	./.:184883:596:0.00	0	0	0	0			0	0	0	0			#DIV/0!
X	153770366	X:153770366	0	AC	A	0	UPSTREAM	IKBKG	-	184593	0	0	4	0	4.02	0	CLUSTER	AF=0.006;DP=112639.0;QF=2;TX=G6PD:ENST00000393562.2:in3/G6PD:ENST00000291567.5:in3/G6PD:ENST00000369620.2:in3/G6PD:ENST00000393564.2:in3/IKBKG:ENST00000369609.5:TSS:-153770366/IKBKG:ENST00000369607.1:TSS:-153770366;GENE=IKBKG;TYPE=UPSTREAM;EX=.;REFAA=.;ALTAA=.;AAPOS=.;EXCT=10	GT:DP:DPNR:AC	./.:58553:21:0.00	./.:60715:43:0.00	./.:50672:29:0.00	./.:53637:54:0.00	./.:180616:1236:1.00	./.:164563:1203:1.00	./.:175043:1290:1.00	./.:184593:1149:1.00	0	0	0	0			1	1	1	1			0
X	153770368	X:153770368	0	CA	C	0	UPSTREAM	IKBKG	-	187754	0	0	4	0	4.02	0	CLUSTER	AF=0.006;DP=114541.0;QF=2;TX=G6PD:ENST00000393562.2:in3/G6PD:ENST00000291567.5:in3/G6PD:ENST00000369620.2:in3/G6PD:ENST00000393564.2:in3/IKBKG:ENST00000369609.5:TSS:-153770368/IKBKG:ENST00000369607.1:TSS:-153770368;GENE=IKBKG;TYPE=UPSTREAM;EX=.;REFAA=.;ALTAA=.;AAPOS=.;EXCT=10	GT:DP:DPNR:AC	./.:59504:61:0.00	./.:61610:81:0.00	./.:51882:93:0.00	./.:54740:108:0.00	./.:183995:1814:1.00	./.:167472:1684:1.00	./.:178185:1844:1.00	./.:187754:1736:1.00	0	0	0	0			1	1	1	1			0
X	153770370	X:153770370	0	AT	A	0	UPSTREAM	IKBKG	-	187557	0	0	4	0	4.02	0	CLUSTER	AF=0.006;DP=114387.5;QF=2;TX=G6PD:ENST00000393562.2:in3/G6PD:ENST00000291567.5:in3/G6PD:ENST00000369620.2:in3/G6PD:ENST00000393564.2:in3/IKBKG:ENST00000369609.5:TSS:-153770370/IKBKG:ENST00000369607.1:TSS:-153770370;GENE=IKBKG;TYPE=UPSTREAM;EX=.;REFAA=.;ALTAA=.;AAPOS=.;EXCT=10	GT:DP:DPNR:AC	./.:59440:26:0.00	./.:61589:20:0.00	./.:51607:15:0.00	./.:54522:18:0.00	./.:183463:1004:1.00	./.:167186:969:1.00	./.:177898:1040:1.00	./.:187557:1055:1.00	0	0	0	0			1	1	1	1			0
X	153770371	X:153770371	0	TG	T	0	UPSTREAM	IKBKG	-	188015	0	0	4	0	4.02	0	CLUSTER	AF=0.006;DP=114657.0;QF=2;TX=G6PD:ENST00000393562.2:in3/G6PD:ENST00000291567.5:in3/G6PD:ENST00000369620.2:in3/G6PD:ENST00000393564.2:in3/IKBKG:ENST00000369609.5:TSS:-153770371/IKBKG:ENST00000369607.1:TSS:-153770371;GENE=IKBKG;TYPE=UPSTREAM;EX=.;REFAA=.;ALTAA=.;AAPOS=.;EXCT=10	GT:DP:DPNR:AC	./.:59325:21:0.00	./.:61543:36:0.00	./.:51572:57:0.00	./.:54420:35:0.00	./.:184188:2210:1.00	./.:167771:2183:1.00	./.:178445:2345:1.00	./.:188015:2216:1.00	0	0	0	0			1	1	1	1			0
X	153770392	X:153770392	rs183383141	G	A	0	UPSTREAM	G6PD	-	187358	6	2.38048	0	0	6.05	0	SNA	AF=0.0091;DP=114359.0;QF=NA;TX=G6PD:ENST00000393562.2:in2/G6PD:ENST00000291567.5:in2/G6PD:ENST00000369620.2:in2/G6PD:ENST00000393564.2:in2/IKBKG:ENST00000369609.5:TSS:-67/IKBKG:ENST00000369607.1:TSS:-86;GENE=IKBKG;TYPE=UPSTREAM;EX=.;REFAA=.;ALTAA=.;AAPOS=.;EXCT=10	GT:DP:DPNR:AC	./.:59421:5:0.00	./.:61654:1042:1.00	./.:50922:3102:5.00	./.:54205:5:0.00	./.:183528:24:0.00	./.:167064:20:0.00	./.:177677:18:0.00	./.:187358:8:0.00	0	1	5	0			0	0	0	0			#DIV/0!
X	153770438	X:153770438	0	A	G	0	UPSTREAM	IKBKG	-	6323	0	0	1	0.5	0.99	100	PASS	AF=0.0015;DP=3075.0;QF=0;TX=G6PD:ENST00000393562.2:in2/G6PD:ENST00000291567.5:in2/G6PD:ENST00000369620.2:in2/G6PD:ENST00000393564.2:in2/IKBKG:ENST00000369609.5:TSS:-21/IKBKG:ENST00000369607.1:TSS:-40;GENE=IKBKG;TYPE=UPSTREAM;EX=.;REFAA=.;ALTAA=.;AAPOS=.;EXCT=10	GT:DP:DPNR:AC	./.:1453:4:0.00	./.:2576:5:0.00	./.:1008:1:0.00	./.:1264:4:0.00	./.:3660:37:1.00	./.:3574:7:0.00	./.:5228:3:0.00	./.:6323:8:0.00	0	0	0	0			1	0	0	0			0
X	153770626	X:153770626	rs189237568	C	T	0	MISSENSE	G6PD	R50C	81988	0	0	2	0.57735	2	100	PASS	AF=0.003;DP=43387.0;QF=0;TX=G6PD:ENST00000393562.2:in2/G6PD:ENST00000291567.5:in2/G6PD:ENST00000369620.2:in2/G6PD:ENST00000393564.2:in2/IKBKG:ENST00000369609.5:ex1:R50C:M/IKBKG:ENST00000369607.1:in1;GENE=IKBKG;TYPE=MISSENSE;EX=1;REFAA=R;ALTAA=C;AAPOS=50;EXCT=10	GT:DP:DPNR:AC	./.:16469:10:0.00	./.:16468:15:0.00	./.:14594:8:0.00	./.:15634:11:0.00	./.:82497:998:1.00	./.:70305:31:0.00	./.:73851:33:0.00	./.:81988:1003:1.00	0	0	0	0			1	0	0	1			0
X	153770957	X:153770957	0	C	T	0	INTRONIC	G6PD	-	86853	2	0.57735	2	0.57735	0	100	PASS	AF=0.006;DP=45559.0;QF=0;TX=G6PD:ENST00000393562.2:in2/G6PD:ENST00000291567.5:in2/G6PD:ENST00000369620.2:in2/G6PD:ENST00000393564.2:in2/IKBKG:ENST00000369609.5:in1/IKBKG:ENST00000369607.1:in1;GENE=G6PD;TYPE=INTRONIC;EX=.;REFAA=.;ALTAA=.;AAPOS=.;EXCT=13	GT:DP:DPNR:AC	./.:14197:8:0.00	./.:15922:267:1.00	./.:12529:6:0.00	./.:13842:177:1.00	./.:82771:660:1.00	./.:76374:20:0.00	./.:75196:15:0.00	./.:86853:1139:1.00	0	1	0	1			1	0	0	1			1
X	153770986	X:153770986	0	C	T	0	INTRONIC	G6PD	-	107141	0	0	1	0.5	1	100	PASS	AF=0.0015;DP=51052.0;QF=0;TX=G6PD:ENST00000393562.2:in2/G6PD:ENST00000291567.5:in2/G6PD:ENST00000369620.2:in2/G6PD:ENST00000393564.2:in2/IKBKG:ENST00000369609.5:in1/IKBKG:ENST00000369607.1:in1;GENE=G6PD;TYPE=INTRONIC;EX=.;REFAA=.;ALTAA=.;AAPOS=.;EXCT=13	GT:DP:DPNR:AC	./.:13115:10:0.00	./.:14785:17:0.00	./.:10893:8:0.00	./.:12447:9:0.00	./.:97720:37:0.00	./.:90355:635:1.00	./.:87319:30:0.00	./.:107141:41:0.00	0	0	0	0			0	1	0	0			0
X	153771125	X:153771125	rs73573488	A	G	0.0832	INTRONIC	G6PD	-	156605	1	0.5	0	0	1	100	PASS	AF=0.0015;DP=67173.0;QF=0;TX=G6PD:ENST00000393562.2:in2/G6PD:ENST00000291567.5:in2/G6PD:ENST00000369620.2:in2/G6PD:ENST00000393564.2:in2/IKBKG:ENST00000369609.5:in1/IKBKG:ENST00000369607.1:in1;GENE=G6PD;TYPE=INTRONIC;EX=.;REFAA=.;ALTAA=.;AAPOS=.;EXCT=13	GT:DP:DPNR:AC	./.:14165:11:0.00	./.:16027:10:0.00	./.:10347:157:1.00	./.:13067:19:0.00	./.:126999:42:0.00	./.:122673:50:0.00	./.:118319:49:0.00	./.:156605:102:0.00	0	0	1	0			0	0	0	0			#DIV/0!
X	153771172	X:153771172	0	C	A	0	INTRONIC	G6PD	-	168174	1	0.5	0	0	1	0	SNA	AF=0.0015;DP=71294.0;QF=NA;TX=G6PD:ENST00000393562.2:in2/G6PD:ENST00000291567.5:in2/G6PD:ENST00000369620.2:in2/G6PD:ENST00000393564.2:in2/IKBKG:ENST00000369609.5:in1/IKBKG:ENST00000369607.1:in1;GENE=G6PD;TYPE=INTRONIC;EX=.;REFAA=.;ALTAA=.;AAPOS=.;EXCT=13	GT:DP:DPNR:AC	./.:14934:0:0.00	./.:16093:3:0.00	./.:13232:99:1.00	./.:14359:2:0.00	./.:135841:10:0.00	./.:133059:11:0.00	./.:126495:11:0.00	./.:168174:12:0.00	0	0	1	0			0	0	0	0			#DIV/0!
X	153771296	X:153771296	rs2472393	C	T	0.3058	INTRONIC	G6PD	-	114253	43	4.85627	39	3.77492	0.18	100	PASS	AF=0.1244;DP=52015.5;QF=0;TX=G6PD:ENST00000393562.2:in2/G6PD:ENST00000291567.5:in2/G6PD:ENST00000369620.2:in2/G6PD:ENST00000393564.2:in2/IKBKG:ENST00000369609.5:in1/IKBKG:ENST00000369607.1:in1;GENE=G6PD;TYPE=INTRONIC;EX=.;REFAA=.;ALTAA=.;AAPOS=.;EXCT=13	GT:DP:DPNR:AC	./.:11241:2335:17.00	./.:13171:1206:7.67	./.:8842:1274:11.97	./.:10691:741:6.00	./.:99527:7778:6.00	./.:93665:10755:9.00	./.:90860:16708:15.00	./.:114253:12259:9.00	17	8	12	6			6	9	15	9			1.10256	0.198462
X	153771345	X:153771345	0	TC	T	0	INTRONIC	G6PD	-	71406	4	0	4	0	0	100	PASS	AF=0.0121;DP=36814.5;QF=0;TX=G6PD:ENST00000393562.2:in3/G6PD:ENST00000291567.5:in3/G6PD:ENST00000369620.2:in3/G6PD:ENST00000393564.2:in3/IKBKG:ENST00000369609.5:in1/IKBKG:ENST00000369607.1:in1;GENE=G6PD;TYPE=INTRONIC;EX=.;REFAA=.;ALTAA=.;AAPOS=.;EXCT=13	GT:DP:DPNR:AC	./.:12516:76:1.00	./.:14756:89:1.00	./.:9487:79:1.00	./.:11043:77:1.00	./.:64322:419:1.00	./.:58873:380:1.00	./.:62346:376:1.00	./.:71406:398:1.00	1	1	1	1			1	1	1	1			1
X	153771351	X:153771351	rs2472394	C	A	0.0914	INTRONIC	G6PD	-	88863	24	1.41421	25	3.86221	0.04	100	PASS	AF=0.0751;DP=46381.5;QF=0;TX=G6PD:ENST00000393562.2:in2/G6PD:ENST00000291567.5:in2/G6PD:ENST00000369620.2:in2/G6PD:ENST00000393564.2:in2/IKBKG:ENST00000369609.5:in1/IKBKG:ENST00000369607.1:in1;GENE=G6PD;TYPE=INTRONIC;EX=.;REFAA=.;ALTAA=.;AAPOS=.;EXCT=13	GT:DP:DPNR:AC	./.:13934:777:4.98	./.:15932:1206:6.00	./.:12134:1201:8.00	./.:13503:869:5.00	./.:82803:2488:2.33	./.:76831:3306:4.00	./.:77690:9497:10.00	./.:88863:9711:9.00	5	6	8	5			2	4	10	9			1.04167	0.0416667
X	153771915	X:153771915	0	AT	A	0	INTRONIC	G6PD	-	32478	2	0.57735	0	0	2.06	0	FT	AF=0.0031;DP=24129.5;QF=1;TX=G6PD:ENST00000393562.2:in3/G6PD:ENST00000291567.5:in3/G6PD:ENST00000369620.2:in3/G6PD:ENST00000393564.2:in3/IKBKG:ENST00000369609.5:in1/IKBKG:ENST00000369607.1:in1;GENE=G6PD;TYPE=INTRONIC;EX=.;REFAA=.;ALTAA=.;AAPOS=.;EXCT=13	GT:DP:DPNR:AC	./.:18343:86:1.00	./.:19715:75:0.00	./.:17129:93:1.00	./.:18188:81:0.06	./.:29827:92:0.00	./.:28544:123:0.00	./.:32020:136:0.00	./.:32478:129:0.00	1	0	1	0			0	0	0	0			#DIV/0!
X	153771995	X:153771995	0	A	G	0	INTRONIC	G6PD	-	25213	0	0	3	0.5	1.5	0	FT	AF=0.0091;DP=11301.0;QF=1;TX=G6PD:ENST00000393562.2:in2/G6PD:ENST00000291567.5:in2/G6PD:ENST00000369620.2:in2/G6PD:ENST00000393564.2:in2/IKBKG:ENST00000369609.5:in1/IKBKG:ENST00000369607.1:in1;GENE=G6PD;TYPE=INTRONIC;EX=.;REFAA=.;ALTAA=.;AAPOS=.;EXCT=13	GT:DP:DPNR:AC	./.:0:0:0.00	./.:0:0:0.00	./.:0:0:0.00	./.:0:0:0.00	./.:25155:126:1.00	./.:22602:134:1.00	./.:24882:77:0.00	./.:25213:115:0.99	0	0	0	0			1	1	0	1			0
X	153772016	X:153772016	0	T	C	0	INTRONIC	G6PD	-	29732	0	0	3	0.5	3.01	0	FT	AF=0.0045;DP=15224.5;QF=1;TX=G6PD:ENST00000393562.2:in2/G6PD:ENST00000291567.5:in2/G6PD:ENST00000369620.2:in2/G6PD:ENST00000393564.2:in2/IKBKG:ENST00000369609.5:in1/IKBKG:ENST00000369607.1:in1;GENE=G6PD;TYPE=INTRONIC;EX=.;REFAA=.;ALTAA=.;AAPOS=.;EXCT=13	GT:DP:DPNR:AC	./.:3372:0:0.00	./.:3687:0:0.00	./.:2902:0:0.00	./.:3139:0:0.00	./.:29767:170:1.00	./.:26762:159:1.00	./.:29719:106:0.00	./.:29732:173:1.00	0	0	0	0			1	1	0	1			0
X	153772080	X:153772080	0	TG	T	0	INTRONIC	G6PD	-	19968	0	0	4	0	4.02	0	FT	AF=0.006;DP=18516.5;QF=1;TX=G6PD:ENST00000393562.2:in3/G6PD:ENST00000291567.5:in3/G6PD:ENST00000369620.2:in3/G6PD:ENST00000393564.2:in3/IKBKG:ENST00000369609.5:in1/IKBKG:ENST00000369607.1:in1;GENE=G6PD;TYPE=INTRONIC;EX=.;REFAA=.;ALTAA=.;AAPOS=.;EXCT=13	GT:DP:DPNR:AC	./.:17204:0:0.00	./.:18698:1:0.00	./.:16250:0:0.00	./.:16635:0:0.00	./.:19347:136:1.00	./.:18335:126:1.00	./.:21741:142:1.00	./.:19968:126:1.00	0	0	0	0			1	1	1	1			0		poly
X	153772081	X:153772081	0	G	T	0	INTRONIC	G6PD	-	16658	0	0	4	0	4.02	0	FT	AF=0.006;DP=15802.5;QF=1;TX=G6PD:ENST00000393562.2:in2/G6PD:ENST00000291567.5:in2/G6PD:ENST00000369620.2:in2/G6PD:ENST00000393564.2:in2/IKBKG:ENST00000369609.5:in1/IKBKG:ENST00000369607.1:in1;GENE=G6PD;TYPE=INTRONIC;EX=.;REFAA=.;ALTAA=.;AAPOS=.;EXCT=13	GT:DP:DPNR:AC	./.:15010:1:0.00	./.:16353:8:0.00	./.:14040:3:0.00	./.:14534:0:0.00	./.:16207:211:1.00	./.:15398:195:1.00	./.:18445:244:1.00	./.:16658:246:1.00	0	0	0	0			1	1	1	1			0		poly
X	153772083	X:153772083	0	TA	T	0	INTRONIC	G6PD	-	17717	0	0	4	0	4.02	0	FT	AF=0.006;DP=16694.0;QF=1;TX=G6PD:ENST00000393562.2:in3/G6PD:ENST00000291567.5:in3/G6PD:ENST00000369620.2:in3/G6PD:ENST00000393564.2:in3/IKBKG:ENST00000369609.5:in1/IKBKG:ENST00000369607.1:in1;GENE=G6PD;TYPE=INTRONIC;EX=.;REFAA=.;ALTAA=.;AAPOS=.;EXCT=13	GT:DP:DPNR:AC	./.:15696:3:0.00	./.:17130:2:0.00	./.:14703:0:0.00	./.:15082:3:0.00	./.:17287:148:1.00	./.:16258:105:1.00	./.:19425:133:1.00	./.:17717:108:1.00	0	0	0	0			1	1	1	1			0		poly
X	153772084	X:153772084	0	AT	A	0	INTRONIC	G6PD	-	16815	31	0.5	40	0	1.36	100	PASS	AF=0.1087;DP=16179.0;QF=0;TX=G6PD:ENST00000393562.2:in3/G6PD:ENST00000291567.5:in3/G6PD:ENST00000369620.2:in3/G6PD:ENST00000393564.2:in3/IKBKG:ENST00000369609.5:in1/IKBKG:ENST00000369607.1:in1;GENE=G6PD;TYPE=INTRONIC;EX=.;REFAA=.;ALTAA=.;AAPOS=.;EXCT=13	GT:DP:DPNR:AC	./.:16002:1579:8.00	./.:17377:1663:8.00	./.:14061:1256:7.02	./.:14951:1470:8.00	./.:16356:2035:10.00	./.:15595:1977:10.09	./.:18571:2229:10.00	./.:16815:2144:10.26	8	8	7	8			10	10	10	10			0.775
X	153772099	X:153772099	0	T	G	0	INTRONIC	G6PD	-	22375	5	0.5	2	0.57735	1.43	0	CLUSTER	AF=0.0109;DP=14442.5;QF=2;TX=G6PD:ENST00000393562.2:in2/G6PD:ENST00000291567.5:in2/G6PD:ENST00000369620.2:in2/G6PD:ENST00000393564.2:in2/IKBKG:ENST00000369609.5:in1/IKBKG:ENST00000369607.1:in1;GENE=G6PD;TYPE=INTRONIC;EX=.;REFAA=.;ALTAA=.;AAPOS=.;EXCT=13	GT:DP:DPNR:AC	./.:7843:105:1.00	./.:8364:138:1.00	./.:6804:119:1.20	./.:7055:147:2.00	./.:22103:97:0.00	./.:20521:90:0.01	./.:22621:123:1.00	./.:22375:103:1.00	1	1	1	2			0	0	1	1			2.5
X	153772100	X:153772100	0	T	G	0	INTRONIC	G6PD	-	23969	9	0.5	4	0	1.77	0	CLUSTER	AF=0.0193;DP=15156.5;QF=2;TX=G6PD:ENST00000393562.2:in2/G6PD:ENST00000291567.5:in2/G6PD:ENST00000369620.2:in2/G6PD:ENST00000393564.2:in2/IKBKG:ENST00000369609.5:in1/IKBKG:ENST00000369607.1:in1;GENE=G6PD;TYPE=INTRONIC;EX=.;REFAA=.;ALTAA=.;AAPOS=.;EXCT=13	GT:DP:DPNR:AC	./.:7710:205:2.00	./.:8218:236:2.00	./.:6385:154:2.00	./.:6798:208:2.69	./.:23740:120:1.00	./.:22095:131:1.00	./.:23791:115:1.00	./.:23969:122:1.00	2	2	2	3			1	1	1	1			2.25
X	153772101	X:153772101	0	G	T	0	INTRONIC	G6PD	-	24412	17	0.5	5	0.5	6.8	0	CLUSTER	AF=0.0335;DP=14926.5;QF=2;TX=G6PD:ENST00000393562.2:in2/G6PD:ENST00000291567.5:in2/G6PD:ENST00000369620.2:in2/G6PD:ENST00000393564.2:in2/IKBKG:ENST00000369609.5:in1/IKBKG:ENST00000369607.1:in1;GENE=G6PD;TYPE=INTRONIC;EX=.;REFAA=.;ALTAA=.;AAPOS=.;EXCT=13	GT:DP:DPNR:AC	./.:6974:370:4.04	./.:7469:381:4.00	./.:5581:335:5.00	./.:6044:301:4.00	./.:24105:365:1.00	./.:22384:353:1.00	./.:23677:454:2.00	./.:24412:368:1.00	4	4	5	4			1	1	2	1			3.4		poly
X	153772102	X:153772102	0	A	T	0	INTRONIC	G6PD	-	26335	8	0	0	0	8.05	0	CLUSTER	AF=0.0121;DP=15893.0;QF=2;TX=G6PD:ENST00000393562.2:in2/G6PD:ENST00000291567.5:in2/G6PD:ENST00000369620.2:in2/G6PD:ENST00000393564.2:in2/IKBKG:ENST00000369609.5:in1/IKBKG:ENST00000369607.1:in1;GENE=G6PD;TYPE=INTRONIC;EX=.;REFAA=.;ALTAA=.;AAPOS=.;EXCT=13	GT:DP:DPNR:AC	./.:7189:153:2.00	./.:7624:157:2.00	./.:5787:125:2.00	./.:6399:118:1.96	./.:25999:76:0.00	./.:24162:86:0.00	./.:25260:94:0.00	./.:26335:77:0.00	2	2	2	2			0	0	0	0			#DIV/0!		poly
X	153772565	X:153772565	0	T	C	0	INTRONIC	G6PD	-	48641	0	0	1	0.5	0.5	0	POOR	AF=0.003;DP=21239.5;QF=3;TX=G6PD:ENST00000393562.2:in2/G6PD:ENST00000291567.5:in2/G6PD:ENST00000369620.2:in2/G6PD:ENST00000393564.2:in2/IKBKG:ENST00000369609.5:in1/IKBKG:ENST00000369607.1:in1;GENE=G6PD;TYPE=INTRONIC;EX=.;REFAA=.;ALTAA=.;AAPOS=.;EXCT=13	GT:DP:DPNR:AC	./.:0:0:0.00	./.:0:0:0.00	./.:0:0:0.00	./.:0:0:0.00	./.:45503:185:0.00	./.:42479:143:0.00	./.:44839:175:0.00	./.:48641:241:1.00	0	0	0	0			0	0	0	1
X	153772689	X:153772689	0	A	T	0	INTRONIC	G6PD	-	67646	0	0	2	0.57735	2	0	FT	AF=0.003;DP=38485.5;QF=1;TX=G6PD:ENST00000393562.2:in2/G6PD:ENST00000291567.5:in2/G6PD:ENST00000369620.2:in2/G6PD:ENST00000393564.2:in2/IKBKG:ENST00000369609.5:in1/IKBKG:ENST00000369607.1:in1;GENE=G6PD;TYPE=INTRONIC;EX=.;REFAA=.;ALTAA=.;AAPOS=.;EXCT=13	GT:DP:DPNR:AC	./.:14056:0:0.00	./.:16143:0:0.00	./.:12627:0:0.00	./.:13751:0:0.00	./.:66067:300:1.00	./.:60828:240:0.00	./.:64693:220:0.00	./.:67646:347:1.00	0	0	0	0			1	0	0	1			0
X	153772699	X:153772699	0	T	G	0	INTRONIC	G6PD	-	77681	0	0	2	0.57735	2	0	FT	AF=0.003;DP=41406.5;QF=1;TX=G6PD:ENST00000393562.2:in2/G6PD:ENST00000291567.5:in2/G6PD:ENST00000369620.2:in2/G6PD:ENST00000393564.2:in2/IKBKG:ENST00000369609.5:in1/IKBKG:ENST00000369607.1:in1;GENE=G6PD;TYPE=INTRONIC;EX=.;REFAA=.;ALTAA=.;AAPOS=.;EXCT=13	GT:DP:DPNR:AC	./.:12053:0:0.00	./.:13815:0:0.00	./.:10719:1:0.00	./.:11735:0:0.00	./.:74693:339:1.00	./.:68998:237:0.00	./.:72158:236:0.00	./.:77681:365:1.00	0	0	0	0			1	0	0	1			0
X	153772707	X:153772707	0	G	A	0	INTRONIC	G6PD	-	83924	0	0	2	0.57735	2	0	FT	AF=0.003;DP=42476.5;QF=1;TX=G6PD:ENST00000393562.2:in2/G6PD:ENST00000291567.5:in2/G6PD:ENST00000369620.2:in2/G6PD:ENST00000393564.2:in2/IKBKG:ENST00000369609.5:in1/IKBKG:ENST00000369607.1:in1;GENE=G6PD;TYPE=INTRONIC;EX=.;REFAA=.;ALTAA=.;AAPOS=.;EXCT=13	GT:DP:DPNR:AC	./.:9929:3:0.00	./.:11276:2:0.00	./.:8792:2:0.00	./.:9606:0:0.00	./.:79666:372:1.00	./.:73677:306:0.00	./.:76260:304:0.00	./.:83924:439:1.00	0	0	0	0			1	0	0	1			0
X	153772794	X:153772794	0	G	A	0	INTRONIC	G6PD	-	92665	0	0	2	1	2	100	PASS	AF=0.003;DP=43690.0;QF=0;TX=G6PD:ENST00000393562.2:in2/G6PD:ENST00000291567.5:in2/G6PD:ENST00000369620.2:in2/G6PD:ENST00000393564.2:in2/IKBKG:ENST00000369609.5:in1/IKBKG:ENST00000369607.1:in1;GENE=G6PD;TYPE=INTRONIC;EX=.;REFAA=.;ALTAA=.;AAPOS=.;EXCT=13	GT:DP:DPNR:AC	./.:5796:6:0.00	./.:7509:6:0.00	./.:3734:3:0.00	./.:5389:9:0.00	./.:85743:34:0.00	./.:79871:45:0.00	./.:80700:51:0.00	./.:92665:2261:2.00	0	0	0	0			0	0	0	2			0
X	153772908	X:153772908	0	T	A	0	INTRONIC	G6PD	-	106205	0	0	3	0.5	3.01	0	FT	AF=0.0045;DP=53383.0;QF=1;TX=G6PD:ENST00000393562.2:in2/G6PD:ENST00000291567.5:in2/G6PD:ENST00000369620.2:in2/G6PD:ENST00000393564.2:in2/IKBKG:ENST00000369609.5:in1/IKBKG:ENST00000369607.1:in1;GENE=G6PD;TYPE=INTRONIC;EX=.;REFAA=.;ALTAA=.;AAPOS=.;EXCT=13	GT:DP:DPNR:AC	./.:14346:8:0.00	./.:16109:43:0.00	./.:12962:35:0.00	./.:14196:26:0.00	./.:98555:469:1.00	./.:91123:431:1.00	./.:90657:379:0.00	./.:106205:494:1.00	0	0	0	0			1	1	0	1			0
X	153772914	X:153772914	0	G	GCAGAAGGGGA	0	INTRONIC	G6PD	-	109745	1	0.5	4	0	1.37	0	FT	AF=0.008;DP=54652.0;QF=1;TX=G6PD:ENST00000393562.2:in3/G6PD:ENST00000291567.5:in3/G6PD:ENST00000369620.2:in3/G6PD:ENST00000393564.2:in3/IKBKG:ENST00000369609.5:in1/IKBKG:ENST00000369607.1:in1;GENE=G6PD;TYPE=INTRONIC;EX=.;REFAA=.;ALTAA=.;AAPOS=.;EXCT=13	GT:DP:DPNR:AC	./.:14516:25:0.00	./.:16274:76:1.00	./.:12966:58:0.31	./.:14334:55:0.00	./.:101986:619:1.00	./.:93879:508:1.00	./.:93030:483:1.00	./.:109745:616:1.00	0	1	0	0			1	1	1	1			0.25
X	153773377	X:153773377	0	C	T	0	INTRONIC	G6PD	-	99767	1	0.5	0	0	1	100	PASS	AF=0.0015;DP=52712.5;QF=0;TX=G6PD:ENST00000393562.2:in2/G6PD:ENST00000291567.5:in2/G6PD:ENST00000369620.2:in2/G6PD:ENST00000393564.2:in2/IKBKG:ENST00000369609.5:in1/IKBKG:ENST00000369607.1:in1;GENE=G6PD;TYPE=INTRONIC;EX=.;REFAA=.;ALTAA=.;AAPOS=.;EXCT=13	GT:DP:DPNR:AC	./.:17836:130:1.00	./.:18805:6:0.00	./.:15813:0:0.00	./.:16856:6:0.00	./.:93030:15:0.00	./.:86905:16:0.00	./.:86620:34:0.00	./.:99767:18:0.00	1	0	0	0			0	0	0	0			#DIV/0!
X	153773467	X:153773467	0	T	G	0	INTRONIC	G6PD	-	82594	2	0.57735	0	0	2	0	FT	AF=0.003;DP=43212.5;QF=1;TX=G6PD:ENST00000393562.2:in2/G6PD:ENST00000291567.5:in2/G6PD:ENST00000369620.2:in2/G6PD:ENST00000393564.2:in2/IKBKG:ENST00000369609.5:in1/IKBKG:ENST00000369607.1:in1;GENE=G6PD;TYPE=INTRONIC;EX=.;REFAA=.;ALTAA=.;AAPOS=.;EXCT=13	GT:DP:DPNR:AC	./.:13455:107:1.00	./.:14550:97:1.00	./.:11020:29:0.00	./.:12463:46:0.00	./.:75953:49:0.00	./.:71992:39:0.00	./.:71875:37:0.00	./.:82594:48:0.00	1	1	0	0			0	0	0	0			#DIV/0!
X	153773490	X:153773490	rs190769680	T	C	0	INTRONIC	IKBKG	-	74932	0	0	1	0.5	1.49	100	PASS	AF=0.0022;DP=42923.5;QF=0;TX=G6PD:ENST00000393562.2:in2/G6PD:ENST00000291567.5:in2/G6PD:ENST00000369620.2:in2/G6PD:ENST00000393564.2:in2/IKBKG:ENST00000369609.5:in1/IKBKG:ENST00000369607.1:in1;GENE=G6PD;TYPE=INTRONIC;EX=.;REFAA=.;ALTAA=.;AAPOS=.;EXCT=13	GT:DP:DPNR:AC	./.:17950:15:0.00	./.:19946:23:0.00	./.:16157:28:0.00	./.:17613:21:0.00	./.:70013:1236:1.49	./.:65901:43:0.00	./.:67119:78:0.00	./.:74932:66:0.00	0	0	0	0			1	0	0	0			0
X	153773819	X:153773819	0	G	A	0	INTRONIC	G6PD	-	61020	0	0	3	0.957427	1.51	100	PASS	AF=0.0091;DP=26342.5;QF=0;TX=G6PD:ENST00000393562.2:in2/G6PD:ENST00000291567.5:in2/G6PD:ENST00000369620.2:in2/G6PD:ENST00000393564.2:in2/IKBKG:ENST00000369609.5:in1/IKBKG:ENST00000369607.1:in1;GENE=G6PD;TYPE=INTRONIC;EX=.;REFAA=.;ALTAA=.;AAPOS=.;EXCT=13	GT:DP:DPNR:AC	./.:0:0:0.00	./.:0:0:0.00	./.:0:0:0.00	./.:0:0:0.00	./.:56755:880:1.00	./.:52685:18:0.00	./.:55264:27:0.00	./.:61020:1709:2.00	0	0	0	0			1	0	0	2			0
X	153773825	X:153773825	0	G	A	0	INTRONIC	G6PD	-	52967	0	0	1	0.5	0.5	0	FT	AF=0.003;DP=22575.0;QF=1;TX=G6PD:ENST00000393562.2:in2/G6PD:ENST00000291567.5:in2/G6PD:ENST00000369620.2:in2/G6PD:ENST00000393564.2:in2/IKBKG:ENST00000369609.5:in1/IKBKG:ENST00000369607.1:in1;GENE=G6PD;TYPE=INTRONIC;EX=.;REFAA=.;ALTAA=.;AAPOS=.;EXCT=13	GT:DP:DPNR:AC	./.:0:0:0.00	./.:0:0:0.00	./.:0:0:0.00	./.:0:0:0.00	./.:48709:230:1.00	./.:45150:164:0.00	./.:46903:176:0.00	./.:52967:170:0.00	0	0	0	0			1	0	0	0			0
X	153773847	X:153773847	0	T	C	0	INTRONIC	G6PD	-	75677	0	0	4	0	2.02	0	FT	AF=0.0121;DP=32309.0;QF=1;TX=G6PD:ENST00000393562.2:in2/G6PD:ENST00000291567.5:in2/G6PD:ENST00000369620.2:in2/G6PD:ENST00000393564.2:in2/IKBKG:ENST00000369609.5:in1/IKBKG:ENST00000369607.1:in1;GENE=G6PD;TYPE=INTRONIC;EX=.;REFAA=.;ALTAA=.;AAPOS=.;EXCT=13	GT:DP:DPNR:AC	./.:0:0:0.00	./.:0:0:0.00	./.:0:0:0.00	./.:0:0:0.00	./.:68153:518:1.00	./.:64618:373:1.00	./.:64844:380:1.00	./.:75677:503:1.00	0	0	0	0			1	1	1	1			0
X	153773861	X:153773861	0	T	C	0	INTRONIC	G6PD	-	81094	0	0	4	0	3.99	100	PASS	AF=0.0061;DP=35261.5;QF=0;TX=G6PD:ENST00000393562.2:in2/G6PD:ENST00000291567.5:in2/G6PD:ENST00000369620.2:in2/G6PD:ENST00000393564.2:in2/IKBKG:ENST00000369609.5:in1/IKBKG:ENST00000369607.1:in1;GENE=G6PD;TYPE=INTRONIC;EX=.;REFAA=.;ALTAA=.;AAPOS=.;EXCT=13	GT:DP:DPNR:AC	./.:434:0:0.00	./.:505:0:0.00	./.:452:0:0.00	./.:463:0:0.00	./.:73064:742:1.00	./.:70421:550:1.00	./.:70018:562:1.00	./.:81094:735:1.00	0	0	0	0			1	1	1	1			0
X	153773876	X:153773876	0	T	C	0	INTRONIC	G6PD	-	74043	0	0	4	0	4.02	100	PASS	AF=0.006;DP=32972.5;QF=0;TX=G6PD:ENST00000393562.2:in2/G6PD:ENST00000291567.5:in2/G6PD:ENST00000369620.2:in2/G6PD:ENST00000393564.2:in2/IKBKG:ENST00000369609.5:in1/IKBKG:ENST00000369607.1:in1;GENE=G6PD;TYPE=INTRONIC;EX=.;REFAA=.;ALTAA=.;AAPOS=.;EXCT=13	GT:DP:DPNR:AC	./.:1374:0:0.00	./.:1659:0:0.00	./.:1247:0:0.00	./.:1345:0:0.00	./.:65571:815:1.00	./.:64286:636:1.00	./.:64521:646:1.00	./.:74043:858:1.00	0	0	0	0			1	1	1	1			0
X	153773879	X:153773879	0	G	A	0	INTRONIC	G6PD	-	72027	0	0	3	0.5	3.01	0	FT	AF=0.0045;DP=32175.0;QF=1;TX=G6PD:ENST00000393562.2:in2/G6PD:ENST00000291567.5:in2/G6PD:ENST00000369620.2:in2/G6PD:ENST00000393564.2:in2/IKBKG:ENST00000369609.5:in1/IKBKG:ENST00000369607.1:in1;GENE=G6PD;TYPE=INTRONIC;EX=.;REFAA=.;ALTAA=.;AAPOS=.;EXCT=13	GT:DP:DPNR:AC	./.:1385:0:0.00	./.:1671:0:0.00	./.:1286:0:0.00	./.:1389:0:0.00	./.:63692:407:1.00	./.:62679:255:0.00	./.:63132:304:1.00	./.:72027:403:1.00	0	0	0	0			1	0	1	1			0
X	153773890	X:153773890	0	C	A	0	INTRONIC	G6PD	-	61942	0	0	4	0	4.02	100	PASS	AF=0.006;DP=27959.5;QF=0;TX=G6PD:ENST00000393562.2:in2/G6PD:ENST00000291567.5:in2/G6PD:ENST00000369620.2:in2/G6PD:ENST00000393564.2:in2/IKBKG:ENST00000369609.5:in1/IKBKG:ENST00000369607.1:in1;GENE=G6PD;TYPE=INTRONIC;EX=.;REFAA=.;ALTAA=.;AAPOS=.;EXCT=13	GT:DP:DPNR:AC	./.:1391:0:0.00	./.:1674:0:0.00	./.:1282:0:0.00	./.:1390:0:0.00	./.:54878:628:1.00	./.:54245:483:1.00	./.:55347:456:1.00	./.:61942:615:1.00	0	0	0	0			1	1	1	1			0
X	153773906	X:153773906	0	C	T	0	INTRONIC	G6PD	-	53954	0	0	3	0.5	3.01	0	FT	AF=0.0045;DP=24154.5;QF=1;TX=G6PD:ENST00000393562.2:in2/G6PD:ENST00000291567.5:in2/G6PD:ENST00000369620.2:in2/G6PD:ENST00000393564.2:in2/IKBKG:ENST00000369609.5:in1/IKBKG:ENST00000369607.1:in1;GENE=G6PD;TYPE=INTRONIC;EX=.;REFAA=.;ALTAA=.;AAPOS=.;EXCT=13	GT:DP:DPNR:AC	./.:1542:0:0.00	./.:1902:0:0.00	./.:1450:0:0.00	./.:1586:0:0.00	./.:47905:224:1.00	./.:46407:224:1.00	./.:48531:214:0.00	./.:53954:263:1.00	0	0	0	0			1	1	0	1			0
X	153773933	X:153773933	0	T	C	0	INTRONIC	G6PD	-	48217	0	0	4	0	4	0	FT	AF=0.0061;DP=20988.0;QF=1;TX=G6PD:ENST00000393562.2:in2/G6PD:ENST00000291567.5:in2/G6PD:ENST00000369620.2:in2/G6PD:ENST00000393564.2:in2/IKBKG:ENST00000369609.5:in1/IKBKG:ENST00000369607.1:in1;GENE=G6PD;TYPE=INTRONIC;EX=.;REFAA=.;ALTAA=.;AAPOS=.;EXCT=13	GT:DP:DPNR:AC	./.:503:0:0.00	./.:638:0:0.00	./.:419:0:0.00	./.:531:0:0.00	./.:45104:434:1.00	./.:41338:363:1.00	./.:43797:326:1.00	./.:48217:392:1.00	0	0	0	0			1	1	1	1			0
X	153773942	X:153773942	0	T	C	0	INTRONIC	G6PD	-	45974	0	0	3	0.5	2.99	0	FT	AF=0.0045;DP=20102.5;QF=1;TX=G6PD:ENST00000393562.2:in2/G6PD:ENST00000291567.5:in2/G6PD:ENST00000369620.2:in2/G6PD:ENST00000393564.2:in2/IKBKG:ENST00000369609.5:in1/IKBKG:ENST00000369607.1:in1;GENE=G6PD;TYPE=INTRONIC;EX=.;REFAA=.;ALTAA=.;AAPOS=.;EXCT=13	GT:DP:DPNR:AC	./.:510:0:0.00	./.:646:0:0.00	./.:412:0:0.00	./.:534:0:0.00	./.:43842:221:1.00	./.:39559:211:1.00	./.:41936:159:0.00	./.:45974:224:1.00	0	0	0	0			1	1	0	1			0
X	153773946	X:153773946	0	G	A	0	INTRONIC	G6PD	-	43615	0	0	4	0	4	100	PASS	AF=0.0061;DP=19134.5;QF=0;TX=G6PD:ENST00000393562.2:in2/G6PD:ENST00000291567.5:in2/G6PD:ENST00000369620.2:in2/G6PD:ENST00000393564.2:in2/IKBKG:ENST00000369609.5:in1/IKBKG:ENST00000369607.1:in1;GENE=G6PD;TYPE=INTRONIC;EX=.;REFAA=.;ALTAA=.;AAPOS=.;EXCT=13	GT:DP:DPNR:AC	./.:520:0:0.00	./.:646:0:0.00	./.:432:0:0.00	./.:545:0:0.00	./.:41897:408:1.00	./.:37623:368:1.00	./.:40077:348:1.00	./.:43615:403:1.00	0	0	0	0			1	1	1	1			0
X	153773974	X:153773974	0	C	T	0	INTRONIC	G6PD	-	31576	0	0	4	0	4.02	0	CLUSTER	AF=0.006;DP=14579.5;QF=2;TX=G6PD:ENST00000393562.2:in2/G6PD:ENST00000291567.5:in2/G6PD:ENST00000369620.2:in2/G6PD:ENST00000393564.2:in2/IKBKG:ENST00000369609.5:in1/IKBKG:ENST00000369607.1:in1;GENE=G6PD;TYPE=INTRONIC;EX=.;REFAA=.;ALTAA=.;AAPOS=.;EXCT=13	GT:DP:DPNR:AC	./.:1482:0:0.00	./.:1751:0:0.00	./.:1191:0:0.00	./.:1434:1:0.00	./.:31311:165:1.00	./.:27408:150:1.00	./.:29582:143:1.00	./.:31576:170:1.00	0	0	0	0			1	1	1	1			0
X	153773975	X:153773975	0	A	G	0	INTRONIC	G6PD	-	32169	0	0	4	0	4	0	CLUSTER	AF=0.0061;DP=14875.5;QF=2;TX=G6PD:ENST00000393562.2:in2/G6PD:ENST00000291567.5:in2/G6PD:ENST00000369620.2:in2/G6PD:ENST00000393564.2:in2/IKBKG:ENST00000369609.5:in1/IKBKG:ENST00000369607.1:in1;GENE=G6PD;TYPE=INTRONIC;EX=.;REFAA=.;ALTAA=.;AAPOS=.;EXCT=13	GT:DP:DPNR:AC	./.:1640:1:0.00	./.:1949:2:0.00	./.:1262:4:0.01	./.:1543:2:0.00	./.:31654:243:1.00	./.:27802:215:1.00	./.:30002:215:1.00	./.:32169:260:1.00	0	0	0	0			1	1	1	1			0
X	153773982	X:153773982	0	C	A	0	INTRONIC	G6PD	-	34074	0	0	4	0	4.02	0	POOR	AF=0.006;DP=16508.0;QF=3;TX=G6PD:ENST00000393562.2:in2/G6PD:ENST00000291567.5:in2/G6PD:ENST00000369620.2:in2/G6PD:ENST00000393564.2:in2/IKBKG:ENST00000369609.5:in1/IKBKG:ENST00000369607.1:in1;GENE=G6PD;TYPE=INTRONIC;EX=.;REFAA=.;ALTAA=.;AAPOS=.;EXCT=13	GT:DP:DPNR:AC	./.:2759:0:0.00	./.:3191:0:0.00	./.:2227:0:0.00	./.:2554:0:0.00	./.:33441:230:1.00	./.:29825:221:1.00	./.:31841:197:1.00	./.:34074:288:1.00	0	0	0	0			1	1	1	1
X	153774016	X:153774016	rs144918804	C	T	0	INTRONIC	G6PD	-	55217	18	4.20317	20	2.16025	0.07	100	PASS	AF=0.0583;DP=32309.5;QF=0;TX=G6PD:ENST00000393562.2:in2/G6PD:ENST00000291567.5:in2/G6PD:ENST00000369620.2:in2/G6PD:ENST00000393564.2:in2/IKBKG:ENST00000369609.5:in1/IKBKG:ENST00000369607.1:in1;GENE=G6PD;TYPE=INTRONIC;EX=.;REFAA=.;ALTAA=.;AAPOS=.;EXCT=13	GT:DP:DPNR:AC	./.:12313:1122:7.28	./.:14457:1600:9.00	./.:10163:186:2.00	./.:11560:7:0.00	./.:55262:1974:3.00	./.:50162:3144:5.00	./.:52217:4798:7.97	./.:55217:2548:4.00	7	9	2	0			3	5	8	4			1.11111	0.0777778
X	153774043	X:153774043	0	T	C	0	INTRONIC	G6PD	-	32467	4	0	0	0	4.02	0	FT	AF=0.006;DP=20293.0;QF=1;TX=G6PD:ENST00000393562.2:in2/G6PD:ENST00000291567.5:in2/G6PD:ENST00000369620.2:in2/G6PD:ENST00000393564.2:in2/IKBKG:ENST00000369609.5:in1/IKBKG:ENST00000369607.1:in1;GENE=G6PD;TYPE=INTRONIC;EX=.;REFAA=.;ALTAA=.;AAPOS=.;EXCT=13	GT:DP:DPNR:AC	./.:8810:68:1.00	./.:10375:98:1.00	./.:7536:52:1.00	./.:8288:46:1.00	./.:33475:87:0.00	./.:30211:85:0.00	./.:32257:100:0.00	./.:32467:72:0.00	1	1	1	1			0	0	0	0			#DIV/0!
X	153774048	X:153774048	0	CT	C	0	INTRONIC	G6PD	-	27226	4	0	0	0	4.02	0	CLUSTER	AF=0.006;DP=17741.0;QF=2;TX=G6PD:ENST00000393562.2:in3/G6PD:ENST00000291567.5:in3/G6PD:ENST00000369620.2:in3/G6PD:ENST00000393564.2:in3/IKBKG:ENST00000369609.5:in1/IKBKG:ENST00000369607.1:in1;GENE=G6PD;TYPE=INTRONIC;EX=.;REFAA=.;ALTAA=.;AAPOS=.;EXCT=13	GT:DP:DPNR:AC	./.:8479:84:1.00	./.:10090:91:1.00	./.:6972:63:1.00	./.:7686:64:1.00	./.:28260:44:0.00	./.:25392:41:0.00	./.:27443:42:0.00	./.:27226:54:0.00	1	1	1	1			0	0	0	0			#DIV/0!
X	153774049	X:153774049	0	T	C	0	INTRONIC	G6PD	-	25349	4	0	0	0	4.02	0	CLUSTER	AF=0.006;DP=16451.0;QF=2;TX=G6PD:ENST00000393562.2:in2/G6PD:ENST00000291567.5:in2/G6PD:ENST00000369620.2:in2/G6PD:ENST00000393564.2:in2/IKBKG:ENST00000369609.5:in1/IKBKG:ENST00000369607.1:in1;GENE=G6PD;TYPE=INTRONIC;EX=.;REFAA=.;ALTAA=.;AAPOS=.;EXCT=13	GT:DP:DPNR:AC	./.:7734:113:1.00	./.:9252:129:1.00	./.:6416:97:1.00	./.:7084:99:1.00	./.:26475:55:0.00	./.:23650:34:0.00	./.:25806:39:0.00	./.:25349:54:0.00	1	1	1	1			0	0	0	0			#DIV/0!
X	153774050	X:153774050	0	C	A	0	INTRONIC	G6PD	-	23585	4	0	0	0	4.02	0	FT	AF=0.006;DP=15895.5;QF=1;TX=G6PD:ENST00000393562.2:in2/G6PD:ENST00000291567.5:in2/G6PD:ENST00000369620.2:in2/G6PD:ENST00000393564.2:in2/IKBKG:ENST00000369609.5:in1/IKBKG:ENST00000369607.1:in1;GENE=G6PD;TYPE=INTRONIC;EX=.;REFAA=.;ALTAA=.;AAPOS=.;EXCT=13	GT:DP:DPNR:AC	./.:8297:60:1.00	./.:9874:57:1.00	./.:6528:53:1.00	./.:7341:36:1.00	./.:24682:35:0.00	./.:21917:33:0.00	./.:24074:40:0.00	./.:23585:30:0.00	1	1	1	1			0	0	0	0			#DIV/0!
X	153774051	X:153774051	0	CA	C	0	INTRONIC	G6PD	-	22998	43	1.5	10	0.57735	21.47	0	CLUSTER	AF=0.0805;DP=16520.0;QF=2;TX=G6PD:ENST00000393562.2:in3/G6PD:ENST00000291567.5:in3/G6PD:ENST00000369620.2:in3/G6PD:ENST00000393564.2:in3/IKBKG:ENST00000369609.5:in1/IKBKG:ENST00000369607.1:in1;GENE=G6PD;TYPE=INTRONIC;EX=.;REFAA=.;ALTAA=.;AAPOS=.;EXCT=13	GT:DP:DPNR:AC	./.:9725:1414:11.99	./.:11554:1643:11.85	./.:7176:778:8.99	./.:8290:973:9.76	./.:24137:722:2.28	./.:21486:663:3.00	./.:23709:725:3.00	./.:22998:661:2.00	12	12	9	10			2	3	3	2			4.3
X	153774052	X:153774052	0	A	C	0	INTRONIC	G6PD	-	21039	14	0.57735	4	0	5.7	0	CLUSTER	AF=0.0274;DP=14320.5;QF=2;TX=G6PD:ENST00000393562.2:in2/G6PD:ENST00000291567.5:in2/G6PD:ENST00000369620.2:in2/G6PD:ENST00000393564.2:in2/IKBKG:ENST00000369609.5:in1/IKBKG:ENST00000369607.1:in1;GENE=G6PD;TYPE=INTRONIC;EX=.;REFAA=.;ALTAA=.;AAPOS=.;EXCT=13	GT:DP:DPNR:AC	./.:7507:353:4.00	./.:9029:401:3.99	./.:6063:214:3.00	./.:6863:266:3.00	./.:22124:102:1.00	./.:19612:103:1.00	./.:21716:109:1.00	./.:21039:120:1.00	4	4	3	3			1	1	1	1			3.5
X	153774053	X:153774053	0	A	C	0	INTRONIC	G6PD	-	19890	5	0.5	0	0	4.97	0	CLUSTER	AF=0.0075;DP=14180.0;QF=2;TX=G6PD:ENST00000393562.2:in2/G6PD:ENST00000291567.5:in2/G6PD:ENST00000369620.2:in2/G6PD:ENST00000393564.2:in2/IKBKG:ENST00000369609.5:in1/IKBKG:ENST00000369607.1:in1;GENE=G6PD;TYPE=INTRONIC;EX=.;REFAA=.;ALTAA=.;AAPOS=.;EXCT=13	GT:DP:DPNR:AC	./.:8281:135:1.00	./.:9882:180:1.96	./.:6606:79:1.00	./.:7468:105:1.00	./.:20826:67:0.00	./.:18478:81:0.01	./.:20869:80:0.00	./.:19890:82:0.00	1	2	1	1			0	0	0	0			#DIV/0!
X	153774054	X:153774054	0	A	C	0	INTRONIC	G6PD	-	18965	4	0	0	0	4.02	0	CLUSTER	AF=0.006;DP=13959.5;QF=2;TX=G6PD:ENST00000393562.2:in2/G6PD:ENST00000291567.5:in2/G6PD:ENST00000369620.2:in2/G6PD:ENST00000393564.2:in2/IKBKG:ENST00000369609.5:in1/IKBKG:ENST00000369607.1:in1;GENE=G6PD;TYPE=INTRONIC;EX=.;REFAA=.;ALTAA=.;AAPOS=.;EXCT=13	GT:DP:DPNR:AC	./.:8757:54:1.00	./.:10350:73:1.00	./.:6958:46:1.00	./.:7932:42:1.00	./.:19793:38:0.00	./.:17569:41:0.00	./.:20110:34:0.00	./.:18965:33:0.00	1	1	1	1			0	0	0	0			#DIV/0!
X	153774071	X:153774071	0	A	G	0	INTRONIC	G6PD	-	22659	2	0.57735	0	0	2.04	0	POOR	AF=0.0031;DP=17140.0;QF=3;TX=G6PD:ENST00000393562.2:in2/G6PD:ENST00000291567.5:in2/G6PD:ENST00000369620.2:in2/G6PD:ENST00000393564.2:in2/IKBKG:ENST00000369609.5:in1/IKBKG:ENST00000369607.1:in1;GENE=G6PD;TYPE=INTRONIC;EX=.;REFAA=.;ALTAA=.;AAPOS=.;EXCT=13	GT:DP:DPNR:AC	./.:11785:50:0.00	./.:12908:66:1.00	./.:9939:53:1.00	./.:10633:47:0.04	./.:22741:44:0.00	./.:21372:53:0.00	./.:23104:48:0.00	./.:22659:51:0.00	0	1	1	0			0	0	0	0
X	153774072	X:153774072	0	G	A	0	INTRONIC	G6PD	-	22900	0	0	4	0	4.02	0	FT	AF=0.006;DP=17174.0;QF=1;TX=G6PD:ENST00000393562.2:in2/G6PD:ENST00000291567.5:in2/G6PD:ENST00000369620.2:in2/G6PD:ENST00000393564.2:in2/IKBKG:ENST00000369609.5:in1/IKBKG:ENST00000369607.1:in1;GENE=G6PD;TYPE=INTRONIC;EX=.;REFAA=.;ALTAA=.;AAPOS=.;EXCT=13	GT:DP:DPNR:AC	./.:11605:9:0.00	./.:12794:9:0.00	./.:9860:13:0.00	./.:10582:12:0.00	./.:22844:219:1.00	./.:21554:219:1.00	./.:22950:235:1.00	./.:22900:222:1.00	0	0	0	0			1	1	1	1			0
X	153774229	X:153774229	0	T	C	0	INTRONIC	G6PD	-	72155	2	1	0	0	2	100	PASS	AF=0.003;DP=41435.0;QF=0;TX=G6PD:ENST00000393562.2:in2/G6PD:ENST00000291567.5:in2/G6PD:ENST00000369620.2:in2/G6PD:ENST00000393564.2:in2/IKBKG:ENST00000369609.5:in1/IKBKG:ENST00000369607.1:in1;GENE=G6PD;TYPE=INTRONIC;EX=.;REFAA=.;ALTAA=.;AAPOS=.;EXCT=13	GT:DP:DPNR:AC	./.:17397:5:0.00	./.:19080:405:2.00	./.:15788:8:0.00	./.:16965:4:0.00	./.:65136:13:0.00	./.:63790:17:0.00	./.:64798:9:0.00	./.:72155:11:0.00	0	2	0	0			0	0	0	0			#DIV/0!
X	153774560	X:153774560	0	T	C	0	UPSTREAM	IKBKG	-	73638	8	1.1547	8	0	0	0	SLOD	AF=0.0243;DP=37451.0;QF=1;TX=G6PD:ENST00000393562.2:in1/G6PD:ENST00000291567.5:in1/G6PD:ENST00000369620.2:in1/G6PD:ENST00000393564.2:in1/IKBKG:ENST00000369609.5:in1/IKBKG:ENST00000369607.1:in1/IKBKG:ENST00000369606.4:TSS:-962;GENE=IKBKG;TYPE=UPSTREAM;EX=.;REFAA=.;ALTAA=.;AAPOS=.;EXCT=10	GT:DP:DPNR:AC	./.:10608:330:2.98	./.:12296:469:3.00	./.:10782:60:1.00	./.:11535:61:1.00	./.:66696:1490:2.00	./.:63233:1430:2.00	./.:62606:1442:2.00	./.:73638:1509:2.00	3	3	1	1			2	2	2	2			1
X	153774825	X:153774825	0	T	C	0	UPSTREAM	IKBKG	-	10091	1	0.5	0	0	1.41	0	FT	AF=0.0021;DP=5361.5;QF=1;TX=G6PD:ENST00000393562.2:in1/G6PD:ENST00000291567.5:in1/G6PD:ENST00000369620.2:in1/G6PD:ENST00000393564.2:in1/IKBKG:ENST00000369609.5:in1/IKBKG:ENST00000369607.1:in1/IKBKG:ENST00000369606.4:TSS:-697;GENE=IKBKG;TYPE=UPSTREAM;EX=.;REFAA=.;ALTAA=.;AAPOS=.;EXCT=10	GT:DP:DPNR:AC	./.:2059:5:0.00	./.:4114:19:0.41	./.:1227:11:1.00	./.:1987:4:0.00	./.:6609:6:0.00	./.:6662:7:0.00	./.:8523:10:0.00	./.:10091:10:0.00	0	0	1	0			0	0	0	0			#DIV/0!
X	153774858	X:153774858	0	A	G	0	UPSTREAM	IKBKG	-	19020	1	0.5	0	0	0.99	0	FT	AF=0.0015;DP=9994.5;QF=1;TX=G6PD:ENST00000393562.2:in1/G6PD:ENST00000291567.5:in1/G6PD:ENST00000369620.2:in1/G6PD:ENST00000393564.2:in1/IKBKG:ENST00000369609.5:in1/IKBKG:ENST00000369607.1:in1/IKBKG:ENST00000369606.4:TSS:-664/IKBKG:ENST00000263518.6:TSS:-991/IKBKG:ENST00000470142.1:TSS:-995/IKBKG:ENST00000393549.2:TSS:-995/IKBKG:ENST00000455588.2:TSS:-998/IKBKG:ENST00000369602.3:TSS:-999;GENE=IKBK…	GT:DP:DPNR:AC	./.:2100:6:0.00	./.:2841:3:0.00	./.:2086:12:0.99	./.:2690:10:0.00	./.:18411:42:0.00	./.:17148:40:0.00	./.:17365:58:0.00	./.:19020:51:0.00	0	0	1	0			0	0	0	0			#DIV/0!
X	153774863	X:153774863	0	CG	C	0	UPSTREAM	IKBKG	-	537839	0	0	0	0	0	0	FT	AF=0.0;DP=278522.5;QF=1;TX=G6PD:ENST00000393562.2:in2/G6PD:ENST00000291567.5:in1/G6PD:ENST00000291567.5:in2/G6PD:ENST00000369620.2:in1/G6PD:ENST00000369620.2:in2/G6PD:ENST00000393564.2:in1/G6PD:ENST00000393564.2:in2/IKBKG:ENST00000369609.5:in1/IKBKG:ENST00000369607.1:in1/IKBKG:ENST00000369606.4:TSS:-153774863/IKBKG:ENST00000263518.6:TSS:-153774863/IKBKG:ENST00000470142.1:TSS:-153774863/IKBKG:ENST…	GT:DP:DPNR:AC	./.:99564:310:0.00	./.:98721:287:0.00	./.:83781:268:0.00	./.:91847:218:0.00	./.:479932:2165:0.00	./.:466989:2050:0.00	./.:457481:2131:0.00	./.:537839:2621:0.00	0	0	0	0			0	0	0	0			#DIV/0!
X	153774870	X:153774870	0	TA	T	0	UPSTREAM	IKBKG	-	547477	0	0	0	0	0	0	FT	AF=0.0;DP=283803.0;QF=1;TX=G6PD:ENST00000393562.2:in2/G6PD:ENST00000291567.5:in1/G6PD:ENST00000291567.5:in2/G6PD:ENST00000369620.2:in1/G6PD:ENST00000369620.2:in2/G6PD:ENST00000393564.2:in1/G6PD:ENST00000393564.2:in2/IKBKG:ENST00000369609.5:in1/IKBKG:ENST00000369607.1:in1/IKBKG:ENST00000369606.4:TSS:-153774870/IKBKG:ENST00000263518.6:TSS:-153774870/IKBKG:ENST00000470142.1:TSS:-153774870/IKBKG:ENST…	GT:DP:DPNR:AC	./.:101427:146:0.00	./.:100092:126:0.00	./.:87858:136:0.00	./.:94790:115:0.00	./.:489223:2308:0.00	./.:475392:2027:0.00	./.:466179:2046:0.00	./.:547477:2830:0.00	0	0	0	0			0	0	0	0			#DIV/0!
X	153774908	X:153774908	0	T	C	0	UPSTREAM	IKBKG	-	525121	0	0	4	0	4.02	0	FT	AF=0.006;DP=272713.0;QF=1;TX=G6PD:ENST00000393562.2:in1/G6PD:ENST00000291567.5:in1/G6PD:ENST00000369620.2:in1/G6PD:ENST00000393564.2:in1/IKBKG:ENST00000369609.5:in1/IKBKG:ENST00000369607.1:in1/IKBKG:ENST00000369606.4:TSS:-614/IKBKG:ENST00000263518.6:TSS:-941/IKBKG:ENST00000470142.1:TSS:-945/IKBKG:ENST00000393549.2:TSS:-945/IKBKG:ENST00000455588.2:TSS:-948/IKBKG:ENST00000369602.3:TSS:-949;GENE=IKB…	GT:DP:DPNR:AC	./.:98472:204:0.00	./.:96878:191:0.00	./.:82521:229:0.00	./.:89878:237:0.00	./.:468545:3873:1.00	./.:455686:3723:1.00	./.:446954:3553:1.00	./.:525121:4003:1.00	0	0	0	0			1	1	1	1			0
X	153774910	X:153774910	0	T	A	0	UPSTREAM	IKBKG	-	275842	0	0	0	0	0	0	FT	AF=0.0;DP=135161.0;QF=1;TX=G6PD:ENST00000393562.2:in1/G6PD:ENST00000291567.5:in1/G6PD:ENST00000369620.2:in1/G6PD:ENST00000393564.2:in1/IKBKG:ENST00000369609.5:in1/IKBKG:ENST00000369607.1:in1/IKBKG:ENST00000369606.4:TSS:-612/IKBKG:ENST00000263518.6:TSS:-939/IKBKG:ENST00000470142.1:TSS:-943/IKBKG:ENST00000393549.2:TSS:-943/IKBKG:ENST00000455588.2:TSS:-946/IKBKG:ENST00000369602.3:TSS:-947;GENE=IKBKG…	GT:DP:DPNR:AC	./.:39492:16:0.00	./.:38075:14:0.00	./.:28717:9:0.00	./.:36258:8:0.00	./.:235920:599:0.00	./.:240114:583:0.00	./.:230830:468:0.00	./.:275842:521:0.00	0	0	0	0			0	0	0	0			#DIV/0!
X	153774985	X:153774985	0	C	T	0	UPSTREAM	IKBKG	-	13891	1	0.5	0	0	1	0	CLUSTER	AF=0.0015;DP=7457.5;QF=2;TX=G6PD:ENST00000393562.2:in1/G6PD:ENST00000291567.5:in1/G6PD:ENST00000369620.2:in1/G6PD:ENST00000393564.2:in1/IKBKG:ENST00000369609.5:in1/IKBKG:ENST00000369607.1:in1/IKBKG:ENST00000369606.4:TSS:-537/IKBKG:ENST00000263518.6:TSS:-864/IKBKG:ENST00000470142.1:TSS:-868/IKBKG:ENST00000393549.2:TSS:-868/IKBKG:ENST00000455588.2:TSS:-871/IKBKG:ENST00000369602.3:TSS:-872;GENE=IKBK…	GT:DP:DPNR:AC	./.:5001:10:0.00	./.:9987:8:0.00	./.:1218:11:1.00	./.:5167:1:0.00	./.:6654:4:0.00	./.:8261:5:0.00	./.:14142:4:0.00	./.:13891:4:0.00	0	0	1	0			0	0	0	0			#DIV/0!
X	153774986	X:153774986	0	G	GCC	0	UPSTREAM	IKBKG	-	13711	1	0.5	0	0	1	0	CLUSTER	AF=0.0015;DP=7158.5;QF=2;TX=G6PD:ENST00000393562.2:in2/G6PD:ENST00000291567.5:in1/G6PD:ENST00000291567.5:in2/G6PD:ENST00000369620.2:in1/G6PD:ENST00000369620.2:in2/G6PD:ENST00000393564.2:in1/G6PD:ENST00000393564.2:in2/IKBKG:ENST00000369609.5:in1/IKBKG:ENST00000369607.1:in1/IKBKG:ENST00000369606.4:TSS:-153774986/IKBKG:ENST00000263518.6:TSS:-153774986/IKBKG:ENST00000470142.1:TSS:-153774986/IKBKG:ENS…	GT:DP:DPNR:AC	./.:3338:6:0.00	./.:7871:1:0.00	./.:686:7:1.00	./.:3578:4:0.00	./.:6446:0:0.00	./.:8037:0:0.00	./.:13862:0:0.00	./.:13711:3:0.00	0	0	1	0			0	0	0	0			#DIV/0!
X	153774997	X:153774997	0	C	G	0	UPSTREAM	IKBKG	-	31606	1	0.5	1	0.5	0	100	PASS	AF=0.003;DP=16176.5;QF=0;TX=G6PD:ENST00000393562.2:in1/G6PD:ENST00000291567.5:in1/G6PD:ENST00000369620.2:in1/G6PD:ENST00000393564.2:in1/IKBKG:ENST00000369609.5:in1/IKBKG:ENST00000369607.1:in1/IKBKG:ENST00000369606.4:TSS:-525/IKBKG:ENST00000263518.6:TSS:-852/IKBKG:ENST00000470142.1:TSS:-856/IKBKG:ENST00000393549.2:TSS:-856/IKBKG:ENST00000455588.2:TSS:-859/IKBKG:ENST00000369602.3:TSS:-860;GENE=IKBK…	GT:DP:DPNR:AC	./.:14301:2:0.00	./.:17657:1:0.00	./.:9817:137:1.00	./.:13917:0:0.00	./.:14696:6:0.00	./.:20175:253:1.00	./.:28322:4:0.00	./.:31606:0:0.00	0	0	1	0			0	1	0	0			1
X	153775052	X:153775052	0	G	A	0	MISSENSE	G6PD	R12C	188295	0	0	2	1	2	0	SNA	AF=0.003;DP=80127.0;QF=NA;TX=G6PD:ENST00000393562.2:ex1:R12C:M/G6PD:ENST00000291567.5:5UTR/G6PD:ENST00000369620.2:in1/G6PD:ENST00000393564.2:in1/IKBKG:ENST00000369609.5:in1/IKBKG:ENST00000369607.1:in1/IKBKG:ENST00000369606.4:TSS:-470/IKBKG:ENST00000263518.6:TSS:-797/IKBKG:ENST00000470142.1:TSS:-801/IKBKG:ENST00000393549.2:TSS:-801/IKBKG:ENST00000455588.2:TSS:-804/IKBKG:ENST00000369602.3:TSS:-805;…	GT:DP:DPNR:AC	./.:10883:1:0.00	./.:8300:1:0.00	./.:7398:4:0.00	./.:9334:8:0.00	./.:162994:42:0.00	./.:166145:3027:2.00	./.:149371:40:0.00	./.:188295:33:0.00	0	0	0	0			0	2	0	0			0
X	153775100	X:153775100	0	C	G	0	5UTR	G6PD	-	23880	2	0.57735	0	0	2.37	0	POOR	AF=0.0036;DP=12223.5;QF=3;TX=G6PD:ENST00000393562.2:5UTR/G6PD:ENST00000291567.5:TSS:-41/G6PD:ENST00000369620.2:in1/G6PD:ENST00000393564.2:in1/IKBKG:ENST00000369609.5:in1/IKBKG:ENST00000369607.1:in1/IKBKG:ENST00000369606.4:TSS:-422/IKBKG:ENST00000263518.6:TSS:-749/IKBKG:ENST00000470142.1:TSS:-753/IKBKG:ENST00000393549.2:TSS:-753/IKBKG:ENST00000455588.2:TSS:-756/IKBKG:ENST00000369602.3:TSS:-757/IKB…	GT:DP:DPNR:AC	./.:567:2:0.07	./.:532:9:1.10	./.:263:1:0.16	./.:520:7:1.03	./.:26751:107:0.00	./.:25100:81:0.00	./.:24779:80:0.00	./.:23880:90:0.00	0	1	0	1			0	0	0	0
X	153775106	X:153775106	0	C	G	0	5UTR	G6PD	-	16816	5	0.5	0	0	4.68	0	POOR	AF=0.007;DP=8673.5;QF=3;TX=G6PD:ENST00000393562.2:5UTR/G6PD:ENST00000291567.5:TSS:-47/G6PD:ENST00000369620.2:in1/G6PD:ENST00000393564.2:in1/IKBKG:ENST00000369609.5:in1/IKBKG:ENST00000369607.1:in1/IKBKG:ENST00000369606.4:TSS:-416/IKBKG:ENST00000263518.6:TSS:-743/IKBKG:ENST00000470142.1:TSS:-747/IKBKG:ENST00000393549.2:TSS:-747/IKBKG:ENST00000455588.2:TSS:-750/IKBKG:ENST00000369602.3:TSS:-751/IKBKG…	GT:DP:DPNR:AC	./.:488:5:1.02	./.:531:3:0.74	./.:141:5:1.86	./.:388:4:1.03	./.:19235:12:0.00	./.:16995:10:0.00	./.:17051:5:0.00	./.:16816:7:0.00	1	1	2	1			0	0	0	0
X	153775126	X:153775126	0	A	C	0	5UTR	G6PD	-	10656	1	0.5	7	0.957427	4.79	0	FT	AF=0.0107;DP=2153.0;QF=1;TX=G6PD:ENST00000393562.2:5UTR/G6PD:ENST00000291567.5:TSS:-67/G6PD:ENST00000369620.2:in1/G6PD:ENST00000393564.2:in1/IKBKG:ENST00000369609.5:in1/IKBKG:ENST00000369607.1:in1/IKBKG:ENST00000369606.4:TSS:-396/IKBKG:ENST00000263518.6:TSS:-723/IKBKG:ENST00000470142.1:TSS:-727/IKBKG:ENST00000393549.2:TSS:-727/IKBKG:ENST00000455588.2:TSS:-730/IKBKG:ENST00000369602.3:TSS:-731/IKBK…	GT:DP:DPNR:AC	./.:844:2:0.01	./.:848:4:0.59	./.:325:0:0.02	./.:699:0:0.00	./.:3458:107:2.50	./.:3733:70:1.90	./.:7082:87:1.00	./.:10656:86:1.00	0	1	0	0			3	2	1	1			0.142857
X	153775267	X:153775267	0	G	C	0	5UTR	G6PD	-	39903	1	0.5	0	0	0.99	0	FT	AF=0.0015;DP=18269.0;QF=1;TX=G6PD:ENST00000393562.2:5UTR/G6PD:ENST00000291567.5:TSS:-208/G6PD:ENST00000369620.2:in1/G6PD:ENST00000393564.2:in1/IKBKG:ENST00000369609.5:in1/IKBKG:ENST00000369607.1:in1/IKBKG:ENST00000369606.4:TSS:-255/IKBKG:ENST00000263518.6:TSS:-582/IKBKG:ENST00000470142.1:TSS:-586/IKBKG:ENST00000393549.2:TSS:-586/IKBKG:ENST00000455588.2:TSS:-589/IKBKG:ENST00000369602.3:TSS:-590/IK…	GT:DP:DPNR:AC	./.:2194:5:0.00	./.:2536:14:0.99	./.:1166:1:0.00	./.:2068:2:0.00	./.:35289:2:0.00	./.:34002:9:0.00	./.:35049:4:0.00	./.:39903:10:0.00	0	1	0	0			0	0	0	0			#DIV/0!
X	153775343	X:153775343	rs3021074	A	C	0.9849	5UTR	IKBKG	-	64613	326	0.57735	324	0	0.67	0	SNA	AF=0.9908;DP=23991.5;QF=NA;TX=G6PD:ENST00000393562.2:5UTR:CREATE_AUG/G6PD:ENST00000291567.5:TSS:-284/G6PD:ENST00000369620.2:in1/G6PD:ENST00000393564.2:in1/IKBKG:ENST00000369609.5:in1/IKBKG:ENST00000369607.1:in1/IKBKG:ENST00000369606.4:TSS:-179/IKBKG:ENST00000263518.6:TSS:-506/IKBKG:ENST00000470142.1:TSS:-510/IKBKG:ENST00000393549.2:TSS:-510/IKBKG:ENST00000455588.2:TSS:-513/IKBKG:ENST00000369602.3…	GT:DP:DPNR:AC	./.:4285:4285:82.00	./.:4816:4816:82.00	./.:2656:2655:81.00	./.:4116:4115:81.00	./.:43167:43125:81.00	./.:47958:47911:81.00	./.:50769:50719:81.00	./.:64613:64554:81.00	82	82	81	81			81	81	81	81			1.00617
X	153775360	X:153775360	rs3021072	A	C	0.9977	5UTR	IKBKG	-	45807	324	0	324	0	0	0	SNA	AF=0.9878;DP=19830.5;QF=NA;TX=G6PD:ENST00000393562.2:5UTR/G6PD:ENST00000291567.5:TSS:-301/G6PD:ENST00000369620.2:in1/G6PD:ENST00000393564.2:in1/IKBKG:ENST00000369609.5:in1/IKBKG:ENST00000369607.1:in1/IKBKG:ENST00000369606.4:TSS:-162/IKBKG:ENST00000263518.6:TSS:-489/IKBKG:ENST00000470142.1:TSS:-493/IKBKG:ENST00000393549.2:TSS:-493/IKBKG:ENST00000455588.2:TSS:-496/IKBKG:ENST00000369602.3:TSS:-497/I…	GT:DP:DPNR:AC	./.:3857:3851:81.00	./.:4310:4304:81.00	./.:2078:2076:81.00	./.:3670:3663:81.00	./.:35351:35299:81.00	./.:36484:36442:81.00	./.:38236:38174:81.00	./.:45807:45750:81.00	81	81	81	81			81	81	81	81			1
X	153775627	X:153775627	0	C	G	0	5UTR	IKBKG	-	36185	1	0.5	0	0	1	100	PASS	AF=0.0015;DP=19418.0;QF=0;TX=G6PD:ENST00000393562.2:TSS:-158/G6PD:ENST00000291567.5:TSS:-568/G6PD:ENST00000369620.2:in1/G6PD:ENST00000393564.2:in1/IKBKG:ENST00000369609.5:in1/IKBKG:ENST00000369607.1:in1/IKBKG:ENST00000369606.4:5UTR:0/IKBKG:ENST00000263518.6:TSS:-222/IKBKG:ENST00000470142.1:TSS:-226/IKBKG:ENST00000393549.2:TSS:-226/IKBKG:ENST00000455588.2:TSS:-229/IKBKG:ENST00000369602.3:TSS:-230/…	GT:DP:DPNR:AC	./.:6154:0:0.00	./.:6540:0:0.00	./.:3946:39:1.00	./.:5927:0:0.00	./.:34128:2:0.00	./.:32296:3:0.00	./.:36196:2:0.00	./.:36185:5:0.00	0	0	1	0			0	0	0	0			#DIV/0!
X	153775785	X:153775785	rs111827785	T	C	0.1143	5UTR	G6PD	-	32551	1	0.5	0	0	1	100	PASS	AF=0.0015;DP=18319.5;QF=0;TX=G6PD:ENST00000393562.2:TSS:-316/G6PD:ENST00000291567.5:TSS:-726/G6PD:ENST00000369620.2:5UTR/G6PD:ENST00000393564.2:5UTR/IKBKG:ENST00000369609.5:in1/IKBKG:ENST00000369607.1:in1/IKBKG:ENST00000369606.4:5UTR:0/IKBKG:ENST00000263518.6:TSS:-64/IKBKG:ENST00000470142.1:TSS:-68/IKBKG:ENST00000393549.2:TSS:-68/IKBKG:ENST00000455588.2:TSS:-71/IKBKG:ENST00000369602.3:TSS:-72/IKB…	GT:DP:DPNR:AC	./.:6950:8:0.00	./.:7089:6:0.00	./.:4775:68:1.00	./.:6809:4:0.00	./.:30203:11:0.00	./.:29550:16:0.00	./.:31537:17:0.00	./.:32551:15:0.00	0	0	1	0			0	0	0	0			#DIV/0!
X	153775918	X:153775918	0	C	T	0	5UTR	IKBKG	-	39721	2	1	0	0	2	100	PASS	AF=0.003;DP=22003.0;QF=0;TX=G6PD:ENST00000393562.2:TSS:-449/G6PD:ENST00000291567.5:TSS:-859/G6PD:ENST00000369620.2:TSS:-131/G6PD:ENST00000393564.2:TSS:-131/IKBKG:ENST00000369609.5:in1/IKBKG:ENST00000369607.1:in1/IKBKG:ENST00000369606.4:5UTR:0/IKBKG:ENST00000263518.6:5UTR:0/IKBKG:ENST00000470142.1:5UTR:0/IKBKG:ENST00000393549.2:5UTR:0/IKBKG:ENST00000455588.2:5UTR:0/IKBKG:ENST00000369602.3:5UTR:0/I…	GT:DP:DPNR:AC	./.:9293:3:0.00	./.:9469:2:0.00	./.:7461:146:2.00	./.:9222:0:0.00	./.:34537:14:0.00	./.:34720:16:0.00	./.:36942:9:0.00	./.:39721:9:0.00	0	0	2	0			0	0	0	0			#DIV/0!
X	153775936	X:153775936	0	C	T	0	5UTR	IKBKG	-	46994	1	0.5	0	0	1	100	PASS	AF=0.0015;DP=25187.5;QF=0;TX=G6PD:ENST00000393562.2:TSS:-467/G6PD:ENST00000291567.5:TSS:-877/G6PD:ENST00000369620.2:TSS:-149/G6PD:ENST00000393564.2:TSS:-149/IKBKG:ENST00000369609.5:in1/IKBKG:ENST00000369607.1:in1/IKBKG:ENST00000369606.4:5UTR:0/IKBKG:ENST00000263518.6:5UTR:0/IKBKG:ENST00000470142.1:5UTR:0/IKBKG:ENST00000393549.2:5UTR:0/IKBKG:ENST00000455588.2:5UTR:0/IKBKG:ENST00000369602.3:5UTR:0/…	GT:DP:DPNR:AC	./.:9596:144:1.00	./.:9740:2:0.00	./.:7621:0:0.00	./.:9615:1:0.00	./.:40635:4:0.00	./.:41299:2:0.00	./.:43467:4:0.00	./.:46994:8:0.00	1	0	0	0			0	0	0	0			#DIV/0!
X	153776155	X:153776155	rs56262786	C	G	0.0206	5UTR	IKBKG	-	110745	14	2.64575	16	2.44949	0.15	100	PASS	AF=0.0455;DP=52331.5;QF=0;TX=G6PD:ENST00000393562.2:TSS:-686/G6PD:ENST00000369620.2:TSS:-368/G6PD:ENST00000393564.2:TSS:-368/IKBKG:ENST00000369609.5:in1/IKBKG:ENST00000369607.1:in1/IKBKG:ENST00000369606.4:in1/IKBKG:ENST00000263518.6:in1/IKBKG:ENST00000470142.1:in1/IKBKG:ENST00000393549.2:in1/IKBKG:ENST00000455588.2:in1/IKBKG:ENST00000369602.3:in1/IKBKG:ENST00000369601.3:5UTR:0;GENE=IKBKG;TYPE=5UT…	GT:DP:DPNR:AC	./.:15089:363:2.00	./.:13410:92:1.00	./.:13006:1047:6.91	./.:15045:758:4.00	./.:92976:2095:2.00	./.:93139:2314:2.00	./.:89574:7162:7.00	./.:110745:6189:5.00	2	1	7	4			2	2	7	5			1.14286	0.171429
X	153776625	X:153776625	rs188320214	G	C	0	UPSTREAM	G6PD	-	108432	0	0	2	1	2	100	PASS	AF=0.003;DP=53238.5;QF=0;TX=G6PD:ENST00000369620.2:TSS:-838/G6PD:ENST00000393564.2:TSS:-838/IKBKG:ENST00000369609.5:in1/IKBKG:ENST00000369607.1:in1/IKBKG:ENST00000369606.4:in1/IKBKG:ENST00000263518.6:in1/IKBKG:ENST00000470142.1:in1/IKBKG:ENST00000393549.2:in1/IKBKG:ENST00000455588.2:in1/IKBKG:ENST00000369602.3:in1/IKBKG:ENST00000369601.3:in1;GENE=G6PD;TYPE=UPSTREAM;EX=.;REFAA=.;ALTAA=.;AAPOS=.;EX…	GT:DP:DPNR:AC	./.:19583:0:0.00	./.:17537:0:0.00	./.:17964:0:0.00	./.:20119:0:0.00	./.:88119:6:0.00	./.:89950:7:0.00	./.:86358:1910:2.00	./.:108432:38:0.00	0	0	0	0			0	0	2	0			0
X	153776977	X:153776977	0	CTA	C	0	INTRONIC	IKBKG	-	70014	0	0	1	0.5	1	0	FT	AF=0.0015;DP=35064.0;QF=1;TX=IKBKG:ENST00000369609.5:in1/IKBKG:ENST00000369607.1:in1/IKBKG:ENST00000369606.4:in1/IKBKG:ENST00000263518.6:in1/IKBKG:ENST00000470142.1:in1/IKBKG:ENST00000393549.2:in1/IKBKG:ENST00000455588.2:in1/IKBKG:ENST00000369602.3:in1/IKBKG:ENST00000369601.3:in1;GENE=IKBKG;TYPE=INTRONIC;EX=.;REFAA=.;ALTAA=.;AAPOS=.;EXCT=10	GT:DP:DPNR:AC	./.:11519:0:0.00	./.:9804:0:0.00	./.:10185:0:0.00	./.:11740:0:0.00	./.:58388:271:1.00	./.:60252:231:0.00	./.:61547:226:0.00	./.:70014:302:0.00	0	0	0	0			1	0	0	0			0
X	153776992	X:153776992	0	T	G	0	INTRONIC	IKBKG	-	74313	0	0	4	0	4.02	0	FT	AF=0.006;DP=36222.5;QF=1;TX=IKBKG:ENST00000369609.5:in1/IKBKG:ENST00000369607.1:in1/IKBKG:ENST00000369606.4:in1/IKBKG:ENST00000263518.6:in1/IKBKG:ENST00000470142.1:in1/IKBKG:ENST00000393549.2:in1/IKBKG:ENST00000455588.2:in1/IKBKG:ENST00000369602.3:in1/IKBKG:ENST00000369601.3:in1;GENE=IKBKG;TYPE=INTRONIC;EX=.;REFAA=.;ALTAA=.;AAPOS=.;EXCT=10	GT:DP:DPNR:AC	./.:11372:0:0.00	./.:9751:0:0.00	./.:9883:0:0.00	./.:11477:0:0.00	./.:60968:382:1.00	./.:63160:343:1.00	./.:63528:291:1.00	./.:74313:388:1.00	0	0	0	0			1	1	1	1			0
X	153777027	X:153777027	0	T	C	0	INTRONIC	IKBKG	-	60448	0	0	1	0.5	1	0	FT	AF=0.0015;DP=25212.5;QF=1;TX=IKBKG:ENST00000369609.5:in1/IKBKG:ENST00000369607.1:in1/IKBKG:ENST00000369606.4:in1/IKBKG:ENST00000263518.6:in1/IKBKG:ENST00000470142.1:in1/IKBKG:ENST00000393549.2:in1/IKBKG:ENST00000455588.2:in1/IKBKG:ENST00000369602.3:in1/IKBKG:ENST00000369601.3:in1;GENE=IKBKG;TYPE=INTRONIC;EX=.;REFAA=.;ALTAA=.;AAPOS=.;EXCT=10	GT:DP:DPNR:AC	./.:821:0:0.00	./.:726:0:0.00	./.:727:0:0.00	./.:806:0:0.00	./.:49604:215:0.00	./.:51520:276:1.00	./.:51967:201:0.00	./.:60448:258:0.00	0	0	0	0			0	1	0	0			0
X	153777035	X:153777035	0	A	C	0	INTRONIC	IKBKG	-	55103	0	0	4	0	4.02	0	FT	AF=0.006;DP=23482.0;QF=1;TX=IKBKG:ENST00000369609.5:in1/IKBKG:ENST00000369607.1:in1/IKBKG:ENST00000369606.4:in1/IKBKG:ENST00000263518.6:in1/IKBKG:ENST00000470142.1:in1/IKBKG:ENST00000393549.2:in1/IKBKG:ENST00000455588.2:in1/IKBKG:ENST00000369602.3:in1/IKBKG:ENST00000369601.3:in1;GENE=IKBKG;TYPE=INTRONIC;EX=.;REFAA=.;ALTAA=.;AAPOS=.;EXCT=10	GT:DP:DPNR:AC	./.:1294:0:0.00	./.:1220:0:0.00	./.:1083:0:0.00	./.:1247:0:0.00	./.:45670:276:1.00	./.:47061:301:1.00	./.:47538:225:1.00	./.:55103:309:1.00	0	0	0	0			1	1	1	1			0
X	153777060	X:153777060	0	T	C	0	INTRONIC	IKBKG	-	46646	0	0	3	0.5	3.01	0	FT	AF=0.0045;DP=24350.5;QF=1;TX=IKBKG:ENST00000369609.5:in1/IKBKG:ENST00000369607.1:in1/IKBKG:ENST00000369606.4:in1/IKBKG:ENST00000263518.6:in1/IKBKG:ENST00000470142.1:in1/IKBKG:ENST00000393549.2:in1/IKBKG:ENST00000455588.2:in1/IKBKG:ENST00000369602.3:in1/IKBKG:ENST00000369601.3:in1;GENE=IKBKG;TYPE=INTRONIC;EX=.;REFAA=.;ALTAA=.;AAPOS=.;EXCT=10	GT:DP:DPNR:AC	./.:8487:5:0.00	./.:8493:12:0.00	./.:7933:3:0.00	./.:8851:10:0.00	./.:39850:211:1.00	./.:39866:225:1.00	./.:41056:164:0.00	./.:46646:242:1.00	0	0	0	0			1	1	0	1			0
X	153777209	X:153777209	rs11308368	CT	C	0	INTRONIC	IKBKG	-	7906	4	0	13	0.5	4.53	0	CLUSTER	AF=0.0252;DP=7812.5;QF=2;TX=IKBKG:ENST00000369609.5:in1/IKBKG:ENST00000369607.1:in1/IKBKG:ENST00000369606.4:in1/IKBKG:ENST00000263518.6:in1/IKBKG:ENST00000470142.1:in1/IKBKG:ENST00000393549.2:in1/IKBKG:ENST00000455588.2:in1/IKBKG:ENST00000369602.3:in1/IKBKG:ENST00000369601.3:in1;GENE=IKBKG;TYPE=INTRONIC;EX=.;REFAA=.;ALTAA=.;AAPOS=.;EXCT=10	GT:DP:DPNR:AC	./.:7907:89:1.00	./.:7456:79:1.00	./.:7234:56:1.00	./.:8074:89:1.00	./.:7719:250:3.00	./.:7640:233:2.72	./.:8503:360:3.30	./.:7906:338:3.54	1	1	1	1			3	3	3	4			0.307692
X	153777211	X:153777211	0	T	C	0	INTRONIC	IKBKG	-	7841	0	0	3	0.5	3.01	0	CLUSTER	AF=0.0045;DP=7682.0;QF=2;TX=IKBKG:ENST00000369609.5:in1/IKBKG:ENST00000369607.1:in1/IKBKG:ENST00000369606.4:in1/IKBKG:ENST00000263518.6:in1/IKBKG:ENST00000470142.1:in1/IKBKG:ENST00000393549.2:in1/IKBKG:ENST00000455588.2:in1/IKBKG:ENST00000369602.3:in1/IKBKG:ENST00000369601.3:in1;GENE=IKBKG;TYPE=INTRONIC;EX=.;REFAA=.;ALTAA=.;AAPOS=.;EXCT=10	GT:DP:DPNR:AC	./.:7789:11:0.00	./.:7345:19:0.00	./.:7222:20:0.00	./.:8064:13:0.00	./.:7575:46:1.00	./.:7532:44:1.00	./.:8218:31:0.00	./.:7841:44:1.00	0	0	0	0			1	1	0	1			0
X	153777212	X:153777212	0	T	TC	0	INTRONIC	IKBKG	-	7755	0	0	2	0.57735	2	0	CLUSTER	AF=0.003;DP=7397.0;QF=2;TX=IKBKG:ENST00000369609.5:in1/IKBKG:ENST00000369607.1:in1/IKBKG:ENST00000369606.4:in1/IKBKG:ENST00000263518.6:in1/IKBKG:ENST00000470142.1:in1/IKBKG:ENST00000393549.2:in1/IKBKG:ENST00000455588.2:in1/IKBKG:ENST00000369602.3:in1/IKBKG:ENST00000369601.3:in1;GENE=IKBKG;TYPE=INTRONIC;EX=.;REFAA=.;ALTAA=.;AAPOS=.;EXCT=10	GT:DP:DPNR:AC	./.:7397:0:0.00	./.:6989:0:0.00	./.:6769:0:0.00	./.:7634:0:0.00	./.:7397:20:0.00	./.:7350:20:0.00	./.:8072:42:1.00	./.:7755:39:1.00	0	0	0	0			0	0	1	1			0
X	153777213	X:153777213	0	T	C	0	INTRONIC	IKBKG	-	7412	0	0	4	0	4.02	0	CLUSTER	AF=0.006;DP=7010.5;QF=2;TX=IKBKG:ENST00000369609.5:in1/IKBKG:ENST00000369607.1:in1/IKBKG:ENST00000369606.4:in1/IKBKG:ENST00000263518.6:in1/IKBKG:ENST00000470142.1:in1/IKBKG:ENST00000393549.2:in1/IKBKG:ENST00000455588.2:in1/IKBKG:ENST00000369602.3:in1/IKBKG:ENST00000369601.3:in1;GENE=IKBKG;TYPE=INTRONIC;EX=.;REFAA=.;ALTAA=.;AAPOS=.;EXCT=10	GT:DP:DPNR:AC	./.:6958:20:0.00	./.:6589:23:0.00	./.:6338:12:0.00	./.:7154:16:0.00	./.:7043:53:1.00	./.:6978:41:1.00	./.:7693:42:1.00	./.:7412:63:1.00	0	0	0	0			1	1	1	1			0
X	153777224	X:153777224	0	T	G	0	INTRONIC	IKBKG	-	9358	8	0	3	0.5	2.67	0	FT	AF=0.0177;DP=5300.5;QF=1;TX=IKBKG:ENST00000369609.5:in1/IKBKG:ENST00000369607.1:in1/IKBKG:ENST00000369606.4:in1/IKBKG:ENST00000263518.6:in1/IKBKG:ENST00000470142.1:in1/IKBKG:ENST00000393549.2:in1/IKBKG:ENST00000455588.2:in1/IKBKG:ENST00000369602.3:in1/IKBKG:ENST00000369601.3:in1;GENE=IKBKG;TYPE=INTRONIC;EX=.;REFAA=.;ALTAA=.;AAPOS=.;EXCT=10	GT:DP:DPNR:AC	./.:2804:74:2.01	./.:2646:78:2.20	./.:2186:56:2.01	./.:2645:80:2.36	./.:8318:36:0.05	./.:7797:45:1.00	./.:8569:58:1.00	./.:9358:48:1.00	2	2	2	2			0	1	1	1			2.66667
X	153777225	X:153777225	0	T	G	0	INTRONIC	IKBKG	-	10097	17	0.5	4	0	8.61	0	FT	AF=0.0324;DP=5264.5;QF=1;TX=IKBKG:ENST00000369609.5:in1/IKBKG:ENST00000369607.1:in1/IKBKG:ENST00000369606.4:in1/IKBKG:ENST00000263518.6:in1/IKBKG:ENST00000470142.1:in1/IKBKG:ENST00000393549.2:in1/IKBKG:ENST00000455588.2:in1/IKBKG:ENST00000369602.3:in1/IKBKG:ENST00000369601.3:in1;GENE=IKBKG;TYPE=INTRONIC;EX=.;REFAA=.;ALTAA=.;AAPOS=.;EXCT=10	GT:DP:DPNR:AC	./.:2307:124:4.24	./.:2188:123:4.54	./.:1760:96:4.33	./.:2177:115:4.17	./.:8905:41:0.97	./.:8222:50:1.00	./.:8933:44:1.00	./.:10097:54:1.00	4	5	4	4			1	1	1	1			4.25	poly
X	153777226	X:153777226	0	G	T	0	INTRONIC	IKBKG	-	11473	25	0.957427	5	0.5	13.95	0	CLUSTER	AF=0.0454;DP=5571.5;QF=2;TX=IKBKG:ENST00000369609.5:in1/IKBKG:ENST00000369607.1:in1/IKBKG:ENST00000369606.4:in1/IKBKG:ENST00000263518.6:in1/IKBKG:ENST00000470142.1:in1/IKBKG:ENST00000393549.2:in1/IKBKG:ENST00000455588.2:in1/IKBKG:ENST00000369602.3:in1/IKBKG:ENST00000369601.3:in1;GENE=IKBKG;TYPE=INTRONIC;EX=.;REFAA=.;ALTAA=.;AAPOS=.;EXCT=10	GT:DP:DPNR:AC	./.:1868:135:5.87	./.:1878:160:6.85	./.:1369:117:6.80	./.:1834:122:5.35	./.:9935:139:1.00	./.:9265:145:1.00	./.:9775:175:1.94	./.:11473:154:1.00	6	7	7	5			1	1	2	1			5	poly
X	153777227	X:153777227	0	A	G	0	INTRONIC	IKBKG	-	14037	6	0.57735	0	0	7.16	0	CLUSTER	AF=0.0108;DP=6751.0;QF=2;TX=IKBKG:ENST00000369609.5:in1/IKBKG:ENST00000369607.1:in1/IKBKG:ENST00000369606.4:in1/IKBKG:ENST00000263518.6:in1/IKBKG:ENST00000470142.1:in1/IKBKG:ENST00000393549.2:in1/IKBKG:ENST00000455588.2:in1/IKBKG:ENST00000369602.3:in1/IKBKG:ENST00000369601.3:in1;GENE=IKBKG;TYPE=INTRONIC;EX=.;REFAA=.;ALTAA=.;AAPOS=.;EXCT=10	GT:DP:DPNR:AC	./.:1955:35:1.40	./.:2021:57:2.06	./.:1261:38:2.23	./.:1898:34:1.40	./.:12125:21:0.00	./.:11481:13:0.00	./.:11775:11:0.00	./.:14037:21:0.00	1	2	2	1			0	0	0	0			#DIV/0!	poly
X	153777262	X:153777262	0	A	G	0	INTRONIC	IKBKG	-	58786	1	0.5	0	0	1	0	POOR	AF=0.0015;DP=26702.5;QF=3;TX=IKBKG:ENST00000369609.5:in1/IKBKG:ENST00000369607.1:in1/IKBKG:ENST00000369606.4:in1/IKBKG:ENST00000263518.6:in1/IKBKG:ENST00000470142.1:in1/IKBKG:ENST00000393549.2:in1/IKBKG:ENST00000455588.2:in1/IKBKG:ENST00000369602.3:in1/IKBKG:ENST00000369601.3:in1;GENE=IKBKG;TYPE=INTRONIC;EX=.;REFAA=.;ALTAA=.;AAPOS=.;EXCT=10	GT:DP:DPNR:AC	./.:5073:15:0.00	./.:6198:18:0.00	./.:1864:15:1.00	./.:5365:16:0.00	./.:48919:78:0.00	./.:49215:76:0.00	./.:47207:66:0.00	./.:58786:103:0.00	0	0	1	0			0	0	0	0
X	153777277	X:153777277	0	A	C	0	INTRONIC	IKBKG	-	58418	1	0.5	0	0	1	0	FT	AF=0.0015;DP=26953.0;QF=1;TX=IKBKG:ENST00000369609.5:in1/IKBKG:ENST00000369607.1:in1/IKBKG:ENST00000369606.4:in1/IKBKG:ENST00000263518.6:in1/IKBKG:ENST00000470142.1:in1/IKBKG:ENST00000393549.2:in1/IKBKG:ENST00000455588.2:in1/IKBKG:ENST00000369602.3:in1/IKBKG:ENST00000369601.3:in1;GENE=IKBKG;TYPE=INTRONIC;EX=.;REFAA=.;ALTAA=.;AAPOS=.;EXCT=10	GT:DP:DPNR:AC	./.:5905:25:0.00	./.:6979:8:0.00	./.:2820:35:1.00	./.:6040:9:0.00	./.:48304:6:0.00	./.:49333:6:0.00	./.:46927:4:0.00	./.:58418:5:0.00	0	0	1	0			0	0	0	0			#DIV/0!
X	153777283	X:153777283	0	T	C	0	INTRONIC	IKBKG	-	48074	2	0.57735	0	0	2.03	0	POOR	AF=0.003;DP=22794.5;QF=3;TX=IKBKG:ENST00000369609.5:in1/IKBKG:ENST00000369607.1:in1/IKBKG:ENST00000369606.4:in1/IKBKG:ENST00000263518.6:in1/IKBKG:ENST00000470142.1:in1/IKBKG:ENST00000393549.2:in1/IKBKG:ENST00000455588.2:in1/IKBKG:ENST00000369602.3:in1/IKBKG:ENST00000369601.3:in1;GENE=IKBKG;TYPE=INTRONIC;EX=.;REFAA=.;ALTAA=.;AAPOS=.;EXCT=10	GT:DP:DPNR:AC	./.:4974:24:0.95	./.:6614:28:0.00	./.:2446:17:1.00	./.:5225:23:0.08	./.:39630:51:0.00	./.:40208:60:0.00	./.:38975:47:0.00	./.:48074:67:0.00	1	0	1	0			0	0	0	0
X	153777396	X:153777396	0	T	C	0	INTRONIC	IKBKG	-	51232	2	0.57735	4	0	0	0	FT	AF=0.0119;DP=20649.0;QF=1;TX=IKBKG:ENST00000369609.5:in1/IKBKG:ENST00000369607.1:in1/IKBKG:ENST00000369606.4:in1/IKBKG:ENST00000263518.6:in1/IKBKG:ENST00000470142.1:in1/IKBKG:ENST00000393549.2:in1/IKBKG:ENST00000455588.2:in1/IKBKG:ENST00000369602.3:in1/IKBKG:ENST00000369601.3:in1;GENE=IKBKG;TYPE=INTRONIC;EX=.;REFAA=.;ALTAA=.;AAPOS=.;EXCT=10	GT:DP:DPNR:AC	./.:0:0:0.00	./.:0:0:0.00	./.:5:0:0.92	./.:3:0:0.95	./.:41293:298:1.00	./.:42854:281:1.00	./.:42331:219:1.00	./.:51232:349:1.00	0	0	1	1			1	1	1	1			0.5
X	153777434	X:153777434	0	C	G	0	INTRONIC	IKBKG	-	53396	4	0	3	0.5	0.02	0	FT	AF=0.0085;DP=21461.0;QF=1;TX=IKBKG:ENST00000369609.5:in1/IKBKG:ENST00000369607.1:in1/IKBKG:ENST00000369606.4:in1/IKBKG:ENST00000263518.6:in1/IKBKG:ENST00000470142.1:in1/IKBKG:ENST00000393549.2:in1/IKBKG:ENST00000455588.2:in1/IKBKG:ENST00000369602.3:in1/IKBKG:ENST00000369601.3:in1;GENE=IKBKG;TYPE=INTRONIC;EX=.;REFAA=.;ALTAA=.;AAPOS=.;EXCT=10	GT:DP:DPNR:AC	./.:11:0:0.64	./.:9:0:0.65	./.:8:0:0.66	./.:10:0:0.65	./.:44614:214:1.00	./.:45013:222:1.00	./.:42911:151:0.00	./.:53396:242:1.00	1	1	1	1			1	1	0	1			1.33333
X	153777643	X:153777643	0	C	T	0	INTRONIC	IKBKG	-	46463	0	0	1	0.5	1	100	PASS	AF=0.0015;DP=27920.0;QF=0;TX=IKBKG:ENST00000369609.5:in1/IKBKG:ENST00000369607.1:in1/IKBKG:ENST00000369606.4:in1/IKBKG:ENST00000263518.6:in1/IKBKG:ENST00000470142.1:in1/IKBKG:ENST00000393549.2:in1/IKBKG:ENST00000455588.2:in1/IKBKG:ENST00000369602.3:in1/IKBKG:ENST00000369601.3:in1;GENE=IKBKG;TYPE=INTRONIC;EX=.;REFAA=.;ALTAA=.;AAPOS=.;EXCT=10	GT:DP:DPNR:AC	./.:15150:0:0.00	./.:14160:1:0.00	./.:12721:0:0.00	./.:15078:4:0.00	./.:40690:471:1.00	./.:40810:10:0.00	./.:42383:13:0.00	./.:46463:8:0.00	0	0	0	0			1	0	0	0			0
X	153777651	X:153777651	0	T	A	0	INTRONIC	IKBKG	-	37015	0	0	0	0	0	0	FT	AF=0.0;DP=23504.0;QF=1;TX=IKBKG:ENST00000369609.5:in1/IKBKG:ENST00000369607.1:in1/IKBKG:ENST00000369606.4:in1/IKBKG:ENST00000263518.6:in1/IKBKG:ENST00000470142.1:in1/IKBKG:ENST00000393549.2:in1/IKBKG:ENST00000455588.2:in1/IKBKG:ENST00000369602.3:in1/IKBKG:ENST00000369601.3:in1;GENE=IKBKG;TYPE=INTRONIC;EX=.;REFAA=.;ALTAA=.;AAPOS=.;EXCT=10	GT:DP:DPNR:AC	./.:14153:56:0.00	./.:13502:60:0.00	./.:11740:32:0.00	./.:14112:53:0.00	./.:32858:38:0.00	./.:32855:30:0.00	./.:34958:39:0.00	./.:37015:24:0.00	0	0	0	0			0	0	0	0			#DIV/0!
X	153777652	X:153777652	0	AT	A	0	INTRONIC	IKBKG	-	41655	44	0	52	0	0.82	0	CLUSTER	AF=0.1466;DP=26728.0;QF=2;TX=IKBKG:ENST00000369609.5:in1/IKBKG:ENST00000369607.1:in1/IKBKG:ENST00000369606.4:in1/IKBKG:ENST00000263518.6:in1/IKBKG:ENST00000470142.1:in1/IKBKG:ENST00000393549.2:in1/IKBKG:ENST00000455588.2:in1/IKBKG:ENST00000369602.3:in1/IKBKG:ENST00000369601.3:in1;GENE=IKBKG;TYPE=INTRONIC;EX=.;REFAA=.;ALTAA=.;AAPOS=.;EXCT=10	GT:DP:DPNR:AC	./.:16318:2133:10.99	./.:15800:2102:11.00	./.:13201:1740:11.00	./.:16252:2150:11.00	./.:37138:5831:13.00	./.:37248:5838:13.00	./.:39876:6532:13.05	./.:41655:6837:13.14	11	11	11	11			13	13	13	13			0.846154
X	153777653	X:153777653	0	T	A	0	INTRONIC	IKBKG	-	28398	4	0	4	0	0	0	CLUSTER	AF=0.0121;DP=18655.0;QF=2;TX=IKBKG:ENST00000369609.5:in1/IKBKG:ENST00000369607.1:in1/IKBKG:ENST00000369606.4:in1/IKBKG:ENST00000263518.6:in1/IKBKG:ENST00000470142.1:in1/IKBKG:ENST00000393549.2:in1/IKBKG:ENST00000455588.2:in1/IKBKG:ENST00000369602.3:in1/IKBKG:ENST00000369601.3:in1;GENE=IKBKG;TYPE=INTRONIC;EX=.;REFAA=.;ALTAA=.;AAPOS=.;EXCT=10	GT:DP:DPNR:AC	./.:11876:133:1.00	./.:11217:107:1.00	./.:10228:110:1.00	./.:12045:129:1.00	./.:25265:327:1.00	./.:25347:317:1.00	./.:26963:341:1.00	./.:28398:387:1.00	1	1	1	1			1	1	1	1			1
X	153777654	X:153777654	0	T	A	0	INTRONIC	IKBKG	-	31986	1	0.5	4	0	1.81	0	CLUSTER	AF=0.0076;DP=20992.5;QF=2;TX=IKBKG:ENST00000369609.5:in1/IKBKG:ENST00000369607.1:in1/IKBKG:ENST00000369606.4:in1/IKBKG:ENST00000263518.6:in1/IKBKG:ENST00000470142.1:in1/IKBKG:ENST00000393549.2:in1/IKBKG:ENST00000455588.2:in1/IKBKG:ENST00000369602.3:in1/IKBKG:ENST00000369601.3:in1;GENE=IKBKG;TYPE=INTRONIC;EX=.;REFAA=.;ALTAA=.;AAPOS=.;EXCT=10	GT:DP:DPNR:AC	./.:13426:35:0.00	./.:12830:61:1.00	./.:11657:43:0.00	./.:13774:45:0.00	./.:28211:191:1.00	./.:28293:184:1.00	./.:30549:194:1.00	./.:31986:252:1.00	0	1	0	0			1	1	1	1			0.25
X	153777665	X:153777665	0	T	G	0	INTRONIC	IKBKG	-	32820	2	0.57735	4	0	0.39	0	CLUSTER	AF=0.0097;DP=21032.5;QF=2;TX=IKBKG:ENST00000369609.5:in1/IKBKG:ENST00000369607.1:in1/IKBKG:ENST00000369606.4:in1/IKBKG:ENST00000263518.6:in1/IKBKG:ENST00000470142.1:in1/IKBKG:ENST00000393549.2:in1/IKBKG:ENST00000455588.2:in1/IKBKG:ENST00000369602.3:in1/IKBKG:ENST00000369601.3:in1;GENE=IKBKG;TYPE=INTRONIC;EX=.;REFAA=.;ALTAA=.;AAPOS=.;EXCT=10	GT:DP:DPNR:AC	./.:13405:56:0.00	./.:12727:71:1.00	./.:11819:53:0.44	./.:13659:63:0.98	./.:28406:207:1.00	./.:28961:223:1.00	./.:30395:273:1.00	./.:32820:275:1.00	0	1	0	1			1	1	1	1			0.5
X	153777666	X:153777666	0	T	G	0	INTRONIC	IKBKG	-	33283	1	0.5	4	0	1.81	0	FT	AF=0.0076;DP=21110.0;QF=1;TX=IKBKG:ENST00000369609.5:in1/IKBKG:ENST00000369607.1:in1/IKBKG:ENST00000369606.4:in1/IKBKG:ENST00000263518.6:in1/IKBKG:ENST00000470142.1:in1/IKBKG:ENST00000393549.2:in1/IKBKG:ENST00000455588.2:in1/IKBKG:ENST00000369602.3:in1/IKBKG:ENST00000369601.3:in1;GENE=IKBKG;TYPE=INTRONIC;EX=.;REFAA=.;ALTAA=.;AAPOS=.;EXCT=10	GT:DP:DPNR:AC	./.:13370:53:0.00	./.:12719:51:0.00	./.:11715:49:0.00	./.:13468:76:1.00	./.:28752:171:1.00	./.:29407:187:1.00	./.:30532:231:1.00	./.:33283:218:1.00	0	0	0	1			1	1	1	1			0.25
X	153777667	X:153777667	0	G	T	0	INTRONIC	IKBKG	-	28484	0	0	8	0	8.1	0	CLUSTER	AF=0.0122;DP=17975.0;QF=2;TX=IKBKG:ENST00000369609.5:in1/IKBKG:ENST00000369607.1:in1/IKBKG:ENST00000369606.4:in1/IKBKG:ENST00000263518.6:in1/IKBKG:ENST00000470142.1:in1/IKBKG:ENST00000393549.2:in1/IKBKG:ENST00000455588.2:in1/IKBKG:ENST00000369602.3:in1/IKBKG:ENST00000369601.3:in1;GENE=IKBKG;TYPE=INTRONIC;EX=.;REFAA=.;ALTAA=.;AAPOS=.;EXCT=10	GT:DP:DPNR:AC	./.:12090:52:0.00	./.:11564:32:0.00	./.:10118:38:0.00	./.:11894:36:0.00	./.:23860:711:2.02	./.:24814:679:2.00	./.:25326:676:2.00	./.:28484:693:2.00	0	0	0	0			2	2	2	2			0	poly
X	153777669	X:153777669	0	A	T	0	INTRONIC	IKBKG	-	30416	0	0	4	0	4.02	0	FT	AF=0.006;DP=18578.0;QF=1;TX=IKBKG:ENST00000369609.5:in1/IKBKG:ENST00000369607.1:in1/IKBKG:ENST00000369606.4:in1/IKBKG:ENST00000263518.6:in1/IKBKG:ENST00000470142.1:in1/IKBKG:ENST00000393549.2:in1/IKBKG:ENST00000455588.2:in1/IKBKG:ENST00000369602.3:in1/IKBKG:ENST00000369601.3:in1;GENE=IKBKG;TYPE=INTRONIC;EX=.;REFAA=.;ALTAA=.;AAPOS=.;EXCT=10	GT:DP:DPNR:AC	./.:11647:34:0.00	./.:11097:32:0.00	./.:9944:35:0.00	./.:11464:37:0.00	./.:25509:332:1.00	./.:26806:316:1.00	./.:27050:359:1.00	./.:30416:325:1.00	0	0	0	0			1	1	1	1			0	poly
X	153778117	X:153778117	0	G	A	0	INTRONIC	IKBKG	-	46832	0	0	1	0.5	1	100	PASS	AF=0.0015;DP=33092.0;QF=0;TX=IKBKG:ENST00000369609.5:in1/IKBKG:ENST00000369607.1:in1/IKBKG:ENST00000369606.4:in1/IKBKG:ENST00000263518.6:in1/IKBKG:ENST00000470142.1:in1/IKBKG:ENST00000393549.2:in1/IKBKG:ENST00000455588.2:in1/IKBKG:ENST00000369602.3:in1/IKBKG:ENST00000369601.3:in1;GENE=IKBKG;TYPE=INTRONIC;EX=.;REFAA=.;ALTAA=.;AAPOS=.;EXCT=10	GT:DP:DPNR:AC	./.:22898:6:0.00	./.:20649:6:0.00	./.:22753:4:0.00	./.:24522:3:0.00	./.:41925:10:0.00	./.:41662:13:0.00	./.:45798:670:1.00	./.:46832:103:0.00	0	0	0	0			0	0	1	0			0
X	153778449	X:153778449	0	TTG	T	0	INTRONIC	IKBKG	-	72684	0	0	7	0.5	7.07	0	CLUSTER	AF=0.0106;DP=42216.5;QF=2;TX=IKBKG:ENST00000369609.5:in1/IKBKG:ENST00000369607.1:in1/IKBKG:ENST00000369606.4:in1/IKBKG:ENST00000263518.6:in1/IKBKG:ENST00000470142.1:in1/IKBKG:ENST00000393549.2:in1/IKBKG:ENST00000455588.2:in1/IKBKG:ENST00000369602.3:in1/IKBKG:ENST00000369601.3:in1;GENE=IKBKG;TYPE=INTRONIC;EX=.;REFAA=.;ALTAA=.;AAPOS=.;EXCT=10	GT:DP:DPNR:AC	./.:22977:40:0.00	./.:20091:34:0.00	./.:20555:27:0.00	./.:23073:32:0.00	./.:61360:1165:2.00	./.:63934:1274:2.00	./.:63877:1162:2.00	./.:72684:1206:1.00	0	0	0	0			2	2	2	1			0	poly
X	153778450	X:153778450	0	T	C	0	INTRONIC	IKBKG	-	70094	0	0	4	0	4.02	0	FT	AF=0.006;DP=40562.5;QF=1;TX=IKBKG:ENST00000369609.5:in1/IKBKG:ENST00000369607.1:in1/IKBKG:ENST00000369606.4:in1/IKBKG:ENST00000263518.6:in1/IKBKG:ENST00000470142.1:in1/IKBKG:ENST00000393549.2:in1/IKBKG:ENST00000455588.2:in1/IKBKG:ENST00000369602.3:in1/IKBKG:ENST00000369601.3:in1;GENE=IKBKG;TYPE=INTRONIC;EX=.;REFAA=.;ALTAA=.;AAPOS=.;EXCT=10	GT:DP:DPNR:AC	./.:22154:14:0.00	./.:19357:15:0.00	./.:19741:10:0.00	./.:22165:12:0.00	./.:58960:750:1.00	./.:61301:855:1.00	./.:61274:754:1.00	./.:70094:871:1.00	0	0	0	0			1	1	1	1			0
X	153778451	X:153778451	0	G	T	0	INTRONIC	IKBKG	-	69779	0	0	5	0.5	5.03	0	CLUSTER	AF=0.0076;DP=40438.5;QF=2;TX=IKBKG:ENST00000369609.5:in1/IKBKG:ENST00000369607.1:in1/IKBKG:ENST00000369606.4:in1/IKBKG:ENST00000263518.6:in1/IKBKG:ENST00000470142.1:in1/IKBKG:ENST00000393549.2:in1/IKBKG:ENST00000455588.2:in1/IKBKG:ENST00000369602.3:in1/IKBKG:ENST00000369601.3:in1;GENE=IKBKG;TYPE=INTRONIC;EX=.;REFAA=.;ALTAA=.;AAPOS=.;EXCT=10	GT:DP:DPNR:AC	./.:21941:1:0.00	./.:19222:0:0.00	./.:19603:5:0.00	./.:22200:2:0.00	./.:58677:926:1.00	./.:60791:1131:2.00	./.:60945:1012:1.00	./.:69779:1177:1.00	0	0	0	0			1	2	1	1			0
X	153778471	X:153778471	0	G	A	0	INTRONIC	IKBKG	-	79919	4	0	4	0	0	0	CLUSTER	AF=0.0121;DP=40617.5;QF=2;TX=IKBKG:ENST00000369609.5:in1/IKBKG:ENST00000369607.1:in1/IKBKG:ENST00000369606.4:in1/IKBKG:ENST00000263518.6:in1/IKBKG:ENST00000470142.1:in1/IKBKG:ENST00000393549.2:in1/IKBKG:ENST00000455588.2:in1/IKBKG:ENST00000369602.3:in1/IKBKG:ENST00000369601.3:in1;GENE=IKBKG;TYPE=INTRONIC;EX=.;REFAA=.;ALTAA=.;AAPOS=.;EXCT=10	GT:DP:DPNR:AC	./.:15594:222:1.00	./.:13927:146:1.00	./.:12963:160:1.00	./.:15084:176:1.00	./.:65641:870:1.00	./.:67634:909:1.00	./.:66334:867:1.00	./.:79919:972:1.00	1	1	1	1			1	1	1	1			1
X	153778473	X:153778473	0	G	A	0	INTRONIC	IKBKG	-	78894	25	0.5	26	0.57735	0.01	0	CLUSTER	AF=0.0776;DP=40086.0;QF=2;TX=IKBKG:ENST00000369609.5:in1/IKBKG:ENST00000369607.1:in1/IKBKG:ENST00000369606.4:in1/IKBKG:ENST00000263518.6:in1/IKBKG:ENST00000470142.1:in1/IKBKG:ENST00000393549.2:in1/IKBKG:ENST00000455588.2:in1/IKBKG:ENST00000369602.3:in1/IKBKG:ENST00000369601.3:in1;GENE=IKBKG;TYPE=INTRONIC;EX=.;REFAA=.;ALTAA=.;AAPOS=.;EXCT=10	GT:DP:DPNR:AC	./.:15408:1160:6.00	./.:13831:995:6.00	./.:12763:919:6.00	./.:14902:1312:7.00	./.:64764:5384:7.00	./.:66500:5279:6.94	./.:65523:5107:6.00	./.:78894:6115:6.00	6	6	6	7			7	7	6	6			0.961538
X	153778475	X:153778475	0	A	G	0	INTRONIC	IKBKG	-	74614	51	0.5	53	0.5	0.07	0	CLUSTER	AF=0.1577;DP=37887.0;QF=2;TX=IKBKG:ENST00000369609.5:in1/IKBKG:ENST00000369607.1:in1/IKBKG:ENST00000369606.4:in1/IKBKG:ENST00000263518.6:in1/IKBKG:ENST00000470142.1:in1/IKBKG:ENST00000393549.2:in1/IKBKG:ENST00000455588.2:in1/IKBKG:ENST00000369602.3:in1/IKBKG:ENST00000369601.3:in1;GENE=IKBKG;TYPE=INTRONIC;EX=.;REFAA=.;ALTAA=.;AAPOS=.;EXCT=10	GT:DP:DPNR:AC	./.:14268:2205:12.95	./.:12713:1790:11.71	./.:11687:1788:12.67	./.:13728:2243:13.18	./.:61506:9802:13.00	./.:63300:10017:13.00	./.:62096:10387:14.00	./.:74614:11460:13.00	13	12	13	13			13	13	14	13			0.962264
X	153778477	X:153778477	0	G	A	0	INTRONIC	IKBKG	-	78345	16	0	16	0	0	0	CLUSTER	AF=0.0487;DP=40027.0;QF=2;TX=IKBKG:ENST00000369609.5:in1/IKBKG:ENST00000369607.1:in1/IKBKG:ENST00000369606.4:in1/IKBKG:ENST00000263518.6:in1/IKBKG:ENST00000470142.1:in1/IKBKG:ENST00000393549.2:in1/IKBKG:ENST00000455588.2:in1/IKBKG:ENST00000369602.3:in1/IKBKG:ENST00000369601.3:in1;GENE=IKBKG;TYPE=INTRONIC;EX=.;REFAA=.;ALTAA=.;AAPOS=.;EXCT=10	GT:DP:DPNR:AC	./.:15543:712:4.00	./.:13981:613:4.00	./.:12975:685:4.00	./.:15116:669:4.00	./.:64511:2949:4.00	./.:66283:3159:4.00	./.:65202:3544:4.01	./.:78345:3546:4.00	4	4	4	4			4	4	4	4			1
X	153778479	X:153778479	0	G	A	0	INTRONIC	IKBKG	-	80003	4	0	4	0	0	0	FT	AF=0.0121;DP=40624.0;QF=1;TX=IKBKG:ENST00000369609.5:in1/IKBKG:ENST00000369607.1:in1/IKBKG:ENST00000369606.4:in1/IKBKG:ENST00000263518.6:in1/IKBKG:ENST00000470142.1:in1/IKBKG:ENST00000393549.2:in1/IKBKG:ENST00000455588.2:in1/IKBKG:ENST00000369602.3:in1/IKBKG:ENST00000369601.3:in1;GENE=IKBKG;TYPE=INTRONIC;EX=.;REFAA=.;ALTAA=.;AAPOS=.;EXCT=10	GT:DP:DPNR:AC	./.:15631:84:1.00	./.:14046:78:1.00	./.:13075:88:1.00	./.:15169:90:1.00	./.:65617:377:1.00	./.:67577:374:1.00	./.:66421:456:1.00	./.:80003:466:1.00	1	1	1	1			1	1	1	1			1
X	153778492	X:153778492	rs61120457	T	A	0.0027	INTRONIC	IKBKG	-	68401	12	0	20	0	2.1	0	CLUSTER	AF=0.0487;DP=35453.5;QF=2;TX=IKBKG:ENST00000369609.5:in1/IKBKG:ENST00000369607.1:in1/IKBKG:ENST00000369606.4:in1/IKBKG:ENST00000263518.6:in1/IKBKG:ENST00000470142.1:in1/IKBKG:ENST00000393549.2:in1/IKBKG:ENST00000455588.2:in1/IKBKG:ENST00000369602.3:in1/IKBKG:ENST00000369601.3:in1;GENE=IKBKG;TYPE=INTRONIC;EX=.;REFAA=.;ALTAA=.;AAPOS=.;EXCT=10	GT:DP:DPNR:AC	./.:14368:510:3.00	./.:13119:453:3.00	./.:12499:460:3.00	./.:14022:500:3.00	./.:56539:3490:5.00	./.:58080:3583:5.00	./.:57636:3649:5.00	./.:68401:4120:5.00	3	3	3	3			5	5	5	5			0.6
X	153778494	X:153778494	rs181011447	A	T	0	INTRONIC	IKBKG	-	68183	20	0	25	0.5	0.83	0	CLUSTER	AF=0.0674;DP=35477.0;QF=2;TX=IKBKG:ENST00000369609.5:in1/IKBKG:ENST00000369607.1:in1/IKBKG:ENST00000369606.4:in1/IKBKG:ENST00000263518.6:in1/IKBKG:ENST00000470142.1:in1/IKBKG:ENST00000393549.2:in1/IKBKG:ENST00000455588.2:in1/IKBKG:ENST00000369602.3:in1/IKBKG:ENST00000369601.3:in1;GENE=IKBKG;TYPE=INTRONIC;EX=.;REFAA=.;ALTAA=.;AAPOS=.;EXCT=10	GT:DP:DPNR:AC	./.:14495:794:4.62	./.:13149:827:5.00	./.:12670:693:4.55	./.:14292:849:5.00	./.:56459:4451:6.05	./.:58154:4111:6.00	./.:57718:4334:6.00	./.:68183:5579:7.00	5	5	5	5			6	6	6	7			0.8
X	153778510	X:153778510	0	T	G	0	INTRONIC	IKBKG	-	57181	2	0.57735	0	0	2	0	FT	AF=0.003;DP=33097.5;QF=1;TX=IKBKG:ENST00000369609.5:in1/IKBKG:ENST00000369607.1:in1/IKBKG:ENST00000369606.4:in1/IKBKG:ENST00000263518.6:in1/IKBKG:ENST00000470142.1:in1/IKBKG:ENST00000393549.2:in1/IKBKG:ENST00000455588.2:in1/IKBKG:ENST00000369602.3:in1/IKBKG:ENST00000369601.3:in1;GENE=IKBKG;TYPE=INTRONIC;EX=.;REFAA=.;ALTAA=.;AAPOS=.;EXCT=10	GT:DP:DPNR:AC	./.:17848:14:0.00	./.:16214:15:0.00	./.:16052:79:1.00	./.:17674:120:1.00	./.:48347:5:0.00	./.:49205:3:0.00	./.:50040:3:0.00	./.:57181:0:0.00	0	0	1	1			0	0	0	0			#DIV/0!
X	153778574	X:153778574	0	G	A	0	INTRONIC	IKBKG	-	45928	0	0	2	1	2	100	PASS	AF=0.003;DP=27377.5;QF=0;TX=IKBKG:ENST00000369609.5:in1/IKBKG:ENST00000369607.1:in1/IKBKG:ENST00000369606.4:in1/IKBKG:ENST00000263518.6:in1/IKBKG:ENST00000470142.1:in1/IKBKG:ENST00000393549.2:in1/IKBKG:ENST00000455588.2:in1/IKBKG:ENST00000369602.3:in1/IKBKG:ENST00000369601.3:in1;GENE=IKBKG;TYPE=INTRONIC;EX=.;REFAA=.;ALTAA=.;AAPOS=.;EXCT=10	GT:DP:DPNR:AC	./.:13646:5:0.00	./.:12958:4:0.00	./.:13283:5:0.00	./.:14540:7:0.00	./.:40215:15:0.00	./.:40599:11:0.00	./.:41598:18:0.00	./.:45928:918:2.00	0	0	0	0			0	0	0	2			0
X	153778583	X:153778583	0	G	T	0	INTRONIC	IKBKG	-	41334	0	0	4	0	4.02	0	FT	AF=0.006;DP=25022.5;QF=1;TX=IKBKG:ENST00000369609.5:in1/IKBKG:ENST00000369607.1:in1/IKBKG:ENST00000369606.4:in1/IKBKG:ENST00000263518.6:in1/IKBKG:ENST00000470142.1:in1/IKBKG:ENST00000393549.2:in1/IKBKG:ENST00000455588.2:in1/IKBKG:ENST00000369602.3:in1/IKBKG:ENST00000369601.3:in1;GENE=IKBKG;TYPE=INTRONIC;EX=.;REFAA=.;ALTAA=.;AAPOS=.;EXCT=10	GT:DP:DPNR:AC	./.:12969:15:0.00	./.:12311:15:0.00	./.:12449:27:0.00	./.:13799:24:0.00	./.:36246:515:1.00	./.:36422:458:1.00	./.:37999:536:1.00	./.:41334:585:1.00	0	0	0	0			1	1	1	1			0
X	153779031	X:153779031	0	AT	A	0	INTRONIC	IKBKG	-	32590	27	0.5	40	0	2.84	100	PASS	AF=0.102;DP=20275.0;QF=0;TX=IKBKG:ENST00000369609.5:in1/IKBKG:ENST00000369607.1:in1/IKBKG:ENST00000369606.4:in1/IKBKG:ENST00000263518.6:in1/IKBKG:ENST00000470142.1:in1/IKBKG:ENST00000393549.2:in1/IKBKG:ENST00000455588.2:in1/IKBKG:ENST00000369602.3:in1/IKBKG:ENST00000369601.3:in1;GENE=IKBKG;TYPE=INTRONIC;EX=.;REFAA=.;ALTAA=.;AAPOS=.;EXCT=10	GT:DP:DPNR:AC	./.:11233:905:6.95	./.:10452:793:6.00	./.:9239:751:6.97	./.:11326:979:7.00	./.:29224:3583:10.00	./.:29560:3548:10.00	./.:32537:4019:10.00	./.:32590:4042:10.00	7	6	7	7			10	10	10	10			0.675
X	153779042	X:153779042	0	T	G	0	INTRONIC	IKBKG	-	23409	0	0	3	0.5	3.12	0	CLUSTER	AF=0.0047;DP=13895.5;QF=2;TX=IKBKG:ENST00000369609.5:in1/IKBKG:ENST00000369607.1:in1/IKBKG:ENST00000369606.4:in1/IKBKG:ENST00000263518.6:in1/IKBKG:ENST00000470142.1:in1/IKBKG:ENST00000393549.2:in1/IKBKG:ENST00000455588.2:in1/IKBKG:ENST00000369602.3:in1/IKBKG:ENST00000369601.3:in1;GENE=IKBKG;TYPE=INTRONIC;EX=.;REFAA=.;ALTAA=.;AAPOS=.;EXCT=10	GT:DP:DPNR:AC	./.:6844:9:0.00	./.:6438:7:0.00	./.:5777:12:0.00	./.:6995:12:0.00	./.:20796:110:1.00	./.:20830:93:0.12	./.:23405:131:1.00	./.:23409:119:1.00	0	0	0	0			1	0	1	1			0
X	153779043	X:153779043	0	T	G	0	INTRONIC	IKBKG	-	23009	4	0	4	0	0	0	CLUSTER	AF=0.0121;DP=13406.5;QF=2;TX=IKBKG:ENST00000369609.5:in1/IKBKG:ENST00000369607.1:in1/IKBKG:ENST00000369606.4:in1/IKBKG:ENST00000263518.6:in1/IKBKG:ENST00000470142.1:in1/IKBKG:ENST00000393549.2:in1/IKBKG:ENST00000455588.2:in1/IKBKG:ENST00000369602.3:in1/IKBKG:ENST00000369601.3:in1;GENE=IKBKG;TYPE=INTRONIC;EX=.;REFAA=.;ALTAA=.;AAPOS=.;EXCT=10	GT:DP:DPNR:AC	./.:6403:88:1.00	./.:6019:94:1.00	./.:5359:76:1.00	./.:6505:74:1.00	./.:20321:267:1.00	./.:20308:296:1.00	./.:22863:332:1.00	./.:23009:359:1.00	1	1	1	1			1	1	1	1			1
X	153779044	X:153779044	0	G	T	0	INTRONIC	IKBKG	-	22339	13	0.5	4	0	4.71	0	CLUSTER	AF=0.0255;DP=12589.5;QF=2;TX=IKBKG:ENST00000369609.5:in1/IKBKG:ENST00000369607.1:in1/IKBKG:ENST00000369606.4:in1/IKBKG:ENST00000263518.6:in1/IKBKG:ENST00000470142.1:in1/IKBKG:ENST00000393549.2:in1/IKBKG:ENST00000455588.2:in1/IKBKG:ENST00000369602.3:in1/IKBKG:ENST00000369601.3:in1;GENE=IKBKG;TYPE=INTRONIC;EX=.;REFAA=.;ALTAA=.;AAPOS=.;EXCT=10	GT:DP:DPNR:AC	./.:5577:243:3.79	./.:5299:199:3.00	./.:4527:172:3.00	./.:5573:179:2.99	./.:19727:272:1.00	./.:19602:268:1.00	./.:21823:323:1.00	./.:22339:294:1.00	4	3	3	3			1	1	1	1			3.25
X	153779045	X:153779045	0	A	T	0	INTRONIC	IKBKG	-	22370	7	0.5	0	0	7.44	0	FT	AF=0.0112;DP=12496.5;QF=1;TX=IKBKG:ENST00000369609.5:in1/IKBKG:ENST00000369607.1:in1/IKBKG:ENST00000369606.4:in1/IKBKG:ENST00000263518.6:in1/IKBKG:ENST00000470142.1:in1/IKBKG:ENST00000393549.2:in1/IKBKG:ENST00000455588.2:in1/IKBKG:ENST00000369602.3:in1/IKBKG:ENST00000369601.3:in1;GENE=IKBKG;TYPE=INTRONIC;EX=.;REFAA=.;ALTAA=.;AAPOS=.;EXCT=10	GT:DP:DPNR:AC	./.:5146:128:2.00	./.:4801:85:1.39	./.:4155:94:2.00	./.:5171:97:1.97	./.:19874:77:0.00	./.:19822:73:0.00	./.:21691:74:0.00	./.:22370:74:0.00	2	1	2	2			0	0	0	0			#DIV/0!
X	153779047	X:153779047	0	ATG	A	0	INTRONIC	IKBKG	-	24980	1	0.5	0	0	1.38	0	FT	AF=0.0021;DP=13431.5;QF=1;TX=IKBKG:ENST00000369609.5:in1/IKBKG:ENST00000369607.1:in1/IKBKG:ENST00000369606.4:in1/IKBKG:ENST00000263518.6:in1/IKBKG:ENST00000470142.1:in1/IKBKG:ENST00000393549.2:in1/IKBKG:ENST00000455588.2:in1/IKBKG:ENST00000369602.3:in1/IKBKG:ENST00000369601.3:in1;GENE=IKBKG;TYPE=INTRONIC;EX=.;REFAA=.;ALTAA=.;AAPOS=.;EXCT=10	GT:DP:DPNR:AC	./.:4926:29:1.00	./.:4687:12:0.00	./.:3901:18:0.38	./.:4842:12:0.00	./.:22136:2:0.00	./.:21937:2:0.00	./.:23896:4:0.00	./.:24980:6:0.00	1	0	0	0			0	0	0	0			#DIV/0!
X	153779188	X:153779188	0	T	C	0	INTRONIC	IKBKG	-	18564	0	0	2	0.57735	2	0	POOR	AF=0.003;DP=10599.5;QF=3;TX=IKBKG:ENST00000369609.5:in1/IKBKG:ENST00000369607.1:in1/IKBKG:ENST00000369606.4:in1/IKBKG:ENST00000263518.6:in1/IKBKG:ENST00000470142.1:in1/IKBKG:ENST00000393549.2:in1/IKBKG:ENST00000455588.2:in1/IKBKG:ENST00000369602.3:in1/IKBKG:ENST00000369601.3:in1;GENE=IKBKG;TYPE=INTRONIC;EX=.;REFAA=.;ALTAA=.;AAPOS=.;EXCT=10	GT:DP:DPNR:AC	./.:5598:0:0.00	./.:5712:0:0.00	./.:4596:0:0.00	./.:5829:0:0.00	./.:15370:62:0.00	./.:15579:53:0.00	./.:18941:97:1.00	./.:18564:99:1.00	0	0	0	0			0	0	1	1
X	153779189	X:153779189	0	G	A	0	INTRONIC	IKBKG	-	17908	0	0	1	0.5	0.95	0	FT	AF=0.0014;DP=10177.5;QF=1;TX=IKBKG:ENST00000369609.5:in1/IKBKG:ENST00000369607.1:in1/IKBKG:ENST00000369606.4:in1/IKBKG:ENST00000263518.6:in1/IKBKG:ENST00000470142.1:in1/IKBKG:ENST00000393549.2:in1/IKBKG:ENST00000455588.2:in1/IKBKG:ENST00000369602.3:in1/IKBKG:ENST00000369601.3:in1;GENE=IKBKG;TYPE=INTRONIC;EX=.;REFAA=.;ALTAA=.;AAPOS=.;EXCT=10	GT:DP:DPNR:AC	./.:5354:2:0.00	./.:5453:2:0.00	./.:4467:1:0.00	./.:5601:0:0.00	./.:14754:47:0.00	./.:14930:33:0.00	./.:18273:84:0.95	./.:17908:71:0.00	0	0	0	0			0	0	1	0			0
X	153779194	X:153779194	0	AT	A	0	INTRONIC	IKBKG	-	15122	0	0	4	0	4.02	0	POOR	AF=0.006;DP=8188.0;QF=3;TX=IKBKG:ENST00000369609.5:in1/IKBKG:ENST00000369607.1:in1/IKBKG:ENST00000369606.4:in1/IKBKG:ENST00000263518.6:in1/IKBKG:ENST00000470142.1:in1/IKBKG:ENST00000393549.2:in1/IKBKG:ENST00000455588.2:in1/IKBKG:ENST00000369602.3:in1/IKBKG:ENST00000369601.3:in1;GENE=IKBKG;TYPE=INTRONIC;EX=.;REFAA=.;ALTAA=.;AAPOS=.;EXCT=10	GT:DP:DPNR:AC	./.:3976:0:0.00	./.:4065:0:0.00	./.:3329:0:0.00	./.:4169:0:0.00	./.:12242:166:1.00	./.:12207:99:1.00	./.:15484:176:1.00	./.:15122:190:1.00	0	0	0	0			1	1	1	1
X	153779195	X:153779195	0	T	TACCCAGCTAA	0	INTRONIC	IKBKG	-	14707	0	0	1	0.5	1	0	FT	AF=0.0015;DP=7967.5;QF=1;TX=IKBKG:ENST00000369609.5:in1/IKBKG:ENST00000369607.1:in1/IKBKG:ENST00000369606.4:in1/IKBKG:ENST00000263518.6:in1/IKBKG:ENST00000470142.1:in1/IKBKG:ENST00000393549.2:in1/IKBKG:ENST00000455588.2:in1/IKBKG:ENST00000369602.3:in1/IKBKG:ENST00000369601.3:in1;GENE=IKBKG;TYPE=INTRONIC;EX=.;REFAA=.;ALTAA=.;AAPOS=.;EXCT=10	GT:DP:DPNR:AC	./.:3837:0:0.00	./.:3882:0:0.00	./.:3280:0:0.00	./.:4084:0:0.00	./.:11851:45:0.00	./.:11906:26:0.00	./.:15024:64:0.00	./.:14707:72:1.00	0	0	0	0			0	0	0	1			0
X	153779216	X:153779216	0	A	G	0	INTRONIC	IKBKG	-	18094	0	0	4	0	2.02	0	FT	AF=0.0121;DP=7362.0;QF=1;TX=IKBKG:ENST00000369609.5:in1/IKBKG:ENST00000369607.1:in1/IKBKG:ENST00000369606.4:in1/IKBKG:ENST00000263518.6:in1/IKBKG:ENST00000470142.1:in1/IKBKG:ENST00000393549.2:in1/IKBKG:ENST00000455588.2:in1/IKBKG:ENST00000369602.3:in1/IKBKG:ENST00000369601.3:in1;GENE=IKBKG;TYPE=INTRONIC;EX=.;REFAA=.;ALTAA=.;AAPOS=.;EXCT=10	GT:DP:DPNR:AC	./.:0:0:0.00	./.:0:0:0.00	./.:0:0:0.00	./.:0:0:0.00	./.:15149:165:1.00	./.:14724:99:1.00	./.:17110:173:1.00	./.:18094:157:1.00	0	0	0	0			1	1	1	1			0
X	153779217	X:153779217	0	C	T	0	INTRONIC	IKBKG	-	18622	0	0	4	0	2.02	0	FT	AF=0.0121;DP=7550.5;QF=1;TX=IKBKG:ENST00000369609.5:in1/IKBKG:ENST00000369607.1:in1/IKBKG:ENST00000369606.4:in1/IKBKG:ENST00000263518.6:in1/IKBKG:ENST00000470142.1:in1/IKBKG:ENST00000393549.2:in1/IKBKG:ENST00000455588.2:in1/IKBKG:ENST00000369602.3:in1/IKBKG:ENST00000369601.3:in1;GENE=IKBKG;TYPE=INTRONIC;EX=.;REFAA=.;ALTAA=.;AAPOS=.;EXCT=10	GT:DP:DPNR:AC	./.:0:0:0.00	./.:0:0:0.00	./.:0:0:0.00	./.:0:0:0.00	./.:15580:235:1.00	./.:15101:192:1.00	./.:17484:223:1.00	./.:18622:309:1.00	0	0	0	0			1	1	1	1			0
X	153779218	X:153779218	0	A	G	0	INTRONIC	IKBKG	-	19079	0	0	8	0	4.1	100	PASS	AF=0.0243;DP=7711.0;QF=0;TX=IKBKG:ENST00000369609.5:in1/IKBKG:ENST00000369607.1:in1/IKBKG:ENST00000369606.4:in1/IKBKG:ENST00000263518.6:in1/IKBKG:ENST00000470142.1:in1/IKBKG:ENST00000393549.2:in1/IKBKG:ENST00000455588.2:in1/IKBKG:ENST00000369602.3:in1/IKBKG:ENST00000369601.3:in1;GENE=IKBKG;TYPE=INTRONIC;EX=.;REFAA=.;ALTAA=.;AAPOS=.;EXCT=10	GT:DP:DPNR:AC	./.:0:0:0.00	./.:0:0:0.00	./.:0:0:0.00	./.:0:0:0.00	./.:15942:432:2.00	./.:15422:317:2.00	./.:17874:394:2.00	./.:19079:530:2.00	0	0	0	0			2	2	2	2			0
X	153779227	X:153779227	0	C	T	0	INTRONIC	IKBKG	-	22510	0	0	2	0.57735	1	0	FT	AF=0.006;DP=9199.0;QF=1;TX=IKBKG:ENST00000369609.5:in1/IKBKG:ENST00000369607.1:in1/IKBKG:ENST00000369606.4:in1/IKBKG:ENST00000263518.6:in1/IKBKG:ENST00000470142.1:in1/IKBKG:ENST00000393549.2:in1/IKBKG:ENST00000455588.2:in1/IKBKG:ENST00000369602.3:in1/IKBKG:ENST00000369601.3:in1;GENE=IKBKG;TYPE=INTRONIC;EX=.;REFAA=.;ALTAA=.;AAPOS=.;EXCT=10	GT:DP:DPNR:AC	./.:0:0:0.00	./.:0:0:0.00	./.:0:0:0.00	./.:0:0:0.00	./.:19201:94:1.00	./.:18398:77:0.00	./.:20604:89:0.00	./.:22510:118:1.00	0	0	0	0			1	0	0	1			0
X	153779228	X:153779228	0	T	C	0	INTRONIC	IKBKG	-	23678	0	0	8	0	4.1	100	PASS	AF=0.0243;DP=9723.5;QF=0;TX=IKBKG:ENST00000369609.5:in1/IKBKG:ENST00000369607.1:in1/IKBKG:ENST00000369606.4:in1/IKBKG:ENST00000263518.6:in1/IKBKG:ENST00000470142.1:in1/IKBKG:ENST00000393549.2:in1/IKBKG:ENST00000455588.2:in1/IKBKG:ENST00000369602.3:in1/IKBKG:ENST00000369601.3:in1;GENE=IKBKG;TYPE=INTRONIC;EX=.;REFAA=.;ALTAA=.;AAPOS=.;EXCT=10	GT:DP:DPNR:AC	./.:0:0:0.00	./.:0:0:0.00	./.:0:0:0.00	./.:0:0:0.00	./.:20346:568:2.00	./.:19447:412:2.00	./.:21656:532:2.00	./.:23678:618:2.00	0	0	0	0			2	2	2	2			0
X	153779229	X:153779229	0	G	A	0	INTRONIC	IKBKG	-	24468	0	0	5	0.5	2.53	0	FT	AF=0.0152;DP=10082.0;QF=1;TX=IKBKG:ENST00000369609.5:in1/IKBKG:ENST00000369607.1:in1/IKBKG:ENST00000369606.4:in1/IKBKG:ENST00000263518.6:in1/IKBKG:ENST00000470142.1:in1/IKBKG:ENST00000393549.2:in1/IKBKG:ENST00000455588.2:in1/IKBKG:ENST00000369602.3:in1/IKBKG:ENST00000369601.3:in1;GENE=IKBKG;TYPE=INTRONIC;EX=.;REFAA=.;ALTAA=.;AAPOS=.;EXCT=10	GT:DP:DPNR:AC	./.:0:0:0.00	./.:0:0:0.00	./.:0:0:0.00	./.:0:0:0.00	./.:21083:380:2.00	./.:20164:277:1.00	./.:22348:333:1.00	./.:24468:420:1.00	0	0	0	0			2	1	1	1			0
X	153779234	X:153779234	0	A	G	0	INTRONIC	IKBKG	-	26007	0	0	4	0	2.02	0	FT	AF=0.0121;DP=10794.5;QF=1;TX=IKBKG:ENST00000369609.5:in1/IKBKG:ENST00000369607.1:in1/IKBKG:ENST00000369606.4:in1/IKBKG:ENST00000263518.6:in1/IKBKG:ENST00000470142.1:in1/IKBKG:ENST00000393549.2:in1/IKBKG:ENST00000455588.2:in1/IKBKG:ENST00000369602.3:in1/IKBKG:ENST00000369601.3:in1;GENE=IKBKG;TYPE=INTRONIC;EX=.;REFAA=.;ALTAA=.;AAPOS=.;EXCT=10	GT:DP:DPNR:AC	./.:0:0:0.00	./.:0:0:0.00	./.:0:0:0.00	./.:0:0:0.00	./.:22625:305:1.00	./.:21589:254:1.00	./.:23653:282:1.00	./.:26007:369:1.00	0	0	0	0			1	1	1	1			0
X	153779241	X:153779241	0	A	C	0	INTRONIC	IKBKG	-	28003	3	0.5	4	0	0	0	FT	AF=0.0122;DP=11632.0;QF=1;TX=IKBKG:ENST00000369609.5:in1/IKBKG:ENST00000369607.1:in1/IKBKG:ENST00000369606.4:in1/IKBKG:ENST00000263518.6:in1/IKBKG:ENST00000470142.1:in1/IKBKG:ENST00000393549.2:in1/IKBKG:ENST00000455588.2:in1/IKBKG:ENST00000369602.3:in1/IKBKG:ENST00000369601.3:in1;GENE=IKBKG;TYPE=INTRONIC;EX=.;REFAA=.;ALTAA=.;AAPOS=.;EXCT=10	GT:DP:DPNR:AC	./.:2:0:1.00	./.:0:0:0.00	./.:1:0:1.01	./.:1:0:1.01	./.:24649:180:1.00	./.:23262:189:1.00	./.:25340:188:1.00	./.:28003:210:1.00	1	0	1	1			1	1	1	1			0.75
X	153779249	X:153779249	0	A	G	0	INTRONIC	IKBKG	-	29414	3	0.5	4	0	0	0	FT	AF=0.0122;DP=12203.0;QF=1;TX=IKBKG:ENST00000369609.5:in1/IKBKG:ENST00000369607.1:in1/IKBKG:ENST00000369606.4:in1/IKBKG:ENST00000263518.6:in1/IKBKG:ENST00000470142.1:in1/IKBKG:ENST00000393549.2:in1/IKBKG:ENST00000455588.2:in1/IKBKG:ENST00000369602.3:in1/IKBKG:ENST00000369601.3:in1;GENE=IKBKG;TYPE=INTRONIC;EX=.;REFAA=.;ALTAA=.;AAPOS=.;EXCT=10	GT:DP:DPNR:AC	./.:2:0:1.00	./.:0:0:0.00	./.:1:0:1.01	./.:1:0:1.01	./.:26242:224:1.00	./.:24404:197:1.00	./.:26734:175:1.00	./.:29414:263:1.00	1	0	1	1			1	1	1	1			0.75
X	153779260	X:153779260	0	C	T	0	INTRONIC	IKBKG	-	30675	0	0	1	0.5	0	100	PASS	AF=0.0031;DP=12870.0;QF=0;TX=IKBKG:ENST00000369609.5:in1/IKBKG:ENST00000369607.1:in1/IKBKG:ENST00000369606.4:in1/IKBKG:ENST00000263518.6:in1/IKBKG:ENST00000470142.1:in1/IKBKG:ENST00000393549.2:in1/IKBKG:ENST00000455588.2:in1/IKBKG:ENST00000369602.3:in1/IKBKG:ENST00000369601.3:in1;GENE=IKBKG;TYPE=INTRONIC;EX=.;REFAA=.;ALTAA=.;AAPOS=.;EXCT=10	GT:DP:DPNR:AC	./.:2:0:0.27	./.:0:0:0.00	./.:1:0:0.28	./.:1:0:0.28	./.:28236:369:1.00	./.:25738:1:0.00	./.:28020:5:0.00	./.:30675:11:0.00	0	0	0	0			1	0	0	0			0
X	153779327	X:153779327	rs55905799	AT	A	0	INTRONIC	IKBKG	-	44280	38	1	37	0.5	0	0	CLUSTER	AF=0.1138;DP=29553.0;QF=2;TX=IKBKG:ENST00000369609.5:in1/IKBKG:ENST00000369607.1:in1/IKBKG:ENST00000369606.4:in1/IKBKG:ENST00000263518.6:in1/IKBKG:ENST00000470142.1:in1/IKBKG:ENST00000393549.2:in1/IKBKG:ENST00000455588.2:in1/IKBKG:ENST00000369602.3:in1/IKBKG:ENST00000369601.3:in1;GENE=IKBKG;TYPE=INTRONIC;EX=.;REFAA=.;ALTAA=.;AAPOS=.;EXCT=10	GT:DP:DPNR:AC	./.:14826:1743:9.96	./.:12511:1550:10.00	./.:10745:1039:8.00	./.:13315:1551:9.75	./.:45543:5102:9.00	./.:45217:5315:10.00	./.:47662:5167:9.00	./.:44280:4993:9.00	10	10	8	10			9	10	9	9			1.02703
X	153779328	X:153779328	0	T	A	0	INTRONIC	IKBKG	-	32853	1	0.5	4	0	1.79	0	CLUSTER	AF=0.0076;DP=21847.0;QF=2;TX=IKBKG:ENST00000369609.5:in1/IKBKG:ENST00000369607.1:in1/IKBKG:ENST00000369606.4:in1/IKBKG:ENST00000263518.6:in1/IKBKG:ENST00000470142.1:in1/IKBKG:ENST00000393549.2:in1/IKBKG:ENST00000455588.2:in1/IKBKG:ENST00000369602.3:in1/IKBKG:ENST00000369601.3:in1;GENE=IKBKG;TYPE=INTRONIC;EX=.;REFAA=.;ALTAA=.;AAPOS=.;EXCT=10	GT:DP:DPNR:AC	./.:10841:40:0.00	./.:8884:50:1.00	./.:8416:25:0.00	./.:9928:43:0.01	./.:33829:438:1.00	./.:33061:558:1.00	./.:35772:494:1.00	./.:32853:496:1.00	0	1	0	0			1	1	1	1			0.25
X	153779339	X:153779339	0	T	A	0	INTRONIC	IKBKG	-	31252	0	0	0	0	0	0	FT	AF=0.0;DP=21416.5;QF=1;TX=IKBKG:ENST00000369609.5:in1/IKBKG:ENST00000369607.1:in1/IKBKG:ENST00000369606.4:in1/IKBKG:ENST00000263518.6:in1/IKBKG:ENST00000470142.1:in1/IKBKG:ENST00000393549.2:in1/IKBKG:ENST00000455588.2:in1/IKBKG:ENST00000369602.3:in1/IKBKG:ENST00000369601.3:in1;GENE=IKBKG;TYPE=INTRONIC;EX=.;REFAA=.;ALTAA=.;AAPOS=.;EXCT=10	GT:DP:DPNR:AC	./.:11967:1:0.00	./.:10043:0:0.00	./.:9281:0:0.00	./.:11024:0:0.00	./.:30866:138:0.00	./.:31477:128:0.00	./.:33799:105:0.00	./.:31252:127:0.00	0	0	0	0			0	0	0	0			#DIV/0!
X	153779344	X:153779344	0	T	A	0	INTRONIC	IKBKG	-	23566	4	0	4	0	0	0	FT	AF=0.0121;DP=13411.5;QF=1;TX=IKBKG:ENST00000369609.5:in1/IKBKG:ENST00000369607.1:in1/IKBKG:ENST00000369606.4:in1/IKBKG:ENST00000263518.6:in1/IKBKG:ENST00000470142.1:in1/IKBKG:ENST00000393549.2:in1/IKBKG:ENST00000455588.2:in1/IKBKG:ENST00000369602.3:in1/IKBKG:ENST00000369601.3:in1;GENE=IKBKG;TYPE=INTRONIC;EX=.;REFAA=.;ALTAA=.;AAPOS=.;EXCT=10	GT:DP:DPNR:AC	./.:6927:67:1.00	./.:6396:71:1.00	./.:4450:41:1.00	./.:5897:61:1.00	./.:19896:160:1.00	./.:21774:141:1.00	./.:24895:158:1.00	./.:23566:178:1.00	1	1	1	1			1	1	1	1			1
X	153779345	X:153779345	0	A	T	0	INTRONIC	IKBKG	-	15193	1	0.5	28	0.816497	26.35	0	POOR	AF=0.0435;DP=7146.0;QF=3;TX=IKBKG:ENST00000369609.5:in1/IKBKG:ENST00000369607.1:in1/IKBKG:ENST00000369606.4:in1/IKBKG:ENST00000263518.6:in1/IKBKG:ENST00000470142.1:in1/IKBKG:ENST00000393549.2:in1/IKBKG:ENST00000455588.2:in1/IKBKG:ENST00000369602.3:in1/IKBKG:ENST00000369601.3:in1;GENE=IKBKG;TYPE=INTRONIC;EX=.;REFAA=.;ALTAA=.;AAPOS=.;EXCT=10	GT:DP:DPNR:AC	./.:3142:9:0.00	./.:3445:8:0.00	./.:2217:7:0.00	./.:3079:14:0.86	./.:10847:1109:8.05	./.:12073:1045:7.00	./.:15383:1230:6.81	./.:15193:1027:5.82	0	0	0	1			8	7	7	6
X	153779346	X:153779346	0	G	T	0	INTRONIC	IKBKG	-	13968	0	0	6	0.57735	6.04	0	FT	AF=0.0091;DP=7009.5;QF=1;TX=IKBKG:ENST00000369609.5:in1/IKBKG:ENST00000369607.1:in1/IKBKG:ENST00000369606.4:in1/IKBKG:ENST00000263518.6:in1/IKBKG:ENST00000470142.1:in1/IKBKG:ENST00000393549.2:in1/IKBKG:ENST00000455588.2:in1/IKBKG:ENST00000369602.3:in1/IKBKG:ENST00000369601.3:in1;GENE=IKBKG;TYPE=INTRONIC;EX=.;REFAA=.;ALTAA=.;AAPOS=.;EXCT=10	GT:DP:DPNR:AC	./.:4727:6:0.00	./.:4796:5:0.00	./.:2728:2:0.00	./.:4156:7:0.00	./.:9223:206:2.00	./.:10777:198:1.99	./.:14093:233:1.00	./.:13968:174:1.00	0	0	0	0			2	2	1	1			0
X	153779352	X:153779352	0	G	A	0	INTRONIC	IKBKG	-	19609	0	0	4	0	4.02	0	FT	AF=0.006;DP=8744.5;QF=1;TX=IKBKG:ENST00000369609.5:in1/IKBKG:ENST00000369607.1:in1/IKBKG:ENST00000369606.4:in1/IKBKG:ENST00000263518.6:in1/IKBKG:ENST00000470142.1:in1/IKBKG:ENST00000393549.2:in1/IKBKG:ENST00000455588.2:in1/IKBKG:ENST00000369602.3:in1/IKBKG:ENST00000369601.3:in1;GENE=IKBKG;TYPE=INTRONIC;EX=.;REFAA=.;ALTAA=.;AAPOS=.;EXCT=10	GT:DP:DPNR:AC	./.:4346:2:0.00	./.:4157:2:0.00	./.:2211:1:0.00	./.:3480:0:0.00	./.:13143:220:1.00	./.:15336:234:1.00	./.:20203:159:1.00	./.:19609:239:1.00	0	0	0	0			1	1	1	1			0
X	153779354	X:153779354	0	A	G	0	INTRONIC	IKBKG	-	18139	0	0	4	0	4.02	0	FT	AF=0.006;DP=7222.5;QF=1;TX=IKBKG:ENST00000369609.5:in1/IKBKG:ENST00000369607.1:in1/IKBKG:ENST00000369606.4:in1/IKBKG:ENST00000263518.6:in1/IKBKG:ENST00000470142.1:in1/IKBKG:ENST00000393549.2:in1/IKBKG:ENST00000455588.2:in1/IKBKG:ENST00000369602.3:in1/IKBKG:ENST00000369601.3:in1;GENE=IKBKG;TYPE=INTRONIC;EX=.;REFAA=.;ALTAA=.;AAPOS=.;EXCT=10	GT:DP:DPNR:AC	./.:3323:2:0.00	./.:3289:9:0.00	./.:1856:2:0.00	./.:2920:7:0.00	./.:11122:165:1.00	./.:13466:161:1.00	./.:18763:133:1.00	./.:18139:171:1.00	0	0	0	0			1	1	1	1			0
X	153779358	X:153779358	0	T	G	0	INTRONIC	IKBKG	-	18239	4	0.816497	0	0	3.63	0	FT	AF=0.0055;DP=7664.5;QF=1;TX=IKBKG:ENST00000369609.5:in1/IKBKG:ENST00000369607.1:in1/IKBKG:ENST00000369606.4:in1/IKBKG:ENST00000263518.6:in1/IKBKG:ENST00000470142.1:in1/IKBKG:ENST00000393549.2:in1/IKBKG:ENST00000455588.2:in1/IKBKG:ENST00000369602.3:in1/IKBKG:ENST00000369601.3:in1;GENE=IKBKG;TYPE=INTRONIC;EX=.;REFAA=.;ALTAA=.;AAPOS=.;EXCT=10	GT:DP:DPNR:AC	./.:2891:53:1.50	./.:3317:43:1.00	./.:1905:18:1.00	./.:2785:12:0.12	./.:12012:3:0.00	./.:14281:6:0.00	./.:19082:12:0.00	./.:18239:10:0.00	2	1	1	0			0	0	0	0			#DIV/0!
X	153779362	X:153779362	0	A	ACCGTGTTAGCCAGGC	0	INTRONIC	IKBKG	-	17712	0	0	0	0	0	0	FT	AF=0.0;DP=7270.5;QF=1;TX=IKBKG:ENST00000369609.5:in1/IKBKG:ENST00000369607.1:in1/IKBKG:ENST00000369606.4:in1/IKBKG:ENST00000263518.6:in1/IKBKG:ENST00000470142.1:in1/IKBKG:ENST00000393549.2:in1/IKBKG:ENST00000455588.2:in1/IKBKG:ENST00000369602.3:in1/IKBKG:ENST00000369601.3:in1;GENE=IKBKG;TYPE=INTRONIC;EX=.;REFAA=.;ALTAA=.;AAPOS=.;EXCT=10	GT:DP:DPNR:AC	./.:3613:0:0.00	./.:4399:0:0.00	./.:2719:0:0.00	./.:3767:0:0.00	./.:10142:46:0.00	./.:12660:0:0.00	./.:18499:1:0.00	./.:17712:0:0.00	0	0	0	0			0	0	0	0			#DIV/0!
X	153779365	X:153779365	0	G	A	0	INTRONIC	IKBKG	-	19927	0	0	5	0.5	5.03	0	FT	AF=0.0076;DP=8556.5;QF=1;TX=IKBKG:ENST00000369609.5:in1/IKBKG:ENST00000369607.1:in1/IKBKG:ENST00000369606.4:in1/IKBKG:ENST00000263518.6:in1/IKBKG:ENST00000470142.1:in1/IKBKG:ENST00000393549.2:in1/IKBKG:ENST00000455588.2:in1/IKBKG:ENST00000369602.3:in1/IKBKG:ENST00000369601.3:in1;GENE=IKBKG;TYPE=INTRONIC;EX=.;REFAA=.;ALTAA=.;AAPOS=.;EXCT=10	GT:DP:DPNR:AC	./.:4363:0:0.00	./.:5407:0:0.00	./.:3389:0:0.00	./.:4600:1:0.00	./.:11706:259:2.00	./.:14308:217:1.00	./.:20646:190:1.00	./.:19927:304:1.00	0	0	0	0			2	1	1	1			0
X	153779367	X:153779367	0	G	A	0	INTRONIC	IKBKG	-	18367	0	0	1	0.5	1	0	FT	AF=0.0015;DP=8009.5;QF=1;TX=IKBKG:ENST00000369609.5:in1/IKBKG:ENST00000369607.1:in1/IKBKG:ENST00000369606.4:in1/IKBKG:ENST00000263518.6:in1/IKBKG:ENST00000470142.1:in1/IKBKG:ENST00000393549.2:in1/IKBKG:ENST00000455588.2:in1/IKBKG:ENST00000369602.3:in1/IKBKG:ENST00000369601.3:in1;GENE=IKBKG;TYPE=INTRONIC;EX=.;REFAA=.;ALTAA=.;AAPOS=.;EXCT=10	GT:DP:DPNR:AC	./.:4698:3:0.00	./.:5873:3:0.00	./.:3634:1:0.00	./.:4816:0:0.00	./.:10146:57:1.00	./.:12452:51:0.00	./.:19065:22:0.00	./.:18367:46:0.00	0	0	0	0			1	0	0	0			0
X	153779370	X:153779370	0	A	G	0	INTRONIC	IKBKG	-	19695	0	0	5	0.5	5.17	0	FT	AF=0.0078;DP=8705.5;QF=1;TX=IKBKG:ENST00000369609.5:in1/IKBKG:ENST00000369607.1:in1/IKBKG:ENST00000369606.4:in1/IKBKG:ENST00000263518.6:in1/IKBKG:ENST00000470142.1:in1/IKBKG:ENST00000393549.2:in1/IKBKG:ENST00000455588.2:in1/IKBKG:ENST00000369602.3:in1/IKBKG:ENST00000369601.3:in1;GENE=IKBKG;TYPE=INTRONIC;EX=.;REFAA=.;ALTAA=.;AAPOS=.;EXCT=10	GT:DP:DPNR:AC	./.:4985:2:0.00	./.:6348:4:0.00	./.:3948:0:0.00	./.:5156:1:0.00	./.:11063:262:2.00	./.:13636:239:1.13	./.:20525:207:1.00	./.:19695:324:1.00	0	0	0	0			2	1	1	1			0
X	153779384	X:153779384	0	C	T	0	INTRONIC	IKBKG	-	19600	0	0	3	0.5	3.01	0	FT	AF=0.0045;DP=9101.5;QF=1;TX=IKBKG:ENST00000369609.5:in1/IKBKG:ENST00000369607.1:in1/IKBKG:ENST00000369606.4:in1/IKBKG:ENST00000263518.6:in1/IKBKG:ENST00000470142.1:in1/IKBKG:ENST00000393549.2:in1/IKBKG:ENST00000455588.2:in1/IKBKG:ENST00000369602.3:in1/IKBKG:ENST00000369601.3:in1;GENE=IKBKG;TYPE=INTRONIC;EX=.;REFAA=.;ALTAA=.;AAPOS=.;EXCT=10	GT:DP:DPNR:AC	./.:5813:0:0.00	./.:7607:0:0.00	./.:4751:0:0.00	./.:6117:0:0.00	./.:10596:93:1.00	./.:12765:112:1.00	./.:20534:54:0.00	./.:19600:128:1.00	0	0	0	0			1	1	0	1			0
X	153779385	X:153779385	rs113807442	G	A	0.0064	INTRONIC	IKBKG	-	19684	0	0	8	1.82574	8.09	100	PASS	AF=0.0121;DP=9019.0;QF=0;TX=IKBKG:ENST00000369609.5:in1/IKBKG:ENST00000369607.1:in1/IKBKG:ENST00000369606.4:in1/IKBKG:ENST00000263518.6:in1/IKBKG:ENST00000470142.1:in1/IKBKG:ENST00000393549.2:in1/IKBKG:ENST00000455588.2:in1/IKBKG:ENST00000369602.3:in1/IKBKG:ENST00000369601.3:in1;GENE=IKBKG;TYPE=INTRONIC;EX=.;REFAA=.;ALTAA=.;AAPOS=.;EXCT=10	GT:DP:DPNR:AC	./.:5678:0:0.00	./.:7438:0:0.00	./.:4640:0:0.00	./.:5968:1:0.00	./.:10600:61:1.00	./.:12742:454:3.00	./.:20734:65:0.00	./.:19684:921:4.00	0	0	0	0			1	3	0	4			0
X	153779387	X:153779387	0	T	A	0	INTRONIC	IKBKG	-	19615	0	0	5	0.5	5.03	0	FT	AF=0.0076;DP=8892.5;QF=1;TX=IKBKG:ENST00000369609.5:in1/IKBKG:ENST00000369607.1:in1/IKBKG:ENST00000369606.4:in1/IKBKG:ENST00000263518.6:in1/IKBKG:ENST00000470142.1:in1/IKBKG:ENST00000393549.2:in1/IKBKG:ENST00000455588.2:in1/IKBKG:ENST00000369602.3:in1/IKBKG:ENST00000369601.3:in1;GENE=IKBKG;TYPE=INTRONIC;EX=.;REFAA=.;ALTAA=.;AAPOS=.;EXCT=10	GT:DP:DPNR:AC	./.:5499:0:0.00	./.:7258:0:0.00	./.:4450:0:0.00	./.:5713:0:0.00	./.:10527:208:2.00	./.:12710:190:1.00	./.:20634:143:1.00	./.:19615:242:1.00	0	0	0	0			2	1	1	1			0
X	153779399	X:153779399	0	A	AAGC	0	INTRONIC	IKBKG	-	12778	0	0	4	0	4.02	0	FT	AF=0.006;DP=7349.0;QF=1;TX=IKBKG:ENST00000369609.5:in1/IKBKG:ENST00000369607.1:in1/IKBKG:ENST00000369606.4:in1/IKBKG:ENST00000263518.6:in1/IKBKG:ENST00000470142.1:in1/IKBKG:ENST00000393549.2:in1/IKBKG:ENST00000455588.2:in1/IKBKG:ENST00000369602.3:in1/IKBKG:ENST00000369601.3:in1;GENE=IKBKG;TYPE=INTRONIC;EX=.;REFAA=.;ALTAA=.;AAPOS=.;EXCT=10	GT:DP:DPNR:AC	./.:5394:0:0.00	./.:7090:0:0.00	./.:4408:0:0.00	./.:5593:0:0.00	./.:7608:82:1.00	./.:8451:67:1.00	./.:13858:77:1.00	./.:12778:89:1.00	0	0	0	0			1	1	1	1			0
X	153779404	X:153779404	0	T	C	0	INTRONIC	IKBKG	-	10801	0	0	5	0.5	4.97	0	FT	AF=0.0075;DP=6653.0;QF=1;TX=IKBKG:ENST00000369609.5:in1/IKBKG:ENST00000369607.1:in1/IKBKG:ENST00000369606.4:in1/IKBKG:ENST00000263518.6:in1/IKBKG:ENST00000470142.1:in1/IKBKG:ENST00000393549.2:in1/IKBKG:ENST00000455588.2:in1/IKBKG:ENST00000369602.3:in1/IKBKG:ENST00000369601.3:in1;GENE=IKBKG;TYPE=INTRONIC;EX=.;REFAA=.;ALTAA=.;AAPOS=.;EXCT=10	GT:DP:DPNR:AC	./.:5386:0:0.00	./.:7078:0:0.00	./.:4348:0:0.00	./.:5535:0:0.00	./.:6393:118:1.93	./.:6913:90:1.00	./.:11580:125:1.00	./.:10801:151:1.00	0	0	0	0			2	1	1	1			0
X	153779405	X:153779405	0	G	T	0	INTRONIC	IKBKG	-	10195	0	0	4	0	4.02	0	FT	AF=0.006;DP=6308.0;QF=1;TX=IKBKG:ENST00000369609.5:in1/IKBKG:ENST00000369607.1:in1/IKBKG:ENST00000369606.4:in1/IKBKG:ENST00000263518.6:in1/IKBKG:ENST00000470142.1:in1/IKBKG:ENST00000393549.2:in1/IKBKG:ENST00000455588.2:in1/IKBKG:ENST00000369602.3:in1/IKBKG:ENST00000369601.3:in1;GENE=IKBKG;TYPE=INTRONIC;EX=.;REFAA=.;ALTAA=.;AAPOS=.;EXCT=10	GT:DP:DPNR:AC	./.:5283:0:0.00	./.:6935:0:0.00	./.:4247:0:0.00	./.:5455:0:0.00	./.:6125:89:1.00	./.:6491:64:1.00	./.:10826:71:1.00	./.:10195:76:1.00	0	0	0	0			1	1	1	1			0
X	153779409	X:153779409	0	C	T	0	INTRONIC	IKBKG	-	9550	0	0	4	0	4.02	0	POOR	AF=0.006;DP=5776.5;QF=3;TX=IKBKG:ENST00000369609.5:in1/IKBKG:ENST00000369607.1:in1/IKBKG:ENST00000369606.4:in1/IKBKG:ENST00000263518.6:in1/IKBKG:ENST00000470142.1:in1/IKBKG:ENST00000393549.2:in1/IKBKG:ENST00000455588.2:in1/IKBKG:ENST00000369602.3:in1/IKBKG:ENST00000369601.3:in1;GENE=IKBKG;TYPE=INTRONIC;EX=.;REFAA=.;ALTAA=.;AAPOS=.;EXCT=10	GT:DP:DPNR:AC	./.:4420:0:0.00	./.:5897:0:0.00	./.:3629:0:0.00	./.:4659:0:0.00	./.:5656:63:1.00	./.:5902:53:1.00	./.:10129:53:1.00	./.:9550:67:1.00	0	0	0	0			1	1	1	1
X	153779410	X:153779410	0	G	A	0	INTRONIC	IKBKG	-	9134	0	0	2	0.57735	2	0	FT	AF=0.003;DP=5274.0;QF=1;TX=IKBKG:ENST00000369609.5:in1/IKBKG:ENST00000369607.1:in1/IKBKG:ENST00000369606.4:in1/IKBKG:ENST00000263518.6:in1/IKBKG:ENST00000470142.1:in1/IKBKG:ENST00000393549.2:in1/IKBKG:ENST00000455588.2:in1/IKBKG:ENST00000369602.3:in1/IKBKG:ENST00000369601.3:in1;GENE=IKBKG;TYPE=INTRONIC;EX=.;REFAA=.;ALTAA=.;AAPOS=.;EXCT=10	GT:DP:DPNR:AC	./.:3786:0:0.00	./.:5133:0:0.00	./.:3063:0:0.00	./.:3996:0:0.00	./.:5415:33:1.00	./.:5608:34:1.00	./.:9707:29:0.00	./.:9134:33:0.00	0	0	0	0			1	1	0	0			0
X	153779414	X:153779414	0	C	T	0	INTRONIC	IKBKG	-	8403	0	0	2	0.57735	2	0	FT	AF=0.003;DP=4346.5;QF=1;TX=IKBKG:ENST00000369609.5:in1/IKBKG:ENST00000369607.1:in1/IKBKG:ENST00000369606.4:in1/IKBKG:ENST00000263518.6:in1/IKBKG:ENST00000470142.1:in1/IKBKG:ENST00000393549.2:in1/IKBKG:ENST00000455588.2:in1/IKBKG:ENST00000369602.3:in1/IKBKG:ENST00000369601.3:in1;GENE=IKBKG;TYPE=INTRONIC;EX=.;REFAA=.;ALTAA=.;AAPOS=.;EXCT=10	GT:DP:DPNR:AC	./.:2780:0:0.00	./.:3812:0:0.00	./.:2250:0:0.00	./.:2922:0:0.00	./.:4881:38:1.00	./.:4959:29:1.00	./.:8671:22:0.00	./.:8403:28:0.00	0	0	0	0			1	1	0	0			0
X	153779415	X:153779415	0	G	A	0	INTRONIC	IKBKG	-	7922	0	0	4	0	4.02	0	FT	AF=0.006;DP=3901.0;QF=1;TX=IKBKG:ENST00000369609.5:in1/IKBKG:ENST00000369607.1:in1/IKBKG:ENST00000369606.4:in1/IKBKG:ENST00000263518.6:in1/IKBKG:ENST00000470142.1:in1/IKBKG:ENST00000393549.2:in1/IKBKG:ENST00000455588.2:in1/IKBKG:ENST00000369602.3:in1/IKBKG:ENST00000369601.3:in1;GENE=IKBKG;TYPE=INTRONIC;EX=.;REFAA=.;ALTAA=.;AAPOS=.;EXCT=10	GT:DP:DPNR:AC	./.:2352:0:0.00	./.:3267:0:0.00	./.:1859:0:0.00	./.:2466:0:0.00	./.:4535:48:1.00	./.:4590:36:1.00	./.:8232:43:1.00	./.:7922:66:1.00	0	0	0	0			1	1	1	1			0
X	153779431	X:153779431	0	G	A	0	INTRONIC	IKBKG	-	5125	0	0	1	0.5	0.06	0	FT	AF=0.0026;DP=1408.0;QF=1;TX=IKBKG:ENST00000369609.5:in1/IKBKG:ENST00000369607.1:in1/IKBKG:ENST00000369606.4:in1/IKBKG:ENST00000263518.6:in1/IKBKG:ENST00000470142.1:in1/IKBKG:ENST00000393549.2:in1/IKBKG:ENST00000455588.2:in1/IKBKG:ENST00000369602.3:in1/IKBKG:ENST00000369601.3:in1;GENE=IKBKG;TYPE=INTRONIC;EX=.;REFAA=.;ALTAA=.;AAPOS=.;EXCT=10	GT:DP:DPNR:AC	./.:73:0:0.09	./.:130:1:0.41	./.:81:0:0.09	./.:62:0:0.11	./.:2744:21:1.00	./.:2686:11:0.02	./.:4993:6:0.00	./.:5125:18:0.00	0	0	0	0			1	0	0	0			0
X	153779441	X:153779441	0	G	A	0	INTRONIC	IKBKG	-	3677	4	0.816497	4	0	0	0	CLUSTER	AF=0.0132;DP=986.0;QF=2;TX=IKBKG:ENST00000369609.5:in1/IKBKG:ENST00000369607.1:in1/IKBKG:ENST00000369606.4:in1/IKBKG:ENST00000263518.6:in1/IKBKG:ENST00000470142.1:in1/IKBKG:ENST00000393549.2:in1/IKBKG:ENST00000455588.2:in1/IKBKG:ENST00000369602.3:in1/IKBKG:ENST00000369601.3:in1;GENE=IKBKG;TYPE=INTRONIC;EX=.;REFAA=.;ALTAA=.;AAPOS=.;EXCT=10	GT:DP:DPNR:AC	./.:93:1:1.17	./.:156:2:1.26	./.:98:0:0.35	./.:90:2:1.61	./.:1848:31:1.15	./.:1816:30:1.12	./.:3366:31:1.00	./.:3677:47:1.00	1	1	0	2			1	1	1	1			1
X	153779442	X:153779442	0	T	C	0	INTRONIC	IKBKG	-	3360	8	0.816497	14	0.57735	1.57	0	CLUSTER	AF=0.0336;DP=922.5;QF=2;TX=IKBKG:ENST00000369609.5:in1/IKBKG:ENST00000369607.1:in1/IKBKG:ENST00000369606.4:in1/IKBKG:ENST00000263518.6:in1/IKBKG:ENST00000470142.1:in1/IKBKG:ENST00000393549.2:in1/IKBKG:ENST00000455588.2:in1/IKBKG:ENST00000369602.3:in1/IKBKG:ENST00000369601.3:in1;GENE=IKBKG;TYPE=INTRONIC;EX=.;REFAA=.;ALTAA=.;AAPOS=.;EXCT=10	GT:DP:DPNR:AC	./.:94:3:2.81	./.:155:3:2.07	./.:102:0:0.83	./.:88:2:2.42	./.:1713:88:4.11	./.:1690:77:3.79	./.:3062:111:3.00	./.:3360:130:3.02	3	2	1	2			4	4	3	3			0.571429
X	153779443	X:153779443	0	G	A	0	INTRONIC	IKBKG	-	3380	2	0.57735	7	0.5	1.59	0	CLUSTER	AF=0.0152;DP=918.5;QF=2;TX=IKBKG:ENST00000369609.5:in1/IKBKG:ENST00000369607.1:in1/IKBKG:ENST00000369606.4:in1/IKBKG:ENST00000263518.6:in1/IKBKG:ENST00000470142.1:in1/IKBKG:ENST00000393549.2:in1/IKBKG:ENST00000455588.2:in1/IKBKG:ENST00000369602.3:in1/IKBKG:ENST00000369601.3:in1;GENE=IKBKG;TYPE=INTRONIC;EX=.;REFAA=.;ALTAA=.;AAPOS=.;EXCT=10	GT:DP:DPNR:AC	./.:96:1:1.23	./.:157:0:0.21	./.:104:1:1.18	./.:95:0:0.42	./.:1694:38:2.00	./.:1680:37:1.99	./.:3012:65:2.00	./.:3380:50:1.00	1	0	1	0			2	2	2	1			0.285714
X	153779450	X:153779450	0	A	ACCACACCCGAC	0	INTRONIC	IKBKG	-	2685	0	0	1	0.5	0.66	0	FT	AF=0.0017;DP=741.5;QF=1;TX=IKBKG:ENST00000369609.5:in1/IKBKG:ENST00000369607.1:in1/IKBKG:ENST00000369606.4:in1/IKBKG:ENST00000263518.6:in1/IKBKG:ENST00000470142.1:in1/IKBKG:ENST00000393549.2:in1/IKBKG:ENST00000455588.2:in1/IKBKG:ENST00000369602.3:in1/IKBKG:ENST00000369601.3:in1;GENE=IKBKG;TYPE=INTRONIC;EX=.;REFAA=.;ALTAA=.;AAPOS=.;EXCT=10	GT:DP:DPNR:AC	./.:113:0:0.04	./.:172:0:0.02	./.:116:0:0.04	./.:115:0:0.04	./.:1350:5:0.01	./.:1311:12:1.00	./.:2275:8:0.00	./.:2685:5:0.00	0	0	0	0			0	1	0	0			0
X	153779452	X:153779452	0	T	C	0	INTRONIC	IKBKG	-	2447	1	0.5	8	0	3.88	0	CLUSTER	AF=0.0151;DP=703.0;QF=2;TX=IKBKG:ENST00000369609.5:in1/IKBKG:ENST00000369607.1:in1/IKBKG:ENST00000369606.4:in1/IKBKG:ENST00000263518.6:in1/IKBKG:ENST00000470142.1:in1/IKBKG:ENST00000393549.2:in1/IKBKG:ENST00000455588.2:in1/IKBKG:ENST00000369602.3:in1/IKBKG:ENST00000369601.3:in1;GENE=IKBKG;TYPE=INTRONIC;EX=.;REFAA=.;ALTAA=.;AAPOS=.;EXCT=10	GT:DP:DPNR:AC	./.:118:1:1.09	./.:175:0:0.17	./.:126:0:0.29	./.:115:0:0.33	./.:1262:33:2.05	./.:1231:30:2.02	./.:2066:49:2.00	./.:2447:50:1.99	1	0	0	0			2	2	2	2			0.125
X	153779453	X:153779453	0	G	GTACCTGGCCAAT	0	INTRONIC	IKBKG	-	2356	0	0	3	0.5	1.85	0	FT	AF=0.0045;DP=679.0;QF=1;TX=IKBKG:ENST00000369609.5:in1/IKBKG:ENST00000369607.1:in1/IKBKG:ENST00000369606.4:in1/IKBKG:ENST00000263518.6:in1/IKBKG:ENST00000470142.1:in1/IKBKG:ENST00000393549.2:in1/IKBKG:ENST00000455588.2:in1/IKBKG:ENST00000369602.3:in1/IKBKG:ENST00000369601.3:in1;GENE=IKBKG;TYPE=INTRONIC;EX=.;REFAA=.;ALTAA=.;AAPOS=.;EXCT=10	GT:DP:DPNR:AC	./.:123:0:0.09	./.:178:0:0.05	./.:131:0:0.09	./.:119:0:0.10	./.:1218:8:1.00	./.:1180:6:0.69	./.:1967:3:0.00	./.:2356:13:0.99	0	0	0	0			1	1	0	1			0
X	153779454	X:153779454	0	C	T	0	INTRONIC	IKBKG	-	2256	0	0	5	0.5	3.91	0	CLUSTER	AF=0.0094;DP=660.0;QF=2;TX=IKBKG:ENST00000369609.5:in1/IKBKG:ENST00000369607.1:in1/IKBKG:ENST00000369606.4:in1/IKBKG:ENST00000263518.6:in1/IKBKG:ENST00000470142.1:in1/IKBKG:ENST00000393549.2:in1/IKBKG:ENST00000455588.2:in1/IKBKG:ENST00000369602.3:in1/IKBKG:ENST00000369601.3:in1;GENE=IKBKG;TYPE=INTRONIC;EX=.;REFAA=.;ALTAA=.;AAPOS=.;EXCT=10	GT:DP:DPNR:AC	./.:125:0:0.19	./.:177:0:0.10	./.:138:0:0.16	./.:121:0:0.19	./.:1174:34:2.13	./.:1143:21:1.42	./.:1890:20:1.00	./.:2256:29:1.00	0	0	0	0			2	1	1	1			0
X	153779455	X:153779455	0	G	A	0	INTRONIC	IKBKG	-	2508	4	0	48	2.94392	40.1	0	SLOD	AF=0.0797;DP=814.5;QF=1;TX=IKBKG:ENST00000369609.5:in1/IKBKG:ENST00000369607.1:in1/IKBKG:ENST00000369606.4:in1/IKBKG:ENST00000263518.6:in1/IKBKG:ENST00000470142.1:in1/IKBKG:ENST00000393549.2:in1/IKBKG:ENST00000455588.2:in1/IKBKG:ENST00000369602.3:in1/IKBKG:ENST00000369601.3:in1;GENE=IKBKG;TYPE=INTRONIC;EX=.;REFAA=.;ALTAA=.;AAPOS=.;EXCT=10	GT:DP:DPNR:AC	./.:147:0:1.18	./.:206:0:0.62	./.:152:0:1.11	./.:140:0:1.27	./.:1429:259:14.28	./.:1423:269:14.86	./.:2104:237:9.13	./.:2508:304:9.84	1	1	1	1			14	15	9	10			0.0833333
X	153779694	X:153779694	0	G	A	0	INTRONIC	IKBKG	-	95242	1	0.5	6	0.57735	3.6	100	PASS	AF=0.0106;DP=52619.0;QF=0;TX=IKBKG:ENST00000369609.5:in1/IKBKG:ENST00000369607.1:in1/IKBKG:ENST00000369606.4:in1/IKBKG:ENST00000263518.6:in1/IKBKG:ENST00000470142.1:in1/IKBKG:ENST00000393549.2:in1/IKBKG:ENST00000455588.2:in1/IKBKG:ENST00000369602.3:in1/IKBKG:ENST00000369601.3:in1;GENE=IKBKG;TYPE=INTRONIC;EX=.;REFAA=.;ALTAA=.;AAPOS=.;EXCT=10	GT:DP:DPNR:AC	./.:20469:22:0.00	./.:16460:245:1.00	./.:17890:4:0.00	./.:15040:4:0.00	./.:92104:1274:1.00	./.:89899:1824:2.00	./.:84769:1689:2.00	./.:95242:1412:1.00	0	1	0	0			1	2	2	1			0.166667
X	153779745	X:153779745	rs191026808	A	C	0	INTRONIC	IKBKG	-	77980	3	0.957427	0	0	3.01	100	PASS	AF=0.0045;DP=40297.5;QF=0;TX=IKBKG:ENST00000369609.5:in1/IKBKG:ENST00000369607.1:in1/IKBKG:ENST00000369606.4:in1/IKBKG:ENST00000263518.6:in1/IKBKG:ENST00000470142.1:in1/IKBKG:ENST00000393549.2:in1/IKBKG:ENST00000455588.2:in1/IKBKG:ENST00000369602.3:in1/IKBKG:ENST00000369601.3:in1;GENE=IKBKG;TYPE=INTRONIC;EX=.;REFAA=.;ALTAA=.;AAPOS=.;EXCT=10	GT:DP:DPNR:AC	./.:16550:372:2.00	./.:15580:1:0.00	./.:15176:0:0.00	./.:13320:191:1.00	./.:67056:2:0.00	./.:67753:4:0.00	./.:64045:5:0.00	./.:77980:11:0.00	2	0	0	1			0	0	0	0			#DIV/0!
X	153780870	X:153780870	0	A	G	0	INTRONIC	IKBKG	-	13969	0	0	4	0	2.02	0	FT	AF=0.0121;DP=5482.0;QF=1;TX=IKBKG:ENST00000369609.5:in2/IKBKG:ENST00000369607.1:in2/IKBKG:ENST00000369606.4:in2/IKBKG:ENST00000263518.6:in2/IKBKG:ENST00000470142.1:in2/IKBKG:ENST00000393549.2:in2/IKBKG:ENST00000455588.2:in2/IKBKG:ENST00000369602.3:in2/IKBKG:ENST00000369601.3:in2;GENE=IKBKG;TYPE=INTRONIC;EX=.;REFAA=.;ALTAA=.;AAPOS=.;EXCT=10	GT:DP:DPNR:AC	./.:0:0:0.00	./.:0:0:0.00	./.:0:0:0.00	./.:0:0:0.00	./.:14814:75:1.00	./.:12660:90:1.00	./.:10964:64:1.00	./.:13969:79:1.00	0	0	0	0			1	1	1	1			0
X	153780877	X:153780877	0	T	C	0	INTRONIC	IKBKG	-	11516	0	0	3	0.5	1.51	0	FT	AF=0.0091;DP=4521.0;QF=1;TX=IKBKG:ENST00000369609.5:in2/IKBKG:ENST00000369607.1:in2/IKBKG:ENST00000369606.4:in2/IKBKG:ENST00000263518.6:in2/IKBKG:ENST00000470142.1:in2/IKBKG:ENST00000393549.2:in2/IKBKG:ENST00000455588.2:in2/IKBKG:ENST00000369602.3:in2/IKBKG:ENST00000369601.3:in2;GENE=IKBKG;TYPE=INTRONIC;EX=.;REFAA=.;ALTAA=.;AAPOS=.;EXCT=10	GT:DP:DPNR:AC	./.:0:0:0.00	./.:0:0:0.00	./.:0:0:0.00	./.:0:0:0.00	./.:12262:52:0.00	./.:10261:51:1.00	./.:9042:57:1.00	./.:11516:97:1.00	0	0	0	0			0	1	1	1			0
X	153780880	X:153780880	0	T	C	0	INTRONIC	IKBKG	-	10611	0	0	4	0	2.02	0	FT	AF=0.0121;DP=4108.5;QF=1;TX=IKBKG:ENST00000369609.5:in2/IKBKG:ENST00000369607.1:in2/IKBKG:ENST00000369606.4:in2/IKBKG:ENST00000263518.6:in2/IKBKG:ENST00000470142.1:in2/IKBKG:ENST00000393549.2:in2/IKBKG:ENST00000455588.2:in2/IKBKG:ENST00000369602.3:in2/IKBKG:ENST00000369601.3:in2;GENE=IKBKG;TYPE=INTRONIC;EX=.;REFAA=.;ALTAA=.;AAPOS=.;EXCT=10	GT:DP:DPNR:AC	./.:0:0:0.00	./.:0:0:0.00	./.:0:0:0.00	./.:0:0:0.00	./.:11405:109:1.00	./.:9413:84:1.00	./.:8217:93:1.00	./.:10611:102:1.00	0	0	0	0			1	1	1	1			0
X	153780891	X:153780891	0	A	G	0	INTRONIC	IKBKG	-	8133	0	0	3	0.5	1.49	0	FT	AF=0.009;DP=3168.0;QF=1;TX=IKBKG:ENST00000369609.5:in2/IKBKG:ENST00000369607.1:in2/IKBKG:ENST00000369606.4:in2/IKBKG:ENST00000263518.6:in2/IKBKG:ENST00000470142.1:in2/IKBKG:ENST00000393549.2:in2/IKBKG:ENST00000455588.2:in2/IKBKG:ENST00000369602.3:in2/IKBKG:ENST00000369601.3:in2;GENE=IKBKG;TYPE=INTRONIC;EX=.;REFAA=.;ALTAA=.;AAPOS=.;EXCT=10	GT:DP:DPNR:AC	./.:0:0:0.00	./.:0:0:0.00	./.:0:0:0.00	./.:0:0:0.00	./.:8669:31:0.00	./.:7068:35:1.00	./.:6336:37:1.00	./.:8133:38:0.97	0	0	0	0			0	1	1	1			0
X	153780895	X:153780895	0	A	G	0	INTRONIC	IKBKG	-	7660	0	0	3	0.5	1.51	0	FT	AF=0.0091;DP=2933.0;QF=1;TX=IKBKG:ENST00000369609.5:in2/IKBKG:ENST00000369607.1:in2/IKBKG:ENST00000369606.4:in2/IKBKG:ENST00000263518.6:in2/IKBKG:ENST00000470142.1:in2/IKBKG:ENST00000393549.2:in2/IKBKG:ENST00000455588.2:in2/IKBKG:ENST00000369602.3:in2/IKBKG:ENST00000369601.3:in2;GENE=IKBKG;TYPE=INTRONIC;EX=.;REFAA=.;ALTAA=.;AAPOS=.;EXCT=10	GT:DP:DPNR:AC	./.:0:0:0.00	./.:0:0:0.00	./.:0:0:0.00	./.:0:0:0.00	./.:8124:32:0.00	./.:6635:55:1.00	./.:5866:32:1.00	./.:7660:56:1.00	0	0	0	0			0	1	1	1			0
X	153780896	X:153780896	0	A	G	0	INTRONIC	IKBKG	-	7643	0	0	4	0	2.02	0	FT	AF=0.0121;DP=2903.5;QF=1;TX=IKBKG:ENST00000369609.5:in2/IKBKG:ENST00000369607.1:in2/IKBKG:ENST00000369606.4:in2/IKBKG:ENST00000263518.6:in2/IKBKG:ENST00000470142.1:in2/IKBKG:ENST00000393549.2:in2/IKBKG:ENST00000455588.2:in2/IKBKG:ENST00000369602.3:in2/IKBKG:ENST00000369601.3:in2;GENE=IKBKG;TYPE=INTRONIC;EX=.;REFAA=.;ALTAA=.;AAPOS=.;EXCT=10	GT:DP:DPNR:AC	./.:0:0:0.00	./.:0:0:0.00	./.:0:0:0.00	./.:0:0:0.00	./.:8057:51:1.00	./.:6621:56:1.00	./.:5807:56:1.00	./.:7643:57:1.00	0	0	0	0			1	1	1	1			0
X	153780899	X:153780899	0	T	C	0	INTRONIC	IKBKG	-	6432	0	0	4	0	2.02	0	FT	AF=0.0121;DP=2428.0;QF=1;TX=IKBKG:ENST00000369609.5:in2/IKBKG:ENST00000369607.1:in2/IKBKG:ENST00000369606.4:in2/IKBKG:ENST00000263518.6:in2/IKBKG:ENST00000470142.1:in2/IKBKG:ENST00000393549.2:in2/IKBKG:ENST00000455588.2:in2/IKBKG:ENST00000369602.3:in2/IKBKG:ENST00000369601.3:in2;GENE=IKBKG;TYPE=INTRONIC;EX=.;REFAA=.;ALTAA=.;AAPOS=.;EXCT=10	GT:DP:DPNR:AC	./.:0:0:0.00	./.:0:0:0.00	./.:0:0:0.00	./.:0:0:0.00	./.:6828:51:1.00	./.:5508:54:1.00	./.:4856:35:1.00	./.:6432:75:1.00	0	0	0	0			1	1	1	1			0
X	153780901	X:153780901	0	C	T	0	INTRONIC	IKBKG	-	6592	0	0	2	0.57735	1	0	FT	AF=0.006;DP=2464.5;QF=1;TX=IKBKG:ENST00000369609.5:in2/IKBKG:ENST00000369607.1:in2/IKBKG:ENST00000369606.4:in2/IKBKG:ENST00000263518.6:in2/IKBKG:ENST00000470142.1:in2/IKBKG:ENST00000393549.2:in2/IKBKG:ENST00000455588.2:in2/IKBKG:ENST00000369602.3:in2/IKBKG:ENST00000369601.3:in2;GENE=IKBKG;TYPE=INTRONIC;EX=.;REFAA=.;ALTAA=.;AAPOS=.;EXCT=10	GT:DP:DPNR:AC	./.:0:0:0.00	./.:0:0:0.00	./.:0:0:0.00	./.:0:0:0.00	./.:6796:22:0.00	./.:5633:37:1.00	./.:4929:17:0.00	./.:6592:39:1.00	0	0	0	0			0	1	0	1			0
X	153780903	X:153780903	0	T	C	0	INTRONIC	IKBKG	-	6112	0	0	4	0	2.02	0	FT	AF=0.0121;DP=2275.5;QF=1;TX=IKBKG:ENST00000369609.5:in2/IKBKG:ENST00000369607.1:in2/IKBKG:ENST00000369606.4:in2/IKBKG:ENST00000263518.6:in2/IKBKG:ENST00000470142.1:in2/IKBKG:ENST00000393549.2:in2/IKBKG:ENST00000455588.2:in2/IKBKG:ENST00000369602.3:in2/IKBKG:ENST00000369601.3:in2;GENE=IKBKG;TYPE=INTRONIC;EX=.;REFAA=.;ALTAA=.;AAPOS=.;EXCT=10	GT:DP:DPNR:AC	./.:0:0:0.00	./.:0:0:0.00	./.:0:0:0.00	./.:0:0:0.00	./.:6383:58:1.00	./.:5203:53:1.00	./.:4551:54:1.00	./.:6112:81:1.00	0	0	0	0			1	1	1	1			0
X	153780905	X:153780905	0	G	A	0	INTRONIC	IKBKG	-	5379	0	0	1	0.5	0.51	0	FT	AF=0.0031;DP=1982.5;QF=1;TX=IKBKG:ENST00000369609.5:in2/IKBKG:ENST00000369607.1:in2/IKBKG:ENST00000369606.4:in2/IKBKG:ENST00000263518.6:in2/IKBKG:ENST00000470142.1:in2/IKBKG:ENST00000393549.2:in2/IKBKG:ENST00000455588.2:in2/IKBKG:ENST00000369602.3:in2/IKBKG:ENST00000369601.3:in2;GENE=IKBKG;TYPE=INTRONIC;EX=.;REFAA=.;ALTAA=.;AAPOS=.;EXCT=10	GT:DP:DPNR:AC	./.:0:0:0.00	./.:0:0:0.00	./.:0:0:0.00	./.:0:0:0.00	./.:5657:14:0.00	./.:4539:24:1.00	./.:3965:17:0.03	./.:5379:18:0.00	0	0	0	0			0	1	0	0			0
X	153780907	X:153780907	0	C	T	0	INTRONIC	IKBKG	-	5519	0	0	1	0.5	0.49	0	FT	AF=0.003;DP=2050.5;QF=1;TX=IKBKG:ENST00000369609.5:in2/IKBKG:ENST00000369607.1:in2/IKBKG:ENST00000369606.4:in2/IKBKG:ENST00000263518.6:in2/IKBKG:ENST00000470142.1:in2/IKBKG:ENST00000393549.2:in2/IKBKG:ENST00000455588.2:in2/IKBKG:ENST00000369602.3:in2/IKBKG:ENST00000369601.3:in2;GENE=IKBKG;TYPE=INTRONIC;EX=.;REFAA=.;ALTAA=.;AAPOS=.;EXCT=10	GT:DP:DPNR:AC	./.:0:0:0.00	./.:0:0:0.00	./.:0:0:0.00	./.:0:0:0.00	./.:5755:17:0.00	./.:4701:15:0.00	./.:4101:13:0.00	./.:5519:27:0.99	0	0	0	0			0	0	0	1			0
X	153780911	X:153780911	0	A	G	0	INTRONIC	IKBKG	-	5055	0	0	3	0.5	1.49	0	FT	AF=0.009;DP=1857.0;QF=1;TX=IKBKG:ENST00000369609.5:in2/IKBKG:ENST00000369607.1:in2/IKBKG:ENST00000369606.4:in2/IKBKG:ENST00000263518.6:in2/IKBKG:ENST00000470142.1:in2/IKBKG:ENST00000393549.2:in2/IKBKG:ENST00000455588.2:in2/IKBKG:ENST00000369602.3:in2/IKBKG:ENST00000369601.3:in2;GENE=IKBKG;TYPE=INTRONIC;EX=.;REFAA=.;ALTAA=.;AAPOS=.;EXCT=10	GT:DP:DPNR:AC	./.:0:0:0.00	./.:0:0:0.00	./.:0:0:0.00	./.:0:0:0.00	./.:5250:22:0.02	./.:4331:26:1.00	./.:3714:21:1.00	./.:5055:24:0.95	0	0	0	0			0	1	1	1			0
X	153780913	X:153780913	0	A	G	0	INTRONIC	IKBKG	-	4772	0	0	4	0	2.02	0	FT	AF=0.0121;DP=1739.0;QF=1;TX=IKBKG:ENST00000369609.5:in2/IKBKG:ENST00000369607.1:in2/IKBKG:ENST00000369606.4:in2/IKBKG:ENST00000263518.6:in2/IKBKG:ENST00000470142.1:in2/IKBKG:ENST00000393549.2:in2/IKBKG:ENST00000455588.2:in2/IKBKG:ENST00000369602.3:in2/IKBKG:ENST00000369601.3:in2;GENE=IKBKG;TYPE=INTRONIC;EX=.;REFAA=.;ALTAA=.;AAPOS=.;EXCT=10	GT:DP:DPNR:AC	./.:0:0:0.00	./.:0:0:0.00	./.:0:0:0.00	./.:0:0:0.00	./.:4980:38:1.00	./.:4084:51:1.00	./.:3478:22:1.00	./.:4772:58:1.00	0	0	0	0			1	1	1	1			0
X	153780915	X:153780915	0	G	A	0	INTRONIC	IKBKG	-	4486	0	0	2	0.57735	0.99	0	FT	AF=0.006;DP=1637.5;QF=1;TX=IKBKG:ENST00000369609.5:in2/IKBKG:ENST00000369607.1:in2/IKBKG:ENST00000369606.4:in2/IKBKG:ENST00000263518.6:in2/IKBKG:ENST00000470142.1:in2/IKBKG:ENST00000393549.2:in2/IKBKG:ENST00000455588.2:in2/IKBKG:ENST00000369602.3:in2/IKBKG:ENST00000369601.3:in2;GENE=IKBKG;TYPE=INTRONIC;EX=.;REFAA=.;ALTAA=.;AAPOS=.;EXCT=10	GT:DP:DPNR:AC	./.:0:0:0.00	./.:0:0:0.00	./.:0:0:0.00	./.:0:0:0.00	./.:4633:8:0.00	./.:3870:21:1.00	./.:3275:11:0.00	./.:4486:22:0.98	0	0	0	0			0	1	0	1			0
X	153780917	X:153780917	0	A	G	0	INTRONIC	IKBKG	-	4251	0	0	4	0	2.02	0	FT	AF=0.0121;DP=1553.0;QF=1;TX=IKBKG:ENST00000369609.5:in2/IKBKG:ENST00000369607.1:in2/IKBKG:ENST00000369606.4:in2/IKBKG:ENST00000263518.6:in2/IKBKG:ENST00000470142.1:in2/IKBKG:ENST00000393549.2:in2/IKBKG:ENST00000455588.2:in2/IKBKG:ENST00000369602.3:in2/IKBKG:ENST00000369601.3:in2;GENE=IKBKG;TYPE=INTRONIC;EX=.;REFAA=.;ALTAA=.;AAPOS=.;EXCT=10	GT:DP:DPNR:AC	./.:0:0:0.00	./.:0:0:0.00	./.:0:0:0.00	./.:0:0:0.00	./.:4393:23:1.00	./.:3653:21:1.00	./.:3106:23:1.00	./.:4251:33:1.00	0	0	0	0			1	1	1	1			0
X	153780918	X:153780918	0	A	G	0	INTRONIC	IKBKG	-	4102	0	0	4	0	2.02	0	FT	AF=0.0121;DP=1494.0;QF=1;TX=IKBKG:ENST00000369609.5:in2/IKBKG:ENST00000369607.1:in2/IKBKG:ENST00000369606.4:in2/IKBKG:ENST00000263518.6:in2/IKBKG:ENST00000470142.1:in2/IKBKG:ENST00000393549.2:in2/IKBKG:ENST00000455588.2:in2/IKBKG:ENST00000369602.3:in2/IKBKG:ENST00000369601.3:in2;GENE=IKBKG;TYPE=INTRONIC;EX=.;REFAA=.;ALTAA=.;AAPOS=.;EXCT=10	GT:DP:DPNR:AC	./.:0:0:0.00	./.:0:0:0.00	./.:0:0:0.00	./.:0:0:0.00	./.:4226:30:1.00	./.:3528:47:1.00	./.:2988:44:1.00	./.:4102:46:1.00	0	0	0	0			1	1	1	1			0
X	153780921	X:153780921	0	T	C	0	INTRONIC	IKBKG	-	3666	0	0	3	0.5	1.62	0	FT	AF=0.0098;DP=1333.0;QF=1;TX=IKBKG:ENST00000369609.5:in2/IKBKG:ENST00000369607.1:in2/IKBKG:ENST00000369606.4:in2/IKBKG:ENST00000263518.6:in2/IKBKG:ENST00000470142.1:in2/IKBKG:ENST00000393549.2:in2/IKBKG:ENST00000455588.2:in2/IKBKG:ENST00000369602.3:in2/IKBKG:ENST00000369601.3:in2;GENE=IKBKG;TYPE=INTRONIC;EX=.;REFAA=.;ALTAA=.;AAPOS=.;EXCT=10	GT:DP:DPNR:AC	./.:0:0:0.00	./.:0:0:0.00	./.:0:0:0.00	./.:0:0:0.00	./.:3886:17:0.22	./.:3186:18:1.00	./.:2666:18:1.00	./.:3666:27:1.00	0	0	0	0			0	1	1	1			0
X	153780925	X:153780925	0	T	C	0	INTRONIC	IKBKG	-	3245	0	0	4	0	2.02	0	FT	AF=0.0121;DP=1175.0;QF=1;TX=IKBKG:ENST00000369609.5:in2/IKBKG:ENST00000369607.1:in2/IKBKG:ENST00000369606.4:in2/IKBKG:ENST00000263518.6:in2/IKBKG:ENST00000470142.1:in2/IKBKG:ENST00000393549.2:in2/IKBKG:ENST00000455588.2:in2/IKBKG:ENST00000369602.3:in2/IKBKG:ENST00000369601.3:in2;GENE=IKBKG;TYPE=INTRONIC;EX=.;REFAA=.;ALTAA=.;AAPOS=.;EXCT=10	GT:DP:DPNR:AC	./.:0:0:0.00	./.:0:0:0.00	./.:0:0:0.00	./.:0:0:0.00	./.:3435:28:1.00	./.:2838:17:1.00	./.:2350:18:1.00	./.:3245:21:1.00	0	0	0	0			1	1	1	1			0
X	153780929	X:153780929	0	G	A	0	INTRONIC	IKBKG	-	2786	0	0	3	0.5	1.6	0	FT	AF=0.0097;DP=1009.0;QF=1;TX=IKBKG:ENST00000369609.5:in2/IKBKG:ENST00000369607.1:in2/IKBKG:ENST00000369606.4:in2/IKBKG:ENST00000263518.6:in2/IKBKG:ENST00000470142.1:in2/IKBKG:ENST00000393549.2:in2/IKBKG:ENST00000455588.2:in2/IKBKG:ENST00000369602.3:in2/IKBKG:ENST00000369601.3:in2;GENE=IKBKG;TYPE=INTRONIC;EX=.;REFAA=.;ALTAA=.;AAPOS=.;EXCT=10	GT:DP:DPNR:AC	./.:0:0:0.00	./.:0:0:0.00	./.:0:0:0.00	./.:0:0:0.00	./.:3009:13:0.19	./.:2382:14:1.00	./.:2018:13:1.00	./.:2786:20:1.00	0	0	0	0			0	1	1	1			0
X	153780930	X:153780930	0	G	A	0	INTRONIC	IKBKG	-	2685	0	0	2	0.57735	0.96	0	FT	AF=0.0058;DP=978.0;QF=1;TX=IKBKG:ENST00000369609.5:in2/IKBKG:ENST00000369607.1:in2/IKBKG:ENST00000369606.4:in2/IKBKG:ENST00000263518.6:in2/IKBKG:ENST00000470142.1:in2/IKBKG:ENST00000393549.2:in2/IKBKG:ENST00000455588.2:in2/IKBKG:ENST00000369602.3:in2/IKBKG:ENST00000369601.3:in2;GENE=IKBKG;TYPE=INTRONIC;EX=.;REFAA=.;ALTAA=.;AAPOS=.;EXCT=10	GT:DP:DPNR:AC	./.:0:0:0.00	./.:0:0:0.00	./.:0:0:0.00	./.:0:0:0.00	./.:2895:6:0.00	./.:2294:8:0.00	./.:1956:10:0.91	./.:2685:16:1.00	0	0	0	0			0	0	1	1			0
X	153781195	X:153781195	0	A	G	0	INTRONIC	IKBKG	-	35466	1	0.5	0	0	1.2	0	POOR	AF=0.0018;DP=16924.0;QF=3;TX=IKBKG:ENST00000369609.5:in2/IKBKG:ENST00000369607.1:in2/IKBKG:ENST00000369606.4:in2/IKBKG:ENST00000263518.6:in2/IKBKG:ENST00000470142.1:in2/IKBKG:ENST00000393549.2:in2/IKBKG:ENST00000455588.2:in2/IKBKG:ENST00000369602.3:in2/IKBKG:ENST00000369601.3:in2;GENE=IKBKG;TYPE=INTRONIC;EX=.;REFAA=.;ALTAA=.;AAPOS=.;EXCT=10	GT:DP:DPNR:AC	./.:1735:3:0.00	./.:2196:10:0.18	./.:1252:5:0.03	./.:1415:9:0.99	./.:32168:46:0.00	./.:32769:56:0.00	./.:31652:49:0.00	./.:35466:57:0.00	0	0	0	1			0	0	0	0
X	153781198	X:153781198	0	T	G	0	INTRONIC	IKBKG	-	29736	2	0.57735	0	0	2.03	0	POOR	AF=0.003;DP=14089.0;QF=3;TX=IKBKG:ENST00000369609.5:in2/IKBKG:ENST00000369607.1:in2/IKBKG:ENST00000369606.4:in2/IKBKG:ENST00000263518.6:in2/IKBKG:ENST00000470142.1:in2/IKBKG:ENST00000393549.2:in2/IKBKG:ENST00000455588.2:in2/IKBKG:ENST00000369602.3:in2/IKBKG:ENST00000369601.3:in2;GENE=IKBKG;TYPE=INTRONIC;EX=.;REFAA=.;ALTAA=.;AAPOS=.;EXCT=10	GT:DP:DPNR:AC	./.:1990:7:0.00	./.:2281:15:1.00	./.:1521:6:0.03	./.:1563:10:1.00	./.:26624:35:0.00	./.:27241:46:0.00	./.:25897:33:0.00	./.:29736:50:0.00	0	1	0	1			0	0	0	0
X	153781200	X:153781200	0	G	GA	0	INTRONIC	IKBKG	-	34552	2	0.57735	0	0	2.02	0	FT	AF=0.003;DP=16913.0;QF=1;TX=IKBKG:ENST00000369609.5:in2/IKBKG:ENST00000369607.1:in2/IKBKG:ENST00000369606.4:in2/IKBKG:ENST00000263518.6:in2/IKBKG:ENST00000470142.1:in2/IKBKG:ENST00000393549.2:in2/IKBKG:ENST00000455588.2:in2/IKBKG:ENST00000369602.3:in2/IKBKG:ENST00000369601.3:in2;GENE=IKBKG;TYPE=INTRONIC;EX=.;REFAA=.;ALTAA=.;AAPOS=.;EXCT=10	GT:DP:DPNR:AC	./.:2455:28:1.00	./.:2932:16:1.00	./.:1779:7:0.02	./.:1924:7:0.00	./.:31636:114:0.00	./.:32142:95:0.00	./.:30894:103:0.00	./.:34552:103:0.00	1	1	0	0			0	0	0	0			#DIV/0!
X	153781202	X:153781202	0	A	C	0	INTRONIC	IKBKG	-	34041	2	0.57735	8	0	3.64	0	FT	AF=0.0152;DP=16869.0;QF=1;TX=IKBKG:ENST00000369609.5:in2/IKBKG:ENST00000369607.1:in2/IKBKG:ENST00000369606.4:in2/IKBKG:ENST00000263518.6:in2/IKBKG:ENST00000470142.1:in2/IKBKG:ENST00000393549.2:in2/IKBKG:ENST00000455588.2:in2/IKBKG:ENST00000369602.3:in2/IKBKG:ENST00000369601.3:in2;GENE=IKBKG;TYPE=INTRONIC;EX=.;REFAA=.;ALTAA=.;AAPOS=.;EXCT=10	GT:DP:DPNR:AC	./.:2684:24:1.00	./.:3131:48:1.00	./.:2063:3:0.00	./.:2121:6:0.00	./.:31514:918:2.00	./.:31928:858:2.00	./.:30607:838:2.00	./.:34041:959:2.00	1	1	0	0			2	2	2	2			0.25
X	153781431	X:153781431	rs140446617	T	C	0	INTRONIC	IKBKG	-	141669	5	1.5	6	0.57735	0.09	100	PASS	AF=0.0167;DP=61856.5;QF=0;TX=IKBKG:ENST00000369609.5:in2/IKBKG:ENST00000369607.1:in2/IKBKG:ENST00000369606.4:in2/IKBKG:ENST00000263518.6:in2/IKBKG:ENST00000470142.1:in2/IKBKG:ENST00000393549.2:in2/IKBKG:ENST00000455588.2:in2/IKBKG:ENST00000369602.3:in2/IKBKG:ENST00000369601.3:in2;GENE=IKBKG;TYPE=INTRONIC;EX=.;REFAA=.;ALTAA=.;AAPOS=.;EXCT=10	GT:DP:DPNR:AC	./.:14500:446:2.96	./.:14370:346:2.00	./.:12057:14:0.00	./.:11230:12:0.00	./.:117800:1190:1.00	./.:124223:2237:2.00	./.:109213:1880:1.00	./.:141669:3262:2.00	3	2	0	0			1	2	1	2			0.833333
X	153782035	X:153782035	rs150358028	G	A	0	INTRONIC	IKBKG	-	108052	25	2.62996	35	0.957427	1.84	100	PASS	AF=0.0914;DP=53009.5;QF=0;TX=IKBKG:ENST00000369609.5:in2/IKBKG:ENST00000369607.1:in2/IKBKG:ENST00000369606.4:in2/IKBKG:ENST00000263518.6:in2/IKBKG:ENST00000470142.1:in2/IKBKG:ENST00000393549.2:in2/IKBKG:ENST00000455588.2:in2/IKBKG:ENST00000369602.3:in2/IKBKG:ENST00000369601.3:in2;GENE=IKBKG;TYPE=INTRONIC;EX=.;REFAA=.;ALTAA=.;AAPOS=.;EXCT=10	GT:DP:DPNR:AC	./.:18219:952:4.00	./.:17394:963:4.97	./.:16117:1927:10.00	./.:14229:1105:6.03	./.:93253:8780:8.00	./.:98622:11564:10.00	./.:87800:10133:9.02	./.:108052:11062:8.00	4	5	10	6			8	10	9	8			0.714286
X	153782781	X:153782781	0	T	C	0	INTRONIC	IKBKG	-	65197	0	0	4	0	4.02	100	PASS	AF=0.006;DP=31738.0;QF=0;TX=IKBKG:ENST00000369609.5:in2/IKBKG:ENST00000369607.1:in2/IKBKG:ENST00000369606.4:in2/IKBKG:ENST00000263518.6:in2/IKBKG:ENST00000470142.1:in2/IKBKG:ENST00000393549.2:in2/IKBKG:ENST00000455588.2:in2/IKBKG:ENST00000369602.3:in2/IKBKG:ENST00000369601.3:in2;GENE=IKBKG;TYPE=INTRONIC;EX=.;REFAA=.;ALTAA=.;AAPOS=.;EXCT=10	GT:DP:DPNR:AC	./.:7277:10:0.00	./.:7176:8:0.00	./.:6490:4:0.00	./.:5707:4:0.00	./.:57645:408:1.00	./.:60163:352:1.00	./.:56199:341:1.00	./.:65197:472:1.00	0	0	0	0			1	1	1	1			0
X	153782810	X:153782810	0	C	CCAAAA	0	INTRONIC	IKBKG	-	66183	0	0	0	0	0	0	POOR	AF=0.0;DP=35182.0;QF=3;TX=IKBKG:ENST00000369609.5:in2/IKBKG:ENST00000369607.1:in2/IKBKG:ENST00000369606.4:in2/IKBKG:ENST00000263518.6:in2/IKBKG:ENST00000470142.1:in2/IKBKG:ENST00000393549.2:in2/IKBKG:ENST00000455588.2:in2/IKBKG:ENST00000369602.3:in2/IKBKG:ENST00000369601.3:in2;GENE=IKBKG;TYPE=INTRONIC;EX=.;REFAA=.;ALTAA=.;AAPOS=.;EXCT=10	GT:DP:DPNR:AC	./.:13463:0:0.00	./.:13475:0:0.00	./.:12549:0:0.00	./.:10960:0:0.00	./.:56889:244:0.00	./.:61206:231:0.00	./.:58142:194:0.00	./.:66183:283:0.00	0	0	0	0			0	0	0	0
X	153782847	X:153782847	0	A	G	0	INTRONIC	IKBKG	-	83727	0	0	4	0	4.02	0	FT	AF=0.006;DP=39512.5;QF=1;TX=IKBKG:ENST00000369609.5:in2/IKBKG:ENST00000369607.1:in2/IKBKG:ENST00000369606.4:in2/IKBKG:ENST00000263518.6:in2/IKBKG:ENST00000470142.1:in2/IKBKG:ENST00000393549.2:in2/IKBKG:ENST00000455588.2:in2/IKBKG:ENST00000369602.3:in2/IKBKG:ENST00000369601.3:in2;GENE=IKBKG;TYPE=INTRONIC;EX=.;REFAA=.;ALTAA=.;AAPOS=.;EXCT=10	GT:DP:DPNR:AC	./.:8262:0:0.00	./.:8544:3:0.00	./.:7271:0:0.00	./.:6890:3:0.00	./.:71718:395:1.00	./.:77563:371:1.00	./.:70481:336:1.00	./.:83727:468:1.00	0	0	0	0			1	1	1	1			0
X	153782862	X:153782862	0	T	C	0	INTRONIC	IKBKG	-	93454	0	0	3	0.5	3.01	0	FT	AF=0.0045;DP=40469.5;QF=1;TX=IKBKG:ENST00000369609.5:in2/IKBKG:ENST00000369607.1:in2/IKBKG:ENST00000369606.4:in2/IKBKG:ENST00000263518.6:in2/IKBKG:ENST00000470142.1:in2/IKBKG:ENST00000393549.2:in2/IKBKG:ENST00000455588.2:in2/IKBKG:ENST00000369602.3:in2/IKBKG:ENST00000369601.3:in2;GENE=IKBKG;TYPE=INTRONIC;EX=.;REFAA=.;ALTAA=.;AAPOS=.;EXCT=10	GT:DP:DPNR:AC	./.:4088:3:0.00	./.:4342:5:0.00	./.:3514:6:0.00	./.:3517:4:0.00	./.:79693:427:1.00	./.:86579:405:1.00	./.:76597:328:0.00	./.:93454:508:1.00	0	0	0	0			1	1	0	1			0
X	153782876	X:153782876	0	AG	A	0	INTRONIC	IKBKG	-	95135	0	0	4	0	3.13	0	FT	AF=0.0065;DP=38254.5;QF=1;TX=IKBKG:ENST00000369609.5:in2/IKBKG:ENST00000369607.1:in2/IKBKG:ENST00000369606.4:in2/IKBKG:ENST00000263518.6:in2/IKBKG:ENST00000470142.1:in2/IKBKG:ENST00000393549.2:in2/IKBKG:ENST00000455588.2:in2/IKBKG:ENST00000369602.3:in2/IKBKG:ENST00000369601.3:in2;GENE=IKBKG;TYPE=INTRONIC;EX=.;REFAA=.;ALTAA=.;AAPOS=.;EXCT=10	GT:DP:DPNR:AC	./.:163:0:0.09	./.:171:0:0.08	./.:161:0:0.09	./.:172:0:0.08	./.:81256:527:1.00	./.:87835:534:1.00	./.:76337:399:1.00	./.:95135:674:1.00	0	0	0	0			1	1	1	1			0
X	153782885	X:153782885	0	T	C	0	INTRONIC	IKBKG	-	88439	0	0	2	0.57735	1	0	FT	AF=0.006;DP=35498.5;QF=1;TX=IKBKG:ENST00000369609.5:in2/IKBKG:ENST00000369607.1:in2/IKBKG:ENST00000369606.4:in2/IKBKG:ENST00000263518.6:in2/IKBKG:ENST00000470142.1:in2/IKBKG:ENST00000393549.2:in2/IKBKG:ENST00000455588.2:in2/IKBKG:ENST00000369602.3:in2/IKBKG:ENST00000369601.3:in2;GENE=IKBKG;TYPE=INTRONIC;EX=.;REFAA=.;ALTAA=.;AAPOS=.;EXCT=10	GT:DP:DPNR:AC	./.:0:0:0.00	./.:0:0:0.00	./.:0:0:0.00	./.:0:0:0.00	./.:75982:348:1.00	./.:81701:362:0.00	./.:70997:300:0.00	./.:88439:453:1.00	0	0	0	0			1	0	0	1			0
X	153782902	X:153782902	0	T	C	0	INTRONIC	IKBKG	-	80269	0	0	4	0	2.02	0	FT	AF=0.0121;DP=31935.5;QF=1;TX=IKBKG:ENST00000369609.5:in2/IKBKG:ENST00000369607.1:in2/IKBKG:ENST00000369606.4:in2/IKBKG:ENST00000263518.6:in2/IKBKG:ENST00000470142.1:in2/IKBKG:ENST00000393549.2:in2/IKBKG:ENST00000455588.2:in2/IKBKG:ENST00000369602.3:in2/IKBKG:ENST00000369601.3:in2;GENE=IKBKG;TYPE=INTRONIC;EX=.;REFAA=.;ALTAA=.;AAPOS=.;EXCT=10	GT:DP:DPNR:AC	./.:0:0:0.00	./.:0:0:0.00	./.:0:0:0.00	./.:0:0:0.00	./.:67677:457:1.00	./.:72337:431:1.00	./.:63871:370:1.00	./.:80269:583:1.00	0	0	0	0			1	1	1	1			0
X	153782903	X:153782903	0	G	A	0	INTRONIC	IKBKG	-	87045	0	0	1	0.5	0.5	0	FT	AF=0.003;DP=34476.0;QF=1;TX=IKBKG:ENST00000369609.5:in2/IKBKG:ENST00000369607.1:in2/IKBKG:ENST00000369606.4:in2/IKBKG:ENST00000263518.6:in2/IKBKG:ENST00000470142.1:in2/IKBKG:ENST00000393549.2:in2/IKBKG:ENST00000455588.2:in2/IKBKG:ENST00000369602.3:in2/IKBKG:ENST00000369601.3:in2;GENE=IKBKG;TYPE=INTRONIC;EX=.;REFAA=.;ALTAA=.;AAPOS=.;EXCT=10	GT:DP:DPNR:AC	./.:0:0:0.00	./.:0:0:0.00	./.:0:0:0.00	./.:0:0:0.00	./.:73343:312:0.00	./.:78442:294:0.00	./.:68952:250:0.00	./.:87045:412:1.00	0	0	0	0			0	0	0	1			0
X	153782919	X:153782919	0	T	C	0	INTRONIC	IKBKG	-	94192	1	0.5	4	0	0	0	FT	AF=0.0121;DP=37097.5;QF=1;TX=IKBKG:ENST00000369609.5:in2/IKBKG:ENST00000369607.1:in2/IKBKG:ENST00000369606.4:in2/IKBKG:ENST00000263518.6:in2/IKBKG:ENST00000470142.1:in2/IKBKG:ENST00000393549.2:in2/IKBKG:ENST00000455588.2:in2/IKBKG:ENST00000369602.3:in2/IKBKG:ENST00000369601.3:in2;GENE=IKBKG;TYPE=INTRONIC;EX=.;REFAA=.;ALTAA=.;AAPOS=.;EXCT=10	GT:DP:DPNR:AC	./.:0:0:0.00	./.:1:0:0.99	./.:0:0:0.00	./.:0:0:0.00	./.:78046:402:1.00	./.:83561:379:1.00	./.:74194:358:1.00	./.:94192:511:1.00	0	1	0	0			1	1	1	1			0.25
X	153782970	X:153782970	0	CA	C	0	INTRONIC	IKBKG	-	78088	16	0	20	0	0.42	100	PASS	AF=0.0551;DP=40645.0;QF=0;TX=IKBKG:ENST00000369609.5:in2/IKBKG:ENST00000369607.1:in2/IKBKG:ENST00000369606.4:in2/IKBKG:ENST00000263518.6:in2/IKBKG:ENST00000470142.1:in2/IKBKG:ENST00000393549.2:in2/IKBKG:ENST00000455588.2:in2/IKBKG:ENST00000369602.3:in2/IKBKG:ENST00000369601.3:in2;GENE=IKBKG;TYPE=INTRONIC;EX=.;REFAA=.;ALTAA=.;AAPOS=.;EXCT=10	GT:DP:DPNR:AC	./.:13483:657:4.00	./.:13646:684:4.00	./.:12053:653:4.19	./.:10792:574:4.02	./.:67787:3981:5.00	./.:72448:4157:5.00	./.:67644:3819:5.00	./.:78088:4408:5.00	4	4	4	4			5	5	5	5			0.8
X	153783090	X:153783090	0	G	A	0	INTRONIC	IKBKG	-	93259	1	0.5	0	0	1	0	FT	AF=0.0015;DP=47491.5;QF=1;TX=IKBKG:ENST00000369609.5:in2/IKBKG:ENST00000369607.1:in2/IKBKG:ENST00000369606.4:in2/IKBKG:ENST00000263518.6:in2/IKBKG:ENST00000470142.1:in2/IKBKG:ENST00000393549.2:in2/IKBKG:ENST00000455588.2:in2/IKBKG:ENST00000369602.3:in2/IKBKG:ENST00000369601.3:in2;GENE=IKBKG;TYPE=INTRONIC;EX=.;REFAA=.;ALTAA=.;AAPOS=.;EXCT=10	GT:DP:DPNR:AC	./.:18304:110:1.00	./.:18269:19:0.00	./.:16662:3:0.00	./.:14359:3:0.00	./.:80060:75:0.00	./.:85457:71:0.00	./.:76679:22:0.00	./.:93259:39:0.00	1	0	0	0			0	0	0	0			#DIV/0!
X	153783504	X:153783504	0	G	A	0	INTRONIC	IKBKG	-	1000736	1	0.5	0	0	1	0	FT	AF=0.0015;DP=409725.0;QF=1;TX=IKBKG:ENST00000369609.5:in2/IKBKG:ENST00000369607.1:in2/IKBKG:ENST00000369606.4:in2/IKBKG:ENST00000263518.6:in2/IKBKG:ENST00000470142.1:in2/IKBKG:ENST00000393549.2:in2/IKBKG:ENST00000455588.2:in2/IKBKG:ENST00000369602.3:in2/IKBKG:ENST00000369601.3:in2;GENE=IKBKG;TYPE=INTRONIC;EX=.;REFAA=.;ALTAA=.;AAPOS=.;EXCT=10	GT:DP:DPNR:AC	./.:111981:40:0.00	./.:93391:41:0.00	./.:86267:864:1.00	./.:93049:45:0.00	./.:837093:148:0.00	./.:844863:271:0.00	./.:707469:168:0.00	./.:1000736:248:0.00	0	0	1	0			0	0	0	0			#DIV/0!
X	153783543	X:153783543	rs183678172	G	A	0	INTRONIC	IKBKG	-	25970	0	0	2	1	2	100	PASS	AF=0.003;DP=9013.0;QF=0;TX=IKBKG:ENST00000369609.5:in2/IKBKG:ENST00000369607.1:in2/IKBKG:ENST00000369606.4:in2/IKBKG:ENST00000263518.6:in2/IKBKG:ENST00000470142.1:in2/IKBKG:ENST00000393549.2:in2/IKBKG:ENST00000455588.2:in2/IKBKG:ENST00000369602.3:in2/IKBKG:ENST00000369601.3:in2;GENE=IKBKG;TYPE=INTRONIC;EX=.;REFAA=.;ALTAA=.;AAPOS=.;EXCT=10	GT:DP:DPNR:AC	./.:2243:0:0.00	./.:1794:1:0.00	./.:1193:0:0.00	./.:1931:2:0.00	./.:16572:453:2.00	./.:18192:7:0.00	./.:15783:7:0.00	./.:25970:17:0.00	0	0	0	0			2	0	0	0			0
X	153783656	X:153783656	0	C	T	0	INTRONIC	IKBKG	-	401867	0	0	1	0.5	1	0	SNA	AF=0.0015;DP=144054.0;QF=NA;TX=IKBKG:ENST00000369609.5:in2/IKBKG:ENST00000369607.1:in2/IKBKG:ENST00000369606.4:in2/IKBKG:ENST00000263518.6:in2/IKBKG:ENST00000470142.1:in2/IKBKG:ENST00000393549.2:in2/IKBKG:ENST00000455588.2:in2/IKBKG:ENST00000369602.3:in2/IKBKG:ENST00000369601.3:in2;GENE=IKBKG;TYPE=INTRONIC;EX=.;REFAA=.;ALTAA=.;AAPOS=.;EXCT=10	GT:DP:DPNR:AC	./.:31674:27:0.00	./.:25293:102:0.00	./.:22346:48:0.00	./.:26134:30:0.00	./.:282462:1351:0.00	./.:315862:1878:1.00	./.:256434:958:0.00	./.:401867:1727:0.00	0	0	0	0			0	1	0	0			0
X	153783664	X:153783664	0	A	G	0	INTRONIC	IKBKG	-	451453	0	0	2	0.57735	2	0	SNA	AF=0.003;DP=158116.0;QF=NA;TX=IKBKG:ENST00000369609.5:in2/IKBKG:ENST00000369607.1:in2/IKBKG:ENST00000369606.4:in2/IKBKG:ENST00000263518.6:in2/IKBKG:ENST00000470142.1:in2/IKBKG:ENST00000393549.2:in2/IKBKG:ENST00000455588.2:in2/IKBKG:ENST00000369602.3:in2/IKBKG:ENST00000369601.3:in2;GENE=IKBKG;TYPE=INTRONIC;EX=.;REFAA=.;ALTAA=.;AAPOS=.;EXCT=10	GT:DP:DPNR:AC	./.:28506:16:0.00	./.:21960:96:0.00	./.:19859:43:0.00	./.:23221:21:0.00	./.:333992:1892:1.00	./.:356784:2393:1.00	./.:287726:1378:0.00	./.:451453:2659:0.00	0	0	0	0			1	1	0	0			0
X	153783680	X:153783680	rs143636168	C	G	0	INTRONIC	IKBKG	-	488301	0	0	1	0.5	1	0	FT	AF=0.0015;DP=171285.0;QF=1;TX=IKBKG:ENST00000369609.5:in2/IKBKG:ENST00000369607.1:in2/IKBKG:ENST00000369606.4:in2/IKBKG:ENST00000263518.6:in2/IKBKG:ENST00000470142.1:in2/IKBKG:ENST00000393549.2:in2/IKBKG:ENST00000455588.2:in2/IKBKG:ENST00000369602.3:in2/IKBKG:ENST00000369601.3:in2;GENE=IKBKG;TYPE=INTRONIC;EX=.;REFAA=.;ALTAA=.;AAPOS=.;EXCT=10	GT:DP:DPNR:AC	./.:23904:6:0.00	./.:17187:8:0.00	./.:16385:4:0.00	./.:19128:1:0.00	./.:392260:2259:0.00	./.:395788:2751:1.00	./.:318666:1624:0.00	./.:488301:2874:0.00	0	0	0	0			0	1	0	0			0
X	153783688	X:153783688	0	G	A	0	INTRONIC	IKBKG	-	424536	0	0	3	0.5	3.01	0	FT	AF=0.0045;DP=150044.0;QF=1;TX=IKBKG:ENST00000369609.5:in2/IKBKG:ENST00000369607.1:in2/IKBKG:ENST00000369606.4:in2/IKBKG:ENST00000263518.6:in2/IKBKG:ENST00000470142.1:in2/IKBKG:ENST00000393549.2:in2/IKBKG:ENST00000455588.2:in2/IKBKG:ENST00000369602.3:in2/IKBKG:ENST00000369601.3:in2;GENE=IKBKG;TYPE=INTRONIC;EX=.;REFAA=.;ALTAA=.;AAPOS=.;EXCT=10	GT:DP:DPNR:AC	./.:21226:12:0.00	./.:15145:6:0.00	./.:14699:7:0.00	./.:17378:3:0.00	./.:352640:1836:0.00	./.:336430:2022:1.00	./.:278862:1506:1.00	./.:424536:2832:1.00	0	0	0	0			0	1	1	1			0
X	153783696	X:153783696	0	A	T	0	INTRONIC	IKBKG	-	377288	0	0	0	0	0	0	FT	AF=0.0;DP=134916.0;QF=1;TX=IKBKG:ENST00000369609.5:in2/IKBKG:ENST00000369607.1:in2/IKBKG:ENST00000369606.4:in2/IKBKG:ENST00000263518.6:in2/IKBKG:ENST00000470142.1:in2/IKBKG:ENST00000393549.2:in2/IKBKG:ENST00000455588.2:in2/IKBKG:ENST00000369602.3:in2/IKBKG:ENST00000369601.3:in2;GENE=IKBKG;TYPE=INTRONIC;EX=.;REFAA=.;ALTAA=.;AAPOS=.;EXCT=10	GT:DP:DPNR:AC	./.:20052:5:0.00	./.:14013:3:0.00	./.:13353:2:0.00	./.:15968:6:0.00	./.:325912:1164:0.00	./.:306059:1323:0.00	./.:249780:848:0.00	./.:377288:1566:0.00	0	0	0	0			0	0	0	0			#DIV/0!
X	153783729	X:153783729	0	C	T	0	INTRONIC	IKBKG	-	221838	0	0	1	0.5	1	0	FT	AF=0.0015;DP=84990.5;QF=1;TX=IKBKG:ENST00000369609.5:in2/IKBKG:ENST00000369607.1:in2/IKBKG:ENST00000369606.4:in2/IKBKG:ENST00000263518.6:in2/IKBKG:ENST00000470142.1:in2/IKBKG:ENST00000393549.2:in2/IKBKG:ENST00000455588.2:in2/IKBKG:ENST00000369602.3:in2/IKBKG:ENST00000369601.3:in2;GENE=IKBKG;TYPE=INTRONIC;EX=.;REFAA=.;ALTAA=.;AAPOS=.;EXCT=10	GT:DP:DPNR:AC	./.:16285:0:0.00	./.:12598:5:0.00	./.:10174:3:0.00	./.:13949:6:0.00	./.:209933:783:0.00	./.:191718:483:0.00	./.:153696:476:0.00	./.:221838:1107:1.00	0	0	0	0			0	0	0	1			0
X	153783733	X:153783733	0	G	C	0	INTRONIC	IKBKG	-	192940	0	0	0	0	0	0	FT	AF=0.0;DP=74383.0;QF=1;TX=IKBKG:ENST00000369609.5:in2/IKBKG:ENST00000369607.1:in2/IKBKG:ENST00000369606.4:in2/IKBKG:ENST00000263518.6:in2/IKBKG:ENST00000470142.1:in2/IKBKG:ENST00000393549.2:in2/IKBKG:ENST00000455588.2:in2/IKBKG:ENST00000369602.3:in2/IKBKG:ENST00000369601.3:in2;GENE=IKBKG;TYPE=INTRONIC;EX=.;REFAA=.;ALTAA=.;AAPOS=.;EXCT=10	GT:DP:DPNR:AC	./.:14405:2:0.00	./.:11539:5:0.00	./.:9604:1:0.00	./.:12413:0:0.00	./.:186957:619:0.00	./.:166119:418:0.00	./.:134361:366:0.00	./.:192940:865:0.00	0	0	0	0			0	0	0	0			#DIV/0!
X	153783739	X:153783739	0	T	TGGTGAAACTCC	0	INTRONIC	IKBKG	-	167518	0	0	2	0.57735	2	0	FT	AF=0.003;DP=66565.5;QF=1;TX=IKBKG:ENST00000369609.5:in2/IKBKG:ENST00000369607.1:in2/IKBKG:ENST00000369606.4:in2/IKBKG:ENST00000263518.6:in2/IKBKG:ENST00000470142.1:in2/IKBKG:ENST00000393549.2:in2/IKBKG:ENST00000455588.2:in2/IKBKG:ENST00000369602.3:in2/IKBKG:ENST00000369601.3:in2;GENE=IKBKG;TYPE=INTRONIC;EX=.;REFAA=.;ALTAA=.;AAPOS=.;EXCT=10	GT:DP:DPNR:AC	./.:14125:0:0.00	./.:11346:2:0.00	./.:10014:0:0.00	./.:12281:0:0.00	./.:166763:733:0.00	./.:144410:736:1.00	./.:119006:445:0.00	./.:167518:852:1.00	0	0	0	0			0	1	0	1			0
X	153783740	X:153783740	0	A	G	0	INTRONIC	IKBKG	-	160832	0	0	2	0.57735	2	0	FT	AF=0.003;DP=64648.0;QF=1;TX=IKBKG:ENST00000369609.5:in2/IKBKG:ENST00000369607.1:in2/IKBKG:ENST00000369606.4:in2/IKBKG:ENST00000263518.6:in2/IKBKG:ENST00000470142.1:in2/IKBKG:ENST00000393549.2:in2/IKBKG:ENST00000455588.2:in2/IKBKG:ENST00000369602.3:in2/IKBKG:ENST00000369601.3:in2;GENE=IKBKG;TYPE=INTRONIC;EX=.;REFAA=.;ALTAA=.;AAPOS=.;EXCT=10	GT:DP:DPNR:AC	./.:14341:18:0.00	./.:11575:29:0.00	./.:10142:18:0.00	./.:12558:8:0.00	./.:161005:694:0.00	./.:138304:696:1.00	./.:114955:448:0.00	./.:160832:828:1.00	0	0	0	0			0	1	0	1			0
X	153783758	X:153783758	0	C	A	0	INTRONIC	IKBKG	-	74939	0	0	5	0.5	5.03	0	FT	AF=0.0076;DP=38232.0;QF=1;TX=IKBKG:ENST00000369609.5:in2/IKBKG:ENST00000369607.1:in2/IKBKG:ENST00000369606.4:in2/IKBKG:ENST00000263518.6:in2/IKBKG:ENST00000470142.1:in2/IKBKG:ENST00000393549.2:in2/IKBKG:ENST00000455588.2:in2/IKBKG:ENST00000369602.3:in2/IKBKG:ENST00000369601.3:in2;GENE=IKBKG;TYPE=INTRONIC;EX=.;REFAA=.;ALTAA=.;AAPOS=.;EXCT=10	GT:DP:DPNR:AC	./.:14826:0:0.00	./.:13050:9:0.00	./.:12237:1:0.00	./.:14272:1:0.00	./.:75503:836:1.00	./.:63892:1169:2.00	./.:61638:509:1.00	./.:74939:833:1.00	0	0	0	0			1	2	1	1			0
X	153783759	X:153783759	0	A	T	0	INTRONIC	IKBKG	-	71101	0	0	4	0	4.02	0	FT	AF=0.006;DP=36977.5;QF=1;TX=IKBKG:ENST00000369609.5:in2/IKBKG:ENST00000369607.1:in2/IKBKG:ENST00000369606.4:in2/IKBKG:ENST00000263518.6:in2/IKBKG:ENST00000470142.1:in2/IKBKG:ENST00000393549.2:in2/IKBKG:ENST00000455588.2:in2/IKBKG:ENST00000369602.3:in2/IKBKG:ENST00000369601.3:in2;GENE=IKBKG;TYPE=INTRONIC;EX=.;REFAA=.;ALTAA=.;AAPOS=.;EXCT=10	GT:DP:DPNR:AC	./.:15026:0:0.00	./.:13270:0:0.00	./.:12627:0:0.00	./.:14528:1:0.00	./.:71294:708:1.00	./.:60721:964:1.00	./.:58929:397:1.00	./.:71101:678:1.00	0	0	0	0			1	1	1	1			0
X	153783764	X:153783764	0	T	A	0	INTRONIC	IKBKG	-	54741	0	0	1	0.5	1	0	FT	AF=0.0015;DP=31044.0;QF=1;TX=IKBKG:ENST00000369609.5:in2/IKBKG:ENST00000369607.1:in2/IKBKG:ENST00000369606.4:in2/IKBKG:ENST00000263518.6:in2/IKBKG:ENST00000470142.1:in2/IKBKG:ENST00000393549.2:in2/IKBKG:ENST00000455588.2:in2/IKBKG:ENST00000369602.3:in2/IKBKG:ENST00000369601.3:in2;GENE=IKBKG;TYPE=INTRONIC;EX=.;REFAA=.;ALTAA=.;AAPOS=.;EXCT=10	GT:DP:DPNR:AC	./.:15162:1:0.00	./.:13764:2:0.00	./.:13430:2:0.00	./.:15151:1:0.00	./.:53626:168:0.00	./.:46926:217:1.00	./.:47067:87:0.00	./.:54741:138:0.00	0	0	0	0			0	1	0	0			0
X	153783766	X:153783766	0	A	C	0	INTRONIC	IKBKG	-	51338	0	0	4	0	4.02	0	FT	AF=0.006;DP=29950.5;QF=1;TX=IKBKG:ENST00000369609.5:in2/IKBKG:ENST00000369607.1:in2/IKBKG:ENST00000369606.4:in2/IKBKG:ENST00000263518.6:in2/IKBKG:ENST00000470142.1:in2/IKBKG:ENST00000393549.2:in2/IKBKG:ENST00000455588.2:in2/IKBKG:ENST00000369602.3:in2/IKBKG:ENST00000369601.3:in2;GENE=IKBKG;TYPE=INTRONIC;EX=.;REFAA=.;ALTAA=.;AAPOS=.;EXCT=10	GT:DP:DPNR:AC	./.:15645:0:0.00	./.:14261:2:0.00	./.:13972:0:0.00	./.:15739:2:0.00	./.:50163:499:1.00	./.:44162:555:1.00	./.:44626:234:1.00	./.:51338:394:1.00	0	0	0	0			1	1	1	1			0
X	153783796	X:153783796	0	CT	C	0	INTRONIC	IKBKG	-	39843	0	0	2	0.57735	1.62	0	FT	AF=0.0024;DP=26061.5;QF=1;TX=IKBKG:ENST00000369609.5:in2/IKBKG:ENST00000369607.1:in2/IKBKG:ENST00000369606.4:in2/IKBKG:ENST00000263518.6:in2/IKBKG:ENST00000470142.1:in2/IKBKG:ENST00000393549.2:in2/IKBKG:ENST00000455588.2:in2/IKBKG:ENST00000369602.3:in2/IKBKG:ENST00000369601.3:in2;GENE=IKBKG;TYPE=INTRONIC;EX=.;REFAA=.;ALTAA=.;AAPOS=.;EXCT=10	GT:DP:DPNR:AC	./.:17822:57:0.00	./.:16792:64:0.00	./.:16043:58:0.00	./.:18006:75:0.00	./.:35599:159:0.03	./.:34828:157:0.58	./.:34117:135:0.00	./.:39843:202:1.00	0	0	0	0			0	1	0	1			0
X	153783804	X:153783804	0	CT	C	0	INTRONIC	IKBKG	-	37585	7	0.5	7	0.5	0.02	0	CLUSTER	AF=0.0204;DP=23876.0;QF=2;TX=IKBKG:ENST00000369609.5:in2/IKBKG:ENST00000369607.1:in2/IKBKG:ENST00000369606.4:in2/IKBKG:ENST00000263518.6:in2/IKBKG:ENST00000470142.1:in2/IKBKG:ENST00000393549.2:in2/IKBKG:ENST00000455588.2:in2/IKBKG:ENST00000369602.3:in2/IKBKG:ENST00000369601.3:in2;GENE=IKBKG;TYPE=INTRONIC;EX=.;REFAA=.;ALTAA=.;AAPOS=.;EXCT=10	GT:DP:DPNR:AC	./.:15536:274:1.54	./.:14730:240:1.00	./.:13992:284:2.00	./.:15661:279:1.89	./.:33033:569:1.00	./.:32584:626:2.00	./.:32091:682:2.00	./.:37585:701:2.00	2	1	2	2			1	2	2	2			1
X	153783805	X:153783805	0	T	C	0	INTRONIC	IKBKG	-	35973	0	0	4	0	3.26	0	CLUSTER	AF=0.0065;DP=22567.0;QF=2;TX=IKBKG:ENST00000369609.5:in2/IKBKG:ENST00000369607.1:in2/IKBKG:ENST00000369606.4:in2/IKBKG:ENST00000263518.6:in2/IKBKG:ENST00000470142.1:in2/IKBKG:ENST00000393549.2:in2/IKBKG:ENST00000455588.2:in2/IKBKG:ENST00000369602.3:in2/IKBKG:ENST00000369601.3:in2;GENE=IKBKG;TYPE=INTRONIC;EX=.;REFAA=.;ALTAA=.;AAPOS=.;EXCT=10	GT:DP:DPNR:AC	./.:14524:59:0.00	./.:13853:62:0.27	./.:12978:39:0.00	./.:14640:52:0.00	./.:31584:210:1.00	./.:31142:230:1.00	./.:30494:204:1.00	./.:35973:266:1.00	0	0	0	0			1	1	1	1			0
X	153783881	X:153783881	0	A	G	0	INTRONIC	IKBKG	-	45541	0	0	3	0.5	1.51	0	FT	AF=0.0091;DP=18162.5;QF=1;TX=IKBKG:ENST00000369609.5:in2/IKBKG:ENST00000369607.1:in2/IKBKG:ENST00000369606.4:in2/IKBKG:ENST00000263518.6:in2/IKBKG:ENST00000470142.1:in2/IKBKG:ENST00000393549.2:in2/IKBKG:ENST00000455588.2:in2/IKBKG:ENST00000369602.3:in2/IKBKG:ENST00000369601.3:in2;GENE=IKBKG;TYPE=INTRONIC;EX=.;REFAA=.;ALTAA=.;AAPOS=.;EXCT=10	GT:DP:DPNR:AC	./.:0:0:0.00	./.:0:0:0.00	./.:0:0:0.00	./.:0:0:0.00	./.:39036:245:1.00	./.:38504:181:1.00	./.:36325:153:0.00	./.:45541:234:1.00	0	0	0	0			1	1	0	1			0
X	153783897	X:153783897	0	T	C	0	INTRONIC	IKBKG	-	50473	1	0.5	4	0	0	0	FT	AF=0.0121;DP=20639.0;QF=1;TX=IKBKG:ENST00000369609.5:in2/IKBKG:ENST00000369607.1:in2/IKBKG:ENST00000369606.4:in2/IKBKG:ENST00000263518.6:in2/IKBKG:ENST00000470142.1:in2/IKBKG:ENST00000393549.2:in2/IKBKG:ENST00000455588.2:in2/IKBKG:ENST00000369602.3:in2/IKBKG:ENST00000369601.3:in2;GENE=IKBKG;TYPE=INTRONIC;EX=.;REFAA=.;ALTAA=.;AAPOS=.;EXCT=10	GT:DP:DPNR:AC	./.:0:0:0.00	./.:0:0:0.00	./.:0:0:0.00	./.:2:0:0.97	./.:44145:320:1.00	./.:43322:275:1.00	./.:41276:218:1.00	./.:50473:291:1.00	0	0	0	1			1	1	1	1			0.25
X	153783899	X:153783899	0	C	A	0	INTRONIC	IKBKG	-	51959	1	0.5	4	0	0	0	FT	AF=0.0121;DP=21191.0;QF=1;TX=IKBKG:ENST00000369609.5:in2/IKBKG:ENST00000369607.1:in2/IKBKG:ENST00000369606.4:in2/IKBKG:ENST00000263518.6:in2/IKBKG:ENST00000470142.1:in2/IKBKG:ENST00000393549.2:in2/IKBKG:ENST00000455588.2:in2/IKBKG:ENST00000369602.3:in2/IKBKG:ENST00000369601.3:in2;GENE=IKBKG;TYPE=INTRONIC;EX=.;REFAA=.;ALTAA=.;AAPOS=.;EXCT=10	GT:DP:DPNR:AC	./.:0:0:0.00	./.:0:0:0.00	./.:0:0:0.00	./.:2:0:0.97	./.:45445:331:1.00	./.:44549:302:1.00	./.:42380:220:1.00	./.:51959:321:1.00	0	0	0	1			1	1	1	1			0.25
X	153783911	X:153783911	0	T	C	0	INTRONIC	IKBKG	-	60908	0	0	4	0	4.02	0	FT	AF=0.006;DP=25831.0;QF=1;TX=IKBKG:ENST00000369609.5:in2/IKBKG:ENST00000369607.1:in2/IKBKG:ENST00000369606.4:in2/IKBKG:ENST00000263518.6:in2/IKBKG:ENST00000470142.1:in2/IKBKG:ENST00000393549.2:in2/IKBKG:ENST00000455588.2:in2/IKBKG:ENST00000369602.3:in2/IKBKG:ENST00000369601.3:in2;GENE=IKBKG;TYPE=INTRONIC;EX=.;REFAA=.;ALTAA=.;AAPOS=.;EXCT=10	GT:DP:DPNR:AC	./.:1812:0:0.00	./.:1751:0:0.00	./.:1222:0:0.00	./.:1802:0:0.00	./.:52986:418:1.00	./.:52671:419:1.00	./.:49850:274:1.00	./.:60908:429:1.00	0	0	0	0			1	1	1	1			0
X	153783920	X:153783920	0	A	G	0	INTRONIC	IKBKG	-	61235	0	0	1	0.5	1.07	0	FT	AF=0.0016;DP=25911.0;QF=1;TX=IKBKG:ENST00000369609.5:in2/IKBKG:ENST00000369607.1:in2/IKBKG:ENST00000369606.4:in2/IKBKG:ENST00000263518.6:in2/IKBKG:ENST00000470142.1:in2/IKBKG:ENST00000393549.2:in2/IKBKG:ENST00000455588.2:in2/IKBKG:ENST00000369602.3:in2/IKBKG:ENST00000369601.3:in2;GENE=IKBKG;TYPE=INTRONIC;EX=.;REFAA=.;ALTAA=.;AAPOS=.;EXCT=10	GT:DP:DPNR:AC	./.:1842:0:0.00	./.:1764:0:0.00	./.:1256:0:0.00	./.:1817:0:0.00	./.:53101:238:0.08	./.:53138:276:1.00	./.:49980:148:0.00	./.:61235:240:0.00	0	0	0	0			0	1	0	0			0
X	153783939	X:153783939	rs148118581	C	T	0	INTRONIC	IKBKG	-	55780	0	0	4	0.816497	4.02	0	CLUSTER	AF=0.006;DP=24777.5;QF=2;TX=IKBKG:ENST00000369609.5:in2/IKBKG:ENST00000369607.1:in2/IKBKG:ENST00000369606.4:in2/IKBKG:ENST00000263518.6:in2/IKBKG:ENST00000470142.1:in2/IKBKG:ENST00000393549.2:in2/IKBKG:ENST00000455588.2:in2/IKBKG:ENST00000369602.3:in2/IKBKG:ENST00000369601.3:in2;GENE=IKBKG;TYPE=INTRONIC;EX=.;REFAA=.;ALTAA=.;AAPOS=.;EXCT=10	GT:DP:DPNR:AC	./.:3792:0:0.00	./.:3391:0:0.00	./.:2697:0:0.00	./.:3692:0:0.00	./.:47517:773:1.00	./.:48487:1192:2.00	./.:45763:683:1.00	./.:55780:95:0.00	0	0	0	0			1	2	1	0			0
X	153783940	X:153783940	0	G	A	0	INTRONIC	IKBKG	-	56683	0	0	3	0.5	3.01	0	CLUSTER	AF=0.0045;DP=25440.0;QF=2;TX=IKBKG:ENST00000369609.5:in2/IKBKG:ENST00000369607.1:in2/IKBKG:ENST00000369606.4:in2/IKBKG:ENST00000263518.6:in2/IKBKG:ENST00000470142.1:in2/IKBKG:ENST00000393549.2:in2/IKBKG:ENST00000455588.2:in2/IKBKG:ENST00000369602.3:in2/IKBKG:ENST00000369601.3:in2;GENE=IKBKG;TYPE=INTRONIC;EX=.;REFAA=.;ALTAA=.;AAPOS=.;EXCT=10	GT:DP:DPNR:AC	./.:4317:0:0.00	./.:3782:0:0.00	./.:3121:0:0.00	./.:4211:0:0.00	./.:48261:226:1.00	./.:49314:245:1.00	./.:46563:170:0.00	./.:56683:296:1.00	0	0	0	0			1	1	0	1			0
X	153783943	X:153783943	0	T	C	0	INTRONIC	IKBKG	-	54339	0	0	3	0.5	3.01	0	FT	AF=0.0045;DP=24587.0;QF=1;TX=IKBKG:ENST00000369609.5:in2/IKBKG:ENST00000369607.1:in2/IKBKG:ENST00000369606.4:in2/IKBKG:ENST00000263518.6:in2/IKBKG:ENST00000470142.1:in2/IKBKG:ENST00000393549.2:in2/IKBKG:ENST00000455588.2:in2/IKBKG:ENST00000369602.3:in2/IKBKG:ENST00000369601.3:in2;GENE=IKBKG;TYPE=INTRONIC;EX=.;REFAA=.;ALTAA=.;AAPOS=.;EXCT=10	GT:DP:DPNR:AC	./.:4268:0:0.00	./.:3759:0:0.00	./.:3039:0:0.00	./.:4112:0:0.00	./.:46293:228:1.00	./.:47471:265:1.00	./.:44906:165:0.00	./.:54339:268:1.00	0	0	0	0			1	1	0	1			0
X	153783955	X:153783955	0	G	C	0	INTRONIC	IKBKG	-	52198	0	0	0	0	0	0	FT	AF=0.0;DP=24042.5;QF=1;TX=IKBKG:ENST00000369609.5:in2/IKBKG:ENST00000369607.1:in2/IKBKG:ENST00000369606.4:in2/IKBKG:ENST00000263518.6:in2/IKBKG:ENST00000470142.1:in2/IKBKG:ENST00000393549.2:in2/IKBKG:ENST00000455588.2:in2/IKBKG:ENST00000369602.3:in2/IKBKG:ENST00000369601.3:in2;GENE=IKBKG;TYPE=INTRONIC;EX=.;REFAA=.;ALTAA=.;AAPOS=.;EXCT=10	GT:DP:DPNR:AC	./.:4739:0:0.00	./.:4158:0:0.00	./.:3399:0:0.00	./.:4582:0:0.00	./.:44110:157:0.00	./.:45626:128:0.00	./.:43346:121:0.00	./.:52198:178:0.00	0	0	0	0			0	0	0	0			#DIV/0!
X	153783976	X:153783976	rs113161481	T	G	0	INTRONIC	IKBKG	-	63557	0	0	4	0	4.02	0	FT	AF=0.006;DP=28230.0;QF=1;TX=IKBKG:ENST00000369609.5:in2/IKBKG:ENST00000369607.1:in2/IKBKG:ENST00000369606.4:in2/IKBKG:ENST00000263518.6:in2/IKBKG:ENST00000470142.1:in2/IKBKG:ENST00000393549.2:in2/IKBKG:ENST00000455588.2:in2/IKBKG:ENST00000369602.3:in2/IKBKG:ENST00000369601.3:in2;GENE=IKBKG;TYPE=INTRONIC;EX=.;REFAA=.;ALTAA=.;AAPOS=.;EXCT=10	GT:DP:DPNR:AC	./.:6134:0:0.00	./.:5402:0:0.00	./.:3666:0:0.00	./.:5581:0:0.00	./.:52451:376:1.00	./.:55090:320:1.00	./.:50326:253:1.00	./.:63557:466:1.00	0	0	0	0			1	1	1	1			0
X	153783984	X:153783984	0	G	A	0	INTRONIC	IKBKG	-	84896	0	0	1	0.5	1	0	FT	AF=0.0015;DP=34708.5;QF=1;TX=IKBKG:ENST00000369609.5:in2/IKBKG:ENST00000369607.1:in2/IKBKG:ENST00000369606.4:in2/IKBKG:ENST00000263518.6:in2/IKBKG:ENST00000470142.1:in2/IKBKG:ENST00000393549.2:in2/IKBKG:ENST00000455588.2:in2/IKBKG:ENST00000369602.3:in2/IKBKG:ENST00000369601.3:in2;GENE=IKBKG;TYPE=INTRONIC;EX=.;REFAA=.;ALTAA=.;AAPOS=.;EXCT=10	GT:DP:DPNR:AC	./.:5830:0:0.00	./.:5140:0:0.00	./.:3495:0:0.00	./.:5296:0:0.00	./.:68291:74:0.00	./.:71957:52:0.00	./.:63587:374:1.00	./.:84896:171:0.00	0	0	0	0			0	0	1	0			0
X	153784075	X:153784075	0	A	G	0	INTRONIC	IKBKG	-	71866	2	1	0	0	2	100	PASS	AF=0.003;DP=30142.0;QF=0;TX=IKBKG:ENST00000369609.5:in2/IKBKG:ENST00000369607.1:in2/IKBKG:ENST00000369606.4:in2/IKBKG:ENST00000263518.6:in2/IKBKG:ENST00000470142.1:in2/IKBKG:ENST00000393549.2:in2/IKBKG:ENST00000455588.2:in2/IKBKG:ENST00000369602.3:in2/IKBKG:ENST00000369601.3:in2;GENE=IKBKG;TYPE=INTRONIC;EX=.;REFAA=.;ALTAA=.;AAPOS=.;EXCT=10	GT:DP:DPNR:AC	./.:8897:8:0.00	./.:7508:14:0.00	./.:6600:136:2.00	./.:8425:5:0.00	./.:55825:91:0.00	./.:56786:63:0.00	./.:51387:65:0.00	./.:71866:105:0.00	0	0	2	0			0	0	0	0			#DIV/0!
X	153784247	X:153784247	0	G	GACTCTGACCATAATA	0	INTRONIC	IKBKG	-	45443	0	0	1	0.5	0.5	0	CLUSTER	AF=0.003;DP=14685.5;QF=2;TX=IKBKG:ENST00000369609.5:in2/IKBKG:ENST00000369607.1:in2/IKBKG:ENST00000369606.4:in2/IKBKG:ENST00000263518.6:in2/IKBKG:ENST00000470142.1:in2/IKBKG:ENST00000393549.2:in2/IKBKG:ENST00000455588.2:in2/IKBKG:ENST00000369602.3:in2/IKBKG:ENST00000369601.3:in2;GENE=IKBKG;TYPE=INTRONIC;EX=.;REFAA=.;ALTAA=.;AAPOS=.;EXCT=10	GT:DP:DPNR:AC	./.:0:0:0.00	./.:0:0:0.00	./.:0:0:0.00	./.:0:0:0.00	./.:34564:0:0.00	./.:35170:0:0.00	./.:29371:1:0.00	./.:45443:516:1.00	0	0	0	0			0	0	0	1			0
X	153784248	X:153784248	0	C	CCTCTGACCATAAT	0	INTRONIC	IKBKG	-	45437	0	0	2	1	1	0	CLUSTER	AF=0.006;DP=14454.0;QF=2;TX=IKBKG:ENST00000369609.5:in2/IKBKG:ENST00000369607.1:in2/IKBKG:ENST00000369606.4:in2/IKBKG:ENST00000263518.6:in2/IKBKG:ENST00000470142.1:in2/IKBKG:ENST00000393549.2:in2/IKBKG:ENST00000455588.2:in2/IKBKG:ENST00000369602.3:in2/IKBKG:ENST00000369601.3:in2;GENE=IKBKG;TYPE=INTRONIC;EX=.;REFAA=.;ALTAA=.;AAPOS=.;EXCT=10	GT:DP:DPNR:AC	./.:0:0:0.00	./.:0:0:0.00	./.:0:0:0.00	./.:0:0:0.00	./.:34138:0:0.00	./.:34717:2:0.00	./.:28908:3:0.00	./.:45437:905:2.00	0	0	0	0			0	0	0	2			0
X	153784279	X:153784279	0	T	TGACAATAATACC	0	INTRONIC	IKBKG	-	20018	0	0	1	0.5	0.5	100	PASS	AF=0.003;DP=7775.5;QF=0;TX=IKBKG:ENST00000369609.5:in2/IKBKG:ENST00000369607.1:in2/IKBKG:ENST00000369606.4:in2/IKBKG:ENST00000263518.6:in2/IKBKG:ENST00000470142.1:in2/IKBKG:ENST00000393549.2:in2/IKBKG:ENST00000455588.2:in2/IKBKG:ENST00000369602.3:in2/IKBKG:ENST00000369601.3:in2;GENE=IKBKG;TYPE=INTRONIC;EX=.;REFAA=.;ALTAA=.;AAPOS=.;EXCT=10	GT:DP:DPNR:AC	./.:0:0:0.00	./.:0:0:0.00	./.:0:0:0.00	./.:0:0:0.00	./.:19066:0:0.00	./.:17689:0:0.00	./.:15551:0:0.00	./.:20018:225:1.00	0	0	0	0			0	0	0	1			0
X	153784383	X:153784383	0	C	CTCGGTATTGG	0	FRAMESHIFT	IKBKG	-	233	0	0	4	0.816497	2.22	0	FT	AF=0.0133;DP=74.5;QF=1;TX=IKBKG:ENST00000369609.5:ex3:F/IKBKG:ENST00000369607.1:ex3:F/IKBKG:ENST00000369606.4:ex3:F/IKBKG:ENST00000263518.6:ex3:F/IKBKG:ENST00000470142.1:ex3:F/IKBKG:ENST00000393549.2:ex3:F/IKBKG:ENST00000455588.2:ex3:F/IKBKG:ENST00000369602.3:ex3:F/IKBKG:ENST00000369601.3:ex3:F;GENE=IKBKG;TYPE=FRAMESHIFT;EX=3;REFAA=.;ALTAA=.;AAPOS=.;EXCT=10	GT:DP:DPNR:AC	./.:0:0:0.00	./.:0:0:0.00	./.:0:0:0.00	./.:0:0:0.00	./.:294:0:0.04	./.:175:3:1.42	./.:149:2:1.30	./.:233:5:1.63	0	0	0	0			0	1	1	2			0
X	153784389	X:153784389	0	G	GTATTGGTCCTCCCT	0	FRAMESHIFT	IKBKG	-	173	0	0	1	0.5	0.89	0	FT	AF=0.0054;DP=54.5;QF=1;TX=IKBKG:ENST00000369609.5:ex3:F/IKBKG:ENST00000369607.1:ex3:F/IKBKG:ENST00000369606.4:ex3:F/IKBKG:ENST00000263518.6:ex3:F/IKBKG:ENST00000470142.1:ex3:F/IKBKG:ENST00000393549.2:ex3:F/IKBKG:ENST00000455588.2:ex3:F/IKBKG:ENST00000369602.3:ex3:F/IKBKG:ENST00000369601.3:ex3:F;GENE=IKBKG;TYPE=FRAMESHIFT;EX=3;REFAA=.;ALTAA=.;AAPOS=.;EXCT=10	GT:DP:DPNR:AC	./.:0:0:0.00	./.:0:0:0.00	./.:0:0:0.00	./.:0:0:0.00	./.:232:3:1.08	./.:136:0:0.10	./.:109:0:0.13	./.:173:1:0.48	0	0	0	0			1	0	0	0			0
X	153784529	X:153784529	#N/A			#N/A	#N/A	#N/A	#N/A	#N/A	0		0																													looks real
X	153785086	X:153785086	0	T	TC	0	INTRONIC	IKBKG	-	55	0	0	199	3.30404	253.7	0	POOR	AF=0.6073;DP=12.0;QF=3;TX=IKBKG:ENST00000369609.5:in3/IKBKG:ENST00000369607.1:in3/IKBKG:ENST00000369606.4:in3/IKBKG:ENST00000263518.6:in3/IKBKG:ENST00000470142.1:in3/IKBKG:ENST00000393549.2:in3/IKBKG:ENST00000455588.2:in3/IKBKG:ENST00000369602.3:in3/IKBKG:ENST00000369601.3:in3;GENE=IKBKG;TYPE=INTRONIC;EX=.;REFAA=.;ALTAA=.;AAPOS=.;EXCT=10	GT:DP:DPNR:AC	./.:0:0:0.00	./.:0:0:0.00	./.:0:0:0.00	./.:0:0:0.00	./.:24:14:49.11	./.:25:11:46.37	./.:44:33:53.77	./.:55:34:49.96	0	0	0	0			49	46	54	50
X	153787443	X:153787443	0	A	G	0	INTRONIC	IKBKG	-	74	0	0	5	0.957427	2.63	0	POOR	AF=0.0158;DP=19.5;QF=3;TX=IKBKG:ENST00000369609.5:in4/IKBKG:ENST00000369607.1:in4/IKBKG:ENST00000369606.4:in4/IKBKG:ENST00000263518.6:in4/IKBKG:ENST00000470142.1:in4/IKBKG:ENST00000393549.2:in4/IKBKG:ENST00000455588.2:in4/IKBKG:ENST00000369602.3:in4/IKBKG:ENST00000369601.3:in4;GENE=IKBKG;TYPE=INTRONIC;EX=.;REFAA=.;ALTAA=.;AAPOS=.;EXCT=10	GT:DP:DPNR:AC	./.:0:0:0.00	./.:0:0:0.00	./.:0:0:0.00	./.:0:0:0.00	./.:107:0:0.40	./.:54:1:1.61	./.:39:0:0.86	./.:74:3:2.32	0	0	0	0			0	2	1	2
X	153787448	X:153787448	0	A	G	0	INTRONIC	IKBKG	-	79	0	0	8	0.816497	4.1	0	POOR	AF=0.0243;DP=25.5;QF=3;TX=IKBKG:ENST00000369609.5:in4/IKBKG:ENST00000369607.1:in4/IKBKG:ENST00000369606.4:in4/IKBKG:ENST00000263518.6:in4/IKBKG:ENST00000470142.1:in4/IKBKG:ENST00000393549.2:in4/IKBKG:ENST00000455588.2:in4/IKBKG:ENST00000369602.3:in4/IKBKG:ENST00000369601.3:in4;GENE=IKBKG;TYPE=INTRONIC;EX=.;REFAA=.;ALTAA=.;AAPOS=.;EXCT=10	GT:DP:DPNR:AC	./.:0:0:0.00	./.:0:0:0.00	./.:0:0:0.00	./.:0:0:0.00	./.:124:2:1.74	./.:60:2:2.47	./.:51:0:1.11	./.:79:3:2.67	0	0	0	0			2	2	1	3
X	153787456	X:153787456	0	T	C	0	INTRONIC	IKBKG	-	97	0	0	3	0.957427	1.84	0	POOR	AF=0.0111;DP=30.5;QF=3;TX=IKBKG:ENST00000369609.5:in4/IKBKG:ENST00000369607.1:in4/IKBKG:ENST00000369606.4:in4/IKBKG:ENST00000263518.6:in4/IKBKG:ENST00000470142.1:in4/IKBKG:ENST00000393549.2:in4/IKBKG:ENST00000455588.2:in4/IKBKG:ENST00000369602.3:in4/IKBKG:ENST00000369601.3:in4;GENE=IKBKG;TYPE=INTRONIC;EX=.;REFAA=.;ALTAA=.;AAPOS=.;EXCT=10	GT:DP:DPNR:AC	./.:0:0:0.00	./.:0:0:0.00	./.:0:0:0.00	./.:0:0:0.00	./.:155:4:1.72	./.:81:1:1.16	./.:61:0:0.46	./.:97:0:0.30	0	0	0	0			2	1	0	0
X	153787470	X:153787470	0	G	A	0	INTRONIC	IKBKG	-	130	0	0	3	0.5	1.72	0	CLUSTER	AF=0.0104;DP=51.5;QF=2;TX=IKBKG:ENST00000369609.5:in4/IKBKG:ENST00000369607.1:in4/IKBKG:ENST00000369606.4:in4/IKBKG:ENST00000263518.6:in4/IKBKG:ENST00000470142.1:in4/IKBKG:ENST00000393549.2:in4/IKBKG:ENST00000455588.2:in4/IKBKG:ENST00000369602.3:in4/IKBKG:ENST00000369601.3:in4;GENE=IKBKG;TYPE=INTRONIC;EX=.;REFAA=.;ALTAA=.;AAPOS=.;EXCT=10	GT:DP:DPNR:AC	./.:0:0:0.00	./.:0:0:0.00	./.:0:0:0.00	./.:0:0:0.00	./.:231:4:1.33	./.:126:1:0.89	./.:103:1:1.00	./.:130:0:0.19	0	0	0	0			1	1	1	0			0
X	153787471	X:153787471	0	C	T	0	INTRONIC	IKBKG	-	141	0	0	4	0	2.81	0	CLUSTER	AF=0.0168;DP=54.5;QF=2;TX=IKBKG:ENST00000369609.5:in4/IKBKG:ENST00000369607.1:in4/IKBKG:ENST00000369606.4:in4/IKBKG:ENST00000263518.6:in4/IKBKG:ENST00000470142.1:in4/IKBKG:ENST00000393549.2:in4/IKBKG:ENST00000455588.2:in4/IKBKG:ENST00000369602.3:in4/IKBKG:ENST00000369601.3:in4;GENE=IKBKG;TYPE=INTRONIC;EX=.;REFAA=.;ALTAA=.;AAPOS=.;EXCT=10	GT:DP:DPNR:AC	./.:0:0:0.00	./.:0:0:0.00	./.:0:0:0.00	./.:0:0:0.00	./.:244:4:1.43	./.:129:2:1.49	./.:109:1:1.20	./.:141:2:1.42	0	0	0	0			1	1	1	1			0
X	153787477	X:153787477	0	T	C	0	INTRONIC	IKBKG	-	158	0	0	4	1.1547	2.09	0	POOR	AF=0.0126;DP=56.0;QF=3;TX=IKBKG:ENST00000369609.5:in4/IKBKG:ENST00000369607.1:in4/IKBKG:ENST00000369606.4:in4/IKBKG:ENST00000263518.6:in4/IKBKG:ENST00000470142.1:in4/IKBKG:ENST00000393549.2:in4/IKBKG:ENST00000455588.2:in4/IKBKG:ENST00000369602.3:in4/IKBKG:ENST00000369601.3:in4;GENE=IKBKG;TYPE=INTRONIC;EX=.;REFAA=.;ALTAA=.;AAPOS=.;EXCT=10	GT:DP:DPNR:AC	./.:0:0:0.00	./.:0:0:0.00	./.:0:0:0.00	./.:0:0:0.00	./.:233:6:1.86	./.:129:0:0.24	./.:112:0:0.29	./.:158:4:1.76	0	0	0	0			2	0	0	2
X	153787480	X:153787480	0	A	G	0	INTRONIC	IKBKG	-	211	0	0	12	0.816497	5.65	0	POOR	AF=0.0333;DP=85.0;QF=3;TX=IKBKG:ENST00000369609.5:in4/IKBKG:ENST00000369607.1:in4/IKBKG:ENST00000369606.4:in4/IKBKG:ENST00000263518.6:in4/IKBKG:ENST00000470142.1:in4/IKBKG:ENST00000393549.2:in4/IKBKG:ENST00000455588.2:in4/IKBKG:ENST00000369602.3:in4/IKBKG:ENST00000369601.3:in4;GENE=IKBKG;TYPE=INTRONIC;EX=.;REFAA=.;ALTAA=.;AAPOS=.;EXCT=10	GT:DP:DPNR:AC	./.:0:0:0.00	./.:0:0:0.00	./.:0:0:0.00	./.:0:0:0.00	./.:325:5:1.55	./.:197:6:2.68	./.:170:10:4.16	./.:211:6:2.55	0	0	0	0			2	3	4	3
X	153787486	X:153787486	0	C	T	0	INTRONIC	IKBKG	-	255	0	0	6	0.57735	3.17	0	CLUSTER	AF=0.019;DP=110.0;QF=2;TX=IKBKG:ENST00000369609.5:in4/IKBKG:ENST00000369607.1:in4/IKBKG:ENST00000369606.4:in4/IKBKG:ENST00000263518.6:in4/IKBKG:ENST00000470142.1:in4/IKBKG:ENST00000393549.2:in4/IKBKG:ENST00000455588.2:in4/IKBKG:ENST00000369602.3:in4/IKBKG:ENST00000369601.3:in4;GENE=IKBKG;TYPE=INTRONIC;EX=.;REFAA=.;ALTAA=.;AAPOS=.;EXCT=10	GT:DP:DPNR:AC	./.:0:0:0.00	./.:0:0:0.00	./.:0:0:0.00	./.:0:0:0.00	./.:365:3:1.05	./.:240:7:2.26	./.:220:5:1.86	./.:255:2:1.06	0	0	0	0			1	2	2	1			0
X	153787487	X:153787487	0	G	A	0	INTRONIC	IKBKG	-	285	0	0	3	0.957427	1.6	0	CLUSTER	AF=0.0097;DP=115.0;QF=2;TX=IKBKG:ENST00000369609.5:in4/IKBKG:ENST00000369607.1:in4/IKBKG:ENST00000369606.4:in4/IKBKG:ENST00000263518.6:in4/IKBKG:ENST00000470142.1:in4/IKBKG:ENST00000393549.2:in4/IKBKG:ENST00000455588.2:in4/IKBKG:ENST00000369602.3:in4/IKBKG:ENST00000369601.3:in4;GENE=IKBKG;TYPE=INTRONIC;EX=.;REFAA=.;ALTAA=.;AAPOS=.;EXCT=10	GT:DP:DPNR:AC	./.:0:0:0.00	./.:0:0:0.00	./.:0:0:0.00	./.:0:0:0.00	./.:387:3:0.98	./.:251:1:0.39	./.:230:5:1.52	./.:285:1:0.30	0	0	0	0			1	0	2	0			0
X	153787488	X:153787488	0	A	G	0	INTRONIC	IKBKG	-	286	0	0	6	0.57735	2.85	0	CLUSTER	AF=0.017;DP=113.5;QF=2;TX=IKBKG:ENST00000369609.5:in4/IKBKG:ENST00000369607.1:in4/IKBKG:ENST00000369606.4:in4/IKBKG:ENST00000263518.6:in4/IKBKG:ENST00000470142.1:in4/IKBKG:ENST00000393549.2:in4/IKBKG:ENST00000455588.2:in4/IKBKG:ENST00000369602.3:in4/IKBKG:ENST00000369601.3:in4;GENE=IKBKG;TYPE=INTRONIC;EX=.;REFAA=.;ALTAA=.;AAPOS=.;EXCT=10	GT:DP:DPNR:AC	./.:0:0:0.00	./.:0:0:0.00	./.:0:0:0.00	./.:0:0:0.00	./.:373:7:1.55	./.:256:5:1.61	./.:227:3:1.30	./.:286:3:1.15	0	0	0	0			2	2	1	1			0
X	153787491	X:153787491	0	T	C	0	INTRONIC	IKBKG	-	323	0	0	4	0	2.7	0	CLUSTER	AF=0.0162;DP=134.0;QF=2;TX=IKBKG:ENST00000369609.5:in4/IKBKG:ENST00000369607.1:in4/IKBKG:ENST00000369606.4:in4/IKBKG:ENST00000263518.6:in4/IKBKG:ENST00000470142.1:in4/IKBKG:ENST00000393549.2:in4/IKBKG:ENST00000455588.2:in4/IKBKG:ENST00000369602.3:in4/IKBKG:ENST00000369601.3:in4;GENE=IKBKG;TYPE=INTRONIC;EX=.;REFAA=.;ALTAA=.;AAPOS=.;EXCT=10	GT:DP:DPNR:AC	./.:0:0:0.00	./.:0:0:0.00	./.:0:0:0.00	./.:0:0:0.00	./.:412:6:1.23	./.:289:5:1.45	./.:268:4:1.33	./.:323:5:1.32	0	0	0	0			1	1	1	1			0
X	153787493	X:153787493	0	A	G	0	INTRONIC	IKBKG	-	353	0	0	4	0.816497	2.13	0	CLUSTER	AF=0.0128;DP=145.5;QF=2;TX=IKBKG:ENST00000369609.5:in4/IKBKG:ENST00000369607.1:in4/IKBKG:ENST00000369606.4:in4/IKBKG:ENST00000263518.6:in4/IKBKG:ENST00000470142.1:in4/IKBKG:ENST00000393549.2:in4/IKBKG:ENST00000455588.2:in4/IKBKG:ENST00000369602.3:in4/IKBKG:ENST00000369601.3:in4;GENE=IKBKG;TYPE=INTRONIC;EX=.;REFAA=.;ALTAA=.;AAPOS=.;EXCT=10	GT:DP:DPNR:AC	./.:0:0:0.00	./.:0:0:0.00	./.:0:0:0.00	./.:0:0:0.00	./.:455:7:1.21	./.:330:7:1.63	./.:291:0:0.04	./.:353:6:1.34	0	0	0	0			1	2	0	1			0
X	153787496	X:153787496	0	A	G	0	INTRONIC	IKBKG	-	387	0	0	5	0.5	2.59	0	POOR	AF=0.0155;DP=155.5;QF=3;TX=IKBKG:ENST00000369609.5:in4/IKBKG:ENST00000369607.1:in4/IKBKG:ENST00000369606.4:in4/IKBKG:ENST00000263518.6:in4/IKBKG:ENST00000470142.1:in4/IKBKG:ENST00000393549.2:in4/IKBKG:ENST00000455588.2:in4/IKBKG:ENST00000369602.3:in4/IKBKG:ENST00000369601.3:in4;GENE=IKBKG;TYPE=INTRONIC;EX=.;REFAA=.;ALTAA=.;AAPOS=.;EXCT=10	GT:DP:DPNR:AC	./.:0:0:0.00	./.:0:0:0.00	./.:0:0:0.00	./.:0:0:0.00	./.:467:5:1.06	./.:360:7:1.57	./.:311:4:1.20	./.:387:6:1.28	0	0	0	0			1	2	1	1
X	153787501	X:153787501	0	A	G	0	INTRONIC	IKBKG	-	436	0	0	4	0	2.39	0	POOR	AF=0.0143;DP=180.0;QF=3;TX=IKBKG:ENST00000369609.5:in4/IKBKG:ENST00000369607.1:in4/IKBKG:ENST00000369606.4:in4/IKBKG:ENST00000263518.6:in4/IKBKG:ENST00000470142.1:in4/IKBKG:ENST00000393549.2:in4/IKBKG:ENST00000455588.2:in4/IKBKG:ENST00000369602.3:in4/IKBKG:ENST00000369601.3:in4;GENE=IKBKG;TYPE=INTRONIC;EX=.;REFAA=.;ALTAA=.;AAPOS=.;EXCT=10	GT:DP:DPNR:AC	./.:0:0:0.00	./.:0:0:0.00	./.:0:0:0.00	./.:0:0:0.00	./.:518:5:1.03	./.:392:7:1.42	./.:360:4:1.10	./.:436:6:1.16	0	0	0	0			1	1	1	1
X	153787505	X:153787505	0	A	G	0	INTRONIC	IKBKG	-	500	0	0	5	0.5	2.49	0	CLUSTER	AF=0.0149;DP=203.0;QF=2;TX=IKBKG:ENST00000369609.5:in4/IKBKG:ENST00000369607.1:in4/IKBKG:ENST00000369606.4:in4/IKBKG:ENST00000263518.6:in4/IKBKG:ENST00000470142.1:in4/IKBKG:ENST00000393549.2:in4/IKBKG:ENST00000455588.2:in4/IKBKG:ENST00000369602.3:in4/IKBKG:ENST00000369601.3:in4;GENE=IKBKG;TYPE=INTRONIC;EX=.;REFAA=.;ALTAA=.;AAPOS=.;EXCT=10	GT:DP:DPNR:AC	./.:0:0:0.00	./.:0:0:0.00	./.:0:0:0.00	./.:0:0:0.00	./.:584:7:1.06	./.:447:7:1.26	./.:406:8:1.58	./.:500:4:1.01	0	0	0	0			1	1	2	1			0
X	153787507	X:153787507	0	T	C	0	INTRONIC	IKBKG	-	441	0	0	14	1	7.85	0	CLUSTER	AF=0.0457;DP=186.0;QF=2;TX=IKBKG:ENST00000369609.5:in4/IKBKG:ENST00000369607.1:in4/IKBKG:ENST00000369606.4:in4/IKBKG:ENST00000263518.6:in4/IKBKG:ENST00000470142.1:in4/IKBKG:ENST00000393549.2:in4/IKBKG:ENST00000455588.2:in4/IKBKG:ENST00000369602.3:in4/IKBKG:ENST00000369601.3:in4;GENE=IKBKG;TYPE=INTRONIC;EX=.;REFAA=.;ALTAA=.;AAPOS=.;EXCT=10	GT:DP:DPNR:AC	./.:0:0:0.00	./.:0:0:0.00	./.:0:0:0.00	./.:0:0:0.00	./.:514:21:3.46	./.:398:24:4.79	./.:372:14:3.27	./.:441:18:3.47	0	0	0	0			3	5	3	3			0		background
X	153787509	X:153787509	0	T	C	0	INTRONIC	IKBKG	-	520	0	0	10	0.57735	5.37	0	CLUSTER	AF=0.0317;DP=217.0;QF=2;TX=IKBKG:ENST00000369609.5:in4/IKBKG:ENST00000369607.1:in4/IKBKG:ENST00000369606.4:in4/IKBKG:ENST00000263518.6:in4/IKBKG:ENST00000470142.1:in4/IKBKG:ENST00000393549.2:in4/IKBKG:ENST00000455588.2:in4/IKBKG:ENST00000369602.3:in4/IKBKG:ENST00000369601.3:in4;GENE=IKBKG;TYPE=INTRONIC;EX=.;REFAA=.;ALTAA=.;AAPOS=.;EXCT=10	GT:DP:DPNR:AC	./.:0:0:0.00	./.:0:0:0.00	./.:0:0:0.00	./.:0:0:0.00	./.:604:23:3.12	./.:475:9:1.76	./.:434:18:3.33	./.:520:13:2.20	0	0	0	0			3	2	3	2			0
X	153787511	X:153787511	0	A	G	0	INTRONIC	IKBKG	-	588	0	0	7	0.5	3.6	0	CLUSTER	AF=0.0215;DP=238.0;QF=2;TX=IKBKG:ENST00000369609.5:in4/IKBKG:ENST00000369607.1:in4/IKBKG:ENST00000369606.4:in4/IKBKG:ENST00000263518.6:in4/IKBKG:ENST00000470142.1:in4/IKBKG:ENST00000393549.2:in4/IKBKG:ENST00000455588.2:in4/IKBKG:ENST00000369602.3:in4/IKBKG:ENST00000369601.3:in4;GENE=IKBKG;TYPE=INTRONIC;EX=.;REFAA=.;ALTAA=.;AAPOS=.;EXCT=10	GT:DP:DPNR:AC	./.:0:0:0.00	./.:0:0:0.00	./.:0:0:0.00	./.:0:0:0.00	./.:674:14:1.84	./.:520:9:1.47	./.:476:10:1.82	./.:588:13:1.93	0	0	0	0			2	1	2	2			0
X	153787513	X:153787513	0	T	C	0	INTRONIC	IKBKG	-	626	0	0	5	0.5	2.53	0	CLUSTER	AF=0.0151;DP=261.5;QF=2;TX=IKBKG:ENST00000369609.5:in4/IKBKG:ENST00000369607.1:in4/IKBKG:ENST00000369606.4:in4/IKBKG:ENST00000263518.6:in4/IKBKG:ENST00000470142.1:in4/IKBKG:ENST00000393549.2:in4/IKBKG:ENST00000455588.2:in4/IKBKG:ENST00000369602.3:in4/IKBKG:ENST00000369601.3:in4;GENE=IKBKG;TYPE=INTRONIC;EX=.;REFAA=.;ALTAA=.;AAPOS=.;EXCT=10	GT:DP:DPNR:AC	./.:0:0:0.00	./.:0:0:0.00	./.:0:0:0.00	./.:0:0:0.00	./.:726:7:1.01	./.:561:13:1.93	./.:523:5:1.03	./.:626:6:1.02	0	0	0	0			1	2	1	1			0
X	153787515	X:153787515	0	T	C	0	INTRONIC	IKBKG	-	616	0	0	9	0.5	4.45	0	CLUSTER	AF=0.0264;DP=253.5;QF=2;TX=IKBKG:ENST00000369609.5:in4/IKBKG:ENST00000369607.1:in4/IKBKG:ENST00000369606.4:in4/IKBKG:ENST00000263518.6:in4/IKBKG:ENST00000470142.1:in4/IKBKG:ENST00000393549.2:in4/IKBKG:ENST00000455588.2:in4/IKBKG:ENST00000369602.3:in4/IKBKG:ENST00000369601.3:in4;GENE=IKBKG;TYPE=INTRONIC;EX=.;REFAA=.;ALTAA=.;AAPOS=.;EXCT=10	GT:DP:DPNR:AC	./.:0:0:0.00	./.:0:0:0.00	./.:0:0:0.00	./.:0:0:0.00	./.:715:20:2.28	./.:547:11:1.81	./.:507:11:1.94	./.:616:20:2.64	0	0	0	0			2	2	2	3			0
X	153787517	X:153787517	0	G	A	0	INTRONIC	IKBKG	-	657	0	0	4	0.816497	1.63	0	CLUSTER	AF=0.0098;DP=278.0;QF=2;TX=IKBKG:ENST00000369609.5:in4/IKBKG:ENST00000369607.1:in4/IKBKG:ENST00000369606.4:in4/IKBKG:ENST00000263518.6:in4/IKBKG:ENST00000470142.1:in4/IKBKG:ENST00000393549.2:in4/IKBKG:ENST00000455588.2:in4/IKBKG:ENST00000369602.3:in4/IKBKG:ENST00000369601.3:in4;GENE=IKBKG;TYPE=INTRONIC;EX=.;REFAA=.;ALTAA=.;AAPOS=.;EXCT=10	GT:DP:DPNR:AC	./.:0:0:0.00	./.:0:0:0.00	./.:0:0:0.00	./.:0:0:0.00	./.:744:2:0.03	./.:584:3:0.68	./.:556:11:1.50	./.:657:7:1.02	0	0	0	0			0	1	2	1			0
X	153787519	X:153787519	0	A	G	0	INTRONIC	IKBKG	-	727	0	0	3	0.5	1.62	0	CLUSTER	AF=0.0098;DP=302.0;QF=2;TX=IKBKG:ENST00000369609.5:in4/IKBKG:ENST00000369607.1:in4/IKBKG:ENST00000369606.4:in4/IKBKG:ENST00000263518.6:in4/IKBKG:ENST00000470142.1:in4/IKBKG:ENST00000393549.2:in4/IKBKG:ENST00000455588.2:in4/IKBKG:ENST00000369602.3:in4/IKBKG:ENST00000369601.3:in4;GENE=IKBKG;TYPE=INTRONIC;EX=.;REFAA=.;ALTAA=.;AAPOS=.;EXCT=10	GT:DP:DPNR:AC	./.:0:0:0.00	./.:0:0:0.00	./.:0:0:0.00	./.:0:0:0.00	./.:810:3:0.14	./.:666:10:1.11	./.:604:4:0.96	./.:727:8:1.01	0	0	0	0			0	1	1	1			0
X	153787520	X:153787520	0	A	G	0	INTRONIC	IKBKG	-	727	0	0	3	0.5	1.35	0	CLUSTER	AF=0.0082;DP=306.0;QF=2;TX=IKBKG:ENST00000369609.5:in4/IKBKG:ENST00000369607.1:in4/IKBKG:ENST00000369606.4:in4/IKBKG:ENST00000263518.6:in4/IKBKG:ENST00000470142.1:in4/IKBKG:ENST00000393549.2:in4/IKBKG:ENST00000455588.2:in4/IKBKG:ENST00000369602.3:in4/IKBKG:ENST00000369601.3:in4;GENE=IKBKG;TYPE=INTRONIC;EX=.;REFAA=.;ALTAA=.;AAPOS=.;EXCT=10	GT:DP:DPNR:AC	./.:0:0:0.00	./.:0:0:0.00	./.:0:0:0.00	./.:0:0:0.00	./.:824:1:0.00	./.:683:4:0.88	./.:612:5:1.00	./.:727:4:0.81	0	0	0	0			0	1	1	1			0
X	153787521	X:153787521	0	G	A	0	INTRONIC	IKBKG	-	758	0	0	2	0.57735	1.01	0	CLUSTER	AF=0.0061;DP=311.0;QF=2;TX=IKBKG:ENST00000369609.5:in4/IKBKG:ENST00000369607.1:in4/IKBKG:ENST00000369606.4:in4/IKBKG:ENST00000263518.6:in4/IKBKG:ENST00000470142.1:in4/IKBKG:ENST00000393549.2:in4/IKBKG:ENST00000455588.2:in4/IKBKG:ENST00000369602.3:in4/IKBKG:ENST00000369601.3:in4;GENE=IKBKG;TYPE=INTRONIC;EX=.;REFAA=.;ALTAA=.;AAPOS=.;EXCT=10	GT:DP:DPNR:AC	./.:0:0:0.00	./.:0:0:0.00	./.:0:0:0.00	./.:0:0:0.00	./.:834:1:0.00	./.:695:5:0.98	./.:622:8:1.03	./.:758:1:0.00	0	0	0	0			0	1	1	0			0
X	153787524	X:153787524	0	A	G	0	INTRONIC	IKBKG	-	769	0	0	5	0.5	2.5	0	CLUSTER	AF=0.015;DP=311.5;QF=2;TX=IKBKG:ENST00000369609.5:in4/IKBKG:ENST00000369607.1:in4/IKBKG:ENST00000369606.4:in4/IKBKG:ENST00000263518.6:in4/IKBKG:ENST00000470142.1:in4/IKBKG:ENST00000393549.2:in4/IKBKG:ENST00000455588.2:in4/IKBKG:ENST00000369602.3:in4/IKBKG:ENST00000369601.3:in4;GENE=IKBKG;TYPE=INTRONIC;EX=.;REFAA=.;ALTAA=.;AAPOS=.;EXCT=10	GT:DP:DPNR:AC	./.:0:0:0.00	./.:0:0:0.00	./.:0:0:0.00	./.:0:0:0.00	./.:835:11:1.04	./.:726:15:1.77	./.:623:7:1.04	./.:769:11:1.09	0	0	0	0			1	2	1	1			0
X	153787525	X:153787525	0	A	G	0	INTRONIC	IKBKG	-	810	0	0	4	0	2.31	0	CLUSTER	AF=0.0138;DP=326.5;QF=2;TX=IKBKG:ENST00000369609.5:in4/IKBKG:ENST00000369607.1:in4/IKBKG:ENST00000369606.4:in4/IKBKG:ENST00000263518.6:in4/IKBKG:ENST00000470142.1:in4/IKBKG:ENST00000393549.2:in4/IKBKG:ENST00000455588.2:in4/IKBKG:ENST00000369602.3:in4/IKBKG:ENST00000369601.3:in4;GENE=IKBKG;TYPE=INTRONIC;EX=.;REFAA=.;ALTAA=.;AAPOS=.;EXCT=10	GT:DP:DPNR:AC	./.:0:0:0.00	./.:0:0:0.00	./.:0:0:0.00	./.:0:0:0.00	./.:872:14:1.18	./.:749:10:1.06	./.:653:11:1.29	./.:810:10:1.03	0	0	0	0			1	1	1	1			0
X	153787527	X:153787527	0	T	C	0	INTRONIC	IKBKG	-	856	0	0	8	0	4.8	0	CLUSTER	AF=0.0284;DP=345.5;QF=2;TX=IKBKG:ENST00000369609.5:in4/IKBKG:ENST00000369607.1:in4/IKBKG:ENST00000369606.4:in4/IKBKG:ENST00000263518.6:in4/IKBKG:ENST00000470142.1:in4/IKBKG:ENST00000393549.2:in4/IKBKG:ENST00000455588.2:in4/IKBKG:ENST00000369602.3:in4/IKBKG:ENST00000369601.3:in4;GENE=IKBKG;TYPE=INTRONIC;EX=.;REFAA=.;ALTAA=.;AAPOS=.;EXCT=10	GT:DP:DPNR:AC	./.:0:0:0.00	./.:0:0:0.00	./.:0:0:0.00	./.:0:0:0.00	./.:921:25:2.20	./.:811:21:2.15	./.:691:21:2.49	./.:856:26:2.48	0	0	0	0			2	2	2	2			0
X	153787528	X:153787528	0	T	C	0	INTRONIC	IKBKG	-	880	0	0	4	0	2.03	0	CLUSTER	AF=0.0122;DP=360.5;QF=2;TX=IKBKG:ENST00000369609.5:in4/IKBKG:ENST00000369607.1:in4/IKBKG:ENST00000369606.4:in4/IKBKG:ENST00000263518.6:in4/IKBKG:ENST00000470142.1:in4/IKBKG:ENST00000393549.2:in4/IKBKG:ENST00000455588.2:in4/IKBKG:ENST00000369602.3:in4/IKBKG:ENST00000369601.3:in4;GENE=IKBKG;TYPE=INTRONIC;EX=.;REFAA=.;ALTAA=.;AAPOS=.;EXCT=10	GT:DP:DPNR:AC	./.:0:0:0.00	./.:0:0:0.00	./.:0:0:0.00	./.:0:0:0.00	./.:948:10:1.00	./.:842:6:1.00	./.:721:8:1.02	./.:880:9:1.01	0	0	0	0			1	1	1	1			0
X	153787530	X:153787530	0	A	G	0	INTRONIC	IKBKG	-	913	0	0	8	0	4.21	0	CLUSTER	AF=0.025;DP=373.0;QF=2;TX=IKBKG:ENST00000369609.5:in4/IKBKG:ENST00000369607.1:in4/IKBKG:ENST00000369606.4:in4/IKBKG:ENST00000263518.6:in4/IKBKG:ENST00000470142.1:in4/IKBKG:ENST00000393549.2:in4/IKBKG:ENST00000455588.2:in4/IKBKG:ENST00000369602.3:in4/IKBKG:ENST00000369601.3:in4;GENE=IKBKG;TYPE=INTRONIC;EX=.;REFAA=.;ALTAA=.;AAPOS=.;EXCT=10	GT:DP:DPNR:AC	./.:0:0:0.00	./.:0:0:0.00	./.:0:0:0.00	./.:0:0:0.00	./.:980:23:2.03	./.:870:17:1.79	./.:746:16:1.93	./.:913:28:2.48	0	0	0	0			2	2	2	2			0
X	153787531	X:153787531	0	C	T	0	INTRONIC	IKBKG	-	951	0	0	2	0.57735	0.88	0	CLUSTER	AF=0.0053;DP=381.0;QF=2;TX=IKBKG:ENST00000369609.5:in4/IKBKG:ENST00000369607.1:in4/IKBKG:ENST00000369606.4:in4/IKBKG:ENST00000263518.6:in4/IKBKG:ENST00000470142.1:in4/IKBKG:ENST00000393549.2:in4/IKBKG:ENST00000455588.2:in4/IKBKG:ENST00000369602.3:in4/IKBKG:ENST00000369601.3:in4;GENE=IKBKG;TYPE=INTRONIC;EX=.;REFAA=.;ALTAA=.;AAPOS=.;EXCT=10	GT:DP:DPNR:AC	./.:0:0:0.00	./.:0:0:0.00	./.:0:0:0.00	./.:0:0:0.00	./.:991:9:1.00	./.:868:2:0.00	./.:762:2:0.01	./.:951:5:0.74	0	0	0	0			1	0	0	1			0
X	153787533	X:153787533	0	A	G	0	INTRONIC	IKBKG	-	1014	0	0	4	0	2.22	0	CLUSTER	AF=0.0134;DP=400.5;QF=2;TX=IKBKG:ENST00000369609.5:in4/IKBKG:ENST00000369607.1:in4/IKBKG:ENST00000369606.4:in4/IKBKG:ENST00000263518.6:in4/IKBKG:ENST00000470142.1:in4/IKBKG:ENST00000393549.2:in4/IKBKG:ENST00000455588.2:in4/IKBKG:ENST00000369602.3:in4/IKBKG:ENST00000369601.3:in4;GENE=IKBKG;TYPE=INTRONIC;EX=.;REFAA=.;ALTAA=.;AAPOS=.;EXCT=10	GT:DP:DPNR:AC	./.:0:0:0.00	./.:0:0:0.00	./.:0:0:0.00	./.:0:0:0.00	./.:1041:18:1.30	./.:919:13:1.06	./.:801:7:1.00	./.:1014:14:1.04	0	0	0	0			1	1	1	1			0
X	153787534	X:153787534	0	G	A	0	INTRONIC	IKBKG	-	1020	0	0	4	0	2.01	0	CLUSTER	AF=0.0121;DP=396.0;QF=2;TX=IKBKG:ENST00000369609.5:in4/IKBKG:ENST00000369607.1:in4/IKBKG:ENST00000369606.4:in4/IKBKG:ENST00000263518.6:in4/IKBKG:ENST00000470142.1:in4/IKBKG:ENST00000393549.2:in4/IKBKG:ENST00000455588.2:in4/IKBKG:ENST00000369602.3:in4/IKBKG:ENST00000369601.3:in4;GENE=IKBKG;TYPE=INTRONIC;EX=.;REFAA=.;ALTAA=.;AAPOS=.;EXCT=10	GT:DP:DPNR:AC	./.:0:0:0.00	./.:0:0:0.00	./.:0:0:0.00	./.:0:0:0.00	./.:1023:8:1.00	./.:923:10:1.01	./.:792:5:0.98	./.:1020:7:1.00	0	0	0	0			1	1	1	1			0
X	153787538	X:153787538	0	A	G	0	INTRONIC	IKBKG	-	1154	0	0	4	0	2.01	0	CLUSTER	AF=0.0121;DP=443.5;QF=2;TX=IKBKG:ENST00000369609.5:in4/IKBKG:ENST00000369607.1:in4/IKBKG:ENST00000369606.4:in4/IKBKG:ENST00000263518.6:in4/IKBKG:ENST00000470142.1:in4/IKBKG:ENST00000393549.2:in4/IKBKG:ENST00000455588.2:in4/IKBKG:ENST00000369602.3:in4/IKBKG:ENST00000369601.3:in4;GENE=IKBKG;TYPE=INTRONIC;EX=.;REFAA=.;ALTAA=.;AAPOS=.;EXCT=10	GT:DP:DPNR:AC	./.:0:0:0.00	./.:0:0:0.00	./.:0:0:0.00	./.:0:0:0.00	./.:1192:10:1.00	./.:1037:6:0.97	./.:887:9:1.00	./.:1154:12:1.00	0	0	0	0			1	1	1	1			0
X	153787540	X:153787540	0	G	A	0	INTRONIC	IKBKG	-	1126	0	0	2	0.57735	1	0	CLUSTER	AF=0.006;DP=424.5;QF=2;TX=IKBKG:ENST00000369609.5:in4/IKBKG:ENST00000369607.1:in4/IKBKG:ENST00000369606.4:in4/IKBKG:ENST00000263518.6:in4/IKBKG:ENST00000470142.1:in4/IKBKG:ENST00000393549.2:in4/IKBKG:ENST00000455588.2:in4/IKBKG:ENST00000369602.3:in4/IKBKG:ENST00000369601.3:in4;GENE=IKBKG;TYPE=INTRONIC;EX=.;REFAA=.;ALTAA=.;AAPOS=.;EXCT=10	GT:DP:DPNR:AC	./.:0:0:0.00	./.:0:0:0.00	./.:0:0:0.00	./.:0:0:0.00	./.:1182:8:1.00	./.:1009:7:1.00	./.:849:1:0.00	./.:1126:2:0.00	0	0	0	0			1	1	0	0			0
X	153787541	X:153787541	0	G	A	0	INTRONIC	IKBKG	-	1131	0	0	2	0.57735	0.92	0	CLUSTER	AF=0.0055;DP=433.0;QF=2;TX=IKBKG:ENST00000369609.5:in4/IKBKG:ENST00000369607.1:in4/IKBKG:ENST00000369606.4:in4/IKBKG:ENST00000263518.6:in4/IKBKG:ENST00000470142.1:in4/IKBKG:ENST00000393549.2:in4/IKBKG:ENST00000455588.2:in4/IKBKG:ENST00000369602.3:in4/IKBKG:ENST00000369601.3:in4;GENE=IKBKG;TYPE=INTRONIC;EX=.;REFAA=.;ALTAA=.;AAPOS=.;EXCT=10	GT:DP:DPNR:AC	./.:0:0:0.00	./.:0:0:0.00	./.:0:0:0.00	./.:0:0:0.00	./.:1199:6:0.69	./.:1019:4:0.10	./.:866:3:0.05	./.:1131:10:1.00	0	0	0	0			1	0	0	1			0
X	153787542	X:153787542	0	C	T	0	INTRONIC	IKBKG	-	1137	0	0	2	0.57735	1.09	0	CLUSTER	AF=0.0066;DP=434.0;QF=2;TX=IKBKG:ENST00000369609.5:in4/IKBKG:ENST00000369607.1:in4/IKBKG:ENST00000369606.4:in4/IKBKG:ENST00000263518.6:in4/IKBKG:ENST00000470142.1:in4/IKBKG:ENST00000393549.2:in4/IKBKG:ENST00000455588.2:in4/IKBKG:ENST00000369602.3:in4/IKBKG:ENST00000369601.3:in4;GENE=IKBKG;TYPE=INTRONIC;EX=.;REFAA=.;ALTAA=.;AAPOS=.;EXCT=10	GT:DP:DPNR:AC	./.:0:0:0.00	./.:0:0:0.00	./.:0:0:0.00	./.:0:0:0.00	./.:1193:5:0.18	./.:1029:8:1.00	./.:868:6:0.99	./.:1137:3:0.00	0	0	0	0			0	1	1	0			0
X	153787543	X:153787543	0	C	T	0	INTRONIC	IKBKG	-	1202	0	0	3	0.5	1.49	0	CLUSTER	AF=0.009;DP=459.5;QF=2;TX=IKBKG:ENST00000369609.5:in4/IKBKG:ENST00000369607.1:in4/IKBKG:ENST00000369606.4:in4/IKBKG:ENST00000263518.6:in4/IKBKG:ENST00000470142.1:in4/IKBKG:ENST00000393549.2:in4/IKBKG:ENST00000455588.2:in4/IKBKG:ENST00000369602.3:in4/IKBKG:ENST00000369601.3:in4;GENE=IKBKG;TYPE=INTRONIC;EX=.;REFAA=.;ALTAA=.;AAPOS=.;EXCT=10	GT:DP:DPNR:AC	./.:0:0:0.00	./.:0:0:0.00	./.:0:0:0.00	./.:0:0:0.00	./.:1245:10:1.00	./.:1062:2:0.00	./.:919:6:0.99	./.:1202:7:0.98	0	0	0	0			1	0	1	1			0
X	153787544	X:153787544	0	A	G	0	INTRONIC	IKBKG	-	1262	0	0	7	0.5	3.33	0	CLUSTER	AF=0.0199;DP=483.5;QF=2;TX=IKBKG:ENST00000369609.5:in4/IKBKG:ENST00000369607.1:in4/IKBKG:ENST00000369606.4:in4/IKBKG:ENST00000263518.6:in4/IKBKG:ENST00000470142.1:in4/IKBKG:ENST00000393549.2:in4/IKBKG:ENST00000455588.2:in4/IKBKG:ENST00000369602.3:in4/IKBKG:ENST00000369601.3:in4;GENE=IKBKG;TYPE=INTRONIC;EX=.;REFAA=.;ALTAA=.;AAPOS=.;EXCT=10	GT:DP:DPNR:AC	./.:0:0:0.00	./.:0:0:0.00	./.:0:0:0.00	./.:0:0:0.00	./.:1307:18:1.02	./.:1129:21:1.65	./.:967:19:1.78	./.:1262:34:2.09	0	0	0	0			1	2	2	2			0
X	153787545	X:153787545	0	A	G	0	INTRONIC	IKBKG	-	1290	0	0	4	0	2.19	0	CLUSTER	AF=0.0132;DP=495.0;QF=2;TX=IKBKG:ENST00000369609.5:in4/IKBKG:ENST00000369607.1:in4/IKBKG:ENST00000369606.4:in4/IKBKG:ENST00000263518.6:in4/IKBKG:ENST00000470142.1:in4/IKBKG:ENST00000393549.2:in4/IKBKG:ENST00000455588.2:in4/IKBKG:ENST00000369602.3:in4/IKBKG:ENST00000369601.3:in4;GENE=IKBKG;TYPE=INTRONIC;EX=.;REFAA=.;ALTAA=.;AAPOS=.;EXCT=10	GT:DP:DPNR:AC	./.:0:0:0.00	./.:0:0:0.00	./.:0:0:0.00	./.:0:0:0.00	./.:1315:15:1.00	./.:1124:13:1.00	./.:990:17:1.29	./.:1290:19:1.04	0	0	0	0			1	1	1	1			0
X	153787547	X:153787547	0	C	T	0	INTRONIC	IKBKG	-	1334	0	0	1	0.5	0.49	0	CLUSTER	AF=0.003;DP=508.5;QF=2;TX=IKBKG:ENST00000369609.5:in4/IKBKG:ENST00000369607.1:in4/IKBKG:ENST00000369606.4:in4/IKBKG:ENST00000263518.6:in4/IKBKG:ENST00000470142.1:in4/IKBKG:ENST00000393549.2:in4/IKBKG:ENST00000455588.2:in4/IKBKG:ENST00000369602.3:in4/IKBKG:ENST00000369601.3:in4;GENE=IKBKG;TYPE=INTRONIC;EX=.;REFAA=.;ALTAA=.;AAPOS=.;EXCT=10	GT:DP:DPNR:AC	./.:0:0:0.00	./.:0:0:0.00	./.:0:0:0.00	./.:0:0:0.00	./.:1387:2:0.00	./.:1159:8:1.00	./.:1017:2:0.00	./.:1334:1:0.00	0	0	0	0			0	1	0	0			0
X	153787548	X:153787548	0	T	C	0	INTRONIC	IKBKG	-	1367	0	0	5	0.5	2.34	0	CLUSTER	AF=0.014;DP=515.5;QF=2;TX=IKBKG:ENST00000369609.5:in4/IKBKG:ENST00000369607.1:in4/IKBKG:ENST00000369606.4:in4/IKBKG:ENST00000263518.6:in4/IKBKG:ENST00000470142.1:in4/IKBKG:ENST00000393549.2:in4/IKBKG:ENST00000455588.2:in4/IKBKG:ENST00000369602.3:in4/IKBKG:ENST00000369601.3:in4;GENE=IKBKG;TYPE=INTRONIC;EX=.;REFAA=.;ALTAA=.;AAPOS=.;EXCT=10	GT:DP:DPNR:AC	./.:0:0:0.00	./.:0:0:0.00	./.:0:0:0.00	./.:0:0:0.00	./.:1413:13:1.00	./.:1187:17:1.04	./.:1031:15:1.06	./.:1367:25:1.53	0	0	0	0			1	1	1	2			0
X	153787549	X:153787549	0	T	C	0	INTRONIC	IKBKG	-	1369	0	0	8	0	4.06	0	CLUSTER	AF=0.0242;DP=527.5;QF=2;TX=IKBKG:ENST00000369609.5:in4/IKBKG:ENST00000369607.1:in4/IKBKG:ENST00000369606.4:in4/IKBKG:ENST00000263518.6:in4/IKBKG:ENST00000470142.1:in4/IKBKG:ENST00000393549.2:in4/IKBKG:ENST00000455588.2:in4/IKBKG:ENST00000369602.3:in4/IKBKG:ENST00000369601.3:in4;GENE=IKBKG;TYPE=INTRONIC;EX=.;REFAA=.;ALTAA=.;AAPOS=.;EXCT=10	GT:DP:DPNR:AC	./.:0:0:0.00	./.:0:0:0.00	./.:0:0:0.00	./.:0:0:0.00	./.:1423:30:1.97	./.:1196:30:2.05	./.:1055:25:2.03	./.:1369:27:1.89	0	0	0	0			2	2	2	2			0
X	153787551	X:153787551	0	C	T	0	INTRONIC	IKBKG	-	1391	0	0	2	0.57735	1.1	0	CLUSTER	AF=0.0067;DP=526.5;QF=2;TX=IKBKG:ENST00000369609.5:in4/IKBKG:ENST00000369607.1:in4/IKBKG:ENST00000369606.4:in4/IKBKG:ENST00000263518.6:in4/IKBKG:ENST00000470142.1:in4/IKBKG:ENST00000393549.2:in4/IKBKG:ENST00000455588.2:in4/IKBKG:ENST00000369602.3:in4/IKBKG:ENST00000369601.3:in4;GENE=IKBKG;TYPE=INTRONIC;EX=.;REFAA=.;ALTAA=.;AAPOS=.;EXCT=10	GT:DP:DPNR:AC	./.:0:0:0.00	./.:0:0:0.00	./.:0:0:0.00	./.:0:0:0.00	./.:1409:5:0.02	./.:1197:5:0.18	./.:1053:12:1.00	./.:1391:14:1.00	0	0	0	0			0	0	1	1			0
X	153787553	X:153787553	0	A	G	0	INTRONIC	IKBKG	-	1489	0	0	4	0	2.03	0	CLUSTER	AF=0.0122;DP=540.5;QF=2;TX=IKBKG:ENST00000369609.5:in4/IKBKG:ENST00000369607.1:in4/IKBKG:ENST00000369606.4:in4/IKBKG:ENST00000263518.6:in4/IKBKG:ENST00000470142.1:in4/IKBKG:ENST00000393549.2:in4/IKBKG:ENST00000455588.2:in4/IKBKG:ENST00000369602.3:in4/IKBKG:ENST00000369601.3:in4;GENE=IKBKG;TYPE=INTRONIC;EX=.;REFAA=.;ALTAA=.;AAPOS=.;EXCT=10	GT:DP:DPNR:AC	./.:0:0:0.00	./.:0:0:0.00	./.:0:0:0.00	./.:0:0:0.00	./.:1500:13:1.00	./.:1267:16:1.01	./.:1081:14:1.01	./.:1489:17:1.00	0	0	0	0			1	1	1	1			0
X	153787554	X:153787554	0	G	A	0	INTRONIC	IKBKG	-	1475	0	0	2	0.57735	1.03	0	CLUSTER	AF=0.0062;DP=544.0;QF=2;TX=IKBKG:ENST00000369609.5:in4/IKBKG:ENST00000369607.1:in4/IKBKG:ENST00000369606.4:in4/IKBKG:ENST00000263518.6:in4/IKBKG:ENST00000470142.1:in4/IKBKG:ENST00000393549.2:in4/IKBKG:ENST00000455588.2:in4/IKBKG:ENST00000369602.3:in4/IKBKG:ENST00000369601.3:in4;GENE=IKBKG;TYPE=INTRONIC;EX=.;REFAA=.;ALTAA=.;AAPOS=.;EXCT=10	GT:DP:DPNR:AC	./.:0:0:0.00	./.:0:0:0.00	./.:0:0:0.00	./.:0:0:0.00	./.:1499:5:0.01	./.:1261:8:0.99	./.:1088:4:0.05	./.:1475:13:1.00	0	0	0	0			0	1	0	1			0
X	153787555	X:153787555	0	C	T	0	INTRONIC	IKBKG	-	1491	0	0	3	0.5	1.56	0	CLUSTER	AF=0.0094;DP=544.5;QF=2;TX=IKBKG:ENST00000369609.5:in4/IKBKG:ENST00000369607.1:in4/IKBKG:ENST00000369606.4:in4/IKBKG:ENST00000263518.6:in4/IKBKG:ENST00000470142.1:in4/IKBKG:ENST00000393549.2:in4/IKBKG:ENST00000455588.2:in4/IKBKG:ENST00000369602.3:in4/IKBKG:ENST00000369601.3:in4;GENE=IKBKG;TYPE=INTRONIC;EX=.;REFAA=.;ALTAA=.;AAPOS=.;EXCT=10	GT:DP:DPNR:AC	./.:0:0:0.00	./.:0:0:0.00	./.:0:0:0.00	./.:0:0:0.00	./.:1504:15:1.00	./.:1292:5:0.10	./.:1089:9:1.00	./.:1491:10:1.00	0	0	0	0			1	0	1	1			0
X	153787556	X:153787556	0	C	A	0	INTRONIC	IKBKG	-	1525	0	0	2	0.57735	1.03	0	CLUSTER	AF=0.0062;DP=557.5;QF=2;TX=IKBKG:ENST00000369609.5:in4/IKBKG:ENST00000369607.1:in4/IKBKG:ENST00000369606.4:in4/IKBKG:ENST00000263518.6:in4/IKBKG:ENST00000470142.1:in4/IKBKG:ENST00000393549.2:in4/IKBKG:ENST00000455588.2:in4/IKBKG:ENST00000369602.3:in4/IKBKG:ENST00000369601.3:in4;GENE=IKBKG;TYPE=INTRONIC;EX=.;REFAA=.;ALTAA=.;AAPOS=.;EXCT=10	GT:DP:DPNR:AC	./.:0:0:0.00	./.:0:0:0.00	./.:0:0:0.00	./.:0:0:0.00	./.:1547:2:0.00	./.:1345:10:1.00	./.:1115:8:1.00	./.:1525:6:0.06	0	0	0	0			0	1	1	0			0
X	153787557	X:153787557	0	G	A	0	INTRONIC	IKBKG	-	1589	0	0	4	0	2.01	0	CLUSTER	AF=0.0121;DP=580.0;QF=2;TX=IKBKG:ENST00000369609.5:in4/IKBKG:ENST00000369607.1:in4/IKBKG:ENST00000369606.4:in4/IKBKG:ENST00000263518.6:in4/IKBKG:ENST00000470142.1:in4/IKBKG:ENST00000393549.2:in4/IKBKG:ENST00000455588.2:in4/IKBKG:ENST00000369602.3:in4/IKBKG:ENST00000369601.3:in4;GENE=IKBKG;TYPE=INTRONIC;EX=.;REFAA=.;ALTAA=.;AAPOS=.;EXCT=10	GT:DP:DPNR:AC	./.:0:0:0.00	./.:0:0:0.00	./.:0:0:0.00	./.:0:0:0.00	./.:1578:14:1.00	./.:1388:9:1.00	./.:1160:8:1.00	./.:1589:9:0.99	0	0	0	0			1	1	1	1			0
X	153787558	X:153787558	0	G	A	0	INTRONIC	IKBKG	-	1571	0	0	2	0.57735	0.9	0	CLUSTER	AF=0.0055;DP=568.5;QF=2;TX=IKBKG:ENST00000369609.5:in4/IKBKG:ENST00000369607.1:in4/IKBKG:ENST00000369606.4:in4/IKBKG:ENST00000263518.6:in4/IKBKG:ENST00000470142.1:in4/IKBKG:ENST00000393549.2:in4/IKBKG:ENST00000455588.2:in4/IKBKG:ENST00000369602.3:in4/IKBKG:ENST00000369601.3:in4;GENE=IKBKG;TYPE=INTRONIC;EX=.;REFAA=.;ALTAA=.;AAPOS=.;EXCT=10	GT:DP:DPNR:AC	./.:0:0:0.00	./.:0:0:0.00	./.:0:0:0.00	./.:0:0:0.00	./.:1545:2:0.00	./.:1364:7:0.81	./.:1137:2:0.00	./.:1571:11:1.00	0	0	0	0			0	1	0	1			0
X	153787559	X:153787559	0	T	C	0	INTRONIC	IKBKG	-	1354	0	0	7	0.5	3.83	0	CLUSTER	AF=0.0228;DP=483.0;QF=2;TX=IKBKG:ENST00000369609.5:in4/IKBKG:ENST00000369607.1:in4/IKBKG:ENST00000369606.4:in4/IKBKG:ENST00000263518.6:in4/IKBKG:ENST00000470142.1:in4/IKBKG:ENST00000393549.2:in4/IKBKG:ENST00000455588.2:in4/IKBKG:ENST00000369602.3:in4/IKBKG:ENST00000369601.3:in4;GENE=IKBKG;TYPE=INTRONIC;EX=.;REFAA=.;ALTAA=.;AAPOS=.;EXCT=10	GT:DP:DPNR:AC	./.:0:0:0.00	./.:0:0:0.00	./.:0:0:0.00	./.:0:0:0.00	./.:1288:31:2.02	./.:1152:20:1.44	./.:966:24:2.06	./.:1354:29:1.98	0	0	0	0			2	1	2	2			0
X	153787560	X:153787560	0	G	A	0	INTRONIC	IKBKG	-	1543	0	0	2	0.57735	1.03	0	CLUSTER	AF=0.0062;DP=546.5;QF=2;TX=IKBKG:ENST00000369609.5:in4/IKBKG:ENST00000369607.1:in4/IKBKG:ENST00000369606.4:in4/IKBKG:ENST00000263518.6:in4/IKBKG:ENST00000470142.1:in4/IKBKG:ENST00000393549.2:in4/IKBKG:ENST00000455588.2:in4/IKBKG:ENST00000369602.3:in4/IKBKG:ENST00000369601.3:in4;GENE=IKBKG;TYPE=INTRONIC;EX=.;REFAA=.;ALTAA=.;AAPOS=.;EXCT=10	GT:DP:DPNR:AC	./.:0:0:0.00	./.:0:0:0.00	./.:0:0:0.00	./.:0:0:0.00	./.:1495:11:1.00	./.:1323:13:1.00	./.:1093:3:0.00	./.:1543:6:0.05	0	0	0	0			1	1	0	0			0
X	153787561	X:153787561	0	G	A	0	INTRONIC	IKBKG	-	1536	0	0	3	0.5	1.54	0	CLUSTER	AF=0.0093;DP=558.5;QF=2;TX=IKBKG:ENST00000369609.5:in4/IKBKG:ENST00000369607.1:in4/IKBKG:ENST00000369606.4:in4/IKBKG:ENST00000263518.6:in4/IKBKG:ENST00000470142.1:in4/IKBKG:ENST00000393549.2:in4/IKBKG:ENST00000455588.2:in4/IKBKG:ENST00000369602.3:in4/IKBKG:ENST00000369601.3:in4;GENE=IKBKG;TYPE=INTRONIC;EX=.;REFAA=.;ALTAA=.;AAPOS=.;EXCT=10	GT:DP:DPNR:AC	./.:0:0:0.00	./.:0:0:0.00	./.:0:0:0.00	./.:0:0:0.00	./.:1510:14:1.00	./.:1339:10:1.00	./.:1117:4:0.06	./.:1536:11:1.00	0	0	0	0			1	1	0	1			0
X	153787562	X:153787562	0	C	T	0	INTRONIC	IKBKG	-	1553	0	0	3	0.5	1.51	0	CLUSTER	AF=0.0091;DP=561.5;QF=2;TX=IKBKG:ENST00000369609.5:in4/IKBKG:ENST00000369607.1:in4/IKBKG:ENST00000369606.4:in4/IKBKG:ENST00000263518.6:in4/IKBKG:ENST00000470142.1:in4/IKBKG:ENST00000393549.2:in4/IKBKG:ENST00000455588.2:in4/IKBKG:ENST00000369602.3:in4/IKBKG:ENST00000369601.3:in4;GENE=IKBKG;TYPE=INTRONIC;EX=.;REFAA=.;ALTAA=.;AAPOS=.;EXCT=10	GT:DP:DPNR:AC	./.:0:0:0.00	./.:0:0:0.00	./.:0:0:0.00	./.:0:0:0.00	./.:1522:13:1.00	./.:1357:10:1.00	./.:1123:2:0.00	./.:1553:15:1.00	0	0	0	0			1	1	0	1			0
X	153787564	X:153787564	0	T	C	0	INTRONIC	IKBKG	-	1608	0	0	10	0.57735	5.23	0	CLUSTER	AF=0.0309;DP=570.5;QF=2;TX=IKBKG:ENST00000369609.5:in4/IKBKG:ENST00000369607.1:in4/IKBKG:ENST00000369606.4:in4/IKBKG:ENST00000263518.6:in4/IKBKG:ENST00000470142.1:in4/IKBKG:ENST00000393549.2:in4/IKBKG:ENST00000455588.2:in4/IKBKG:ENST00000369602.3:in4/IKBKG:ENST00000369601.3:in4;GENE=IKBKG;TYPE=INTRONIC;EX=.;REFAA=.;ALTAA=.;AAPOS=.;EXCT=10	GT:DP:DPNR:AC	./.:0:0:0.00	./.:0:0:0.00	./.:0:0:0.00	./.:0:0:0.00	./.:1541:52:2.91	./.:1405:33:2.02	./.:1141:42:3.04	./.:1608:45:2.17	0	0	0	0			3	2	3	2			0
X	153787566	X:153787566	0	A	G	0	INTRONIC	IKBKG	-	1635	0	0	9	0.5	4.61	0	CLUSTER	AF=0.0273;DP=593.0;QF=2;TX=IKBKG:ENST00000369609.5:in4/IKBKG:ENST00000369607.1:in4/IKBKG:ENST00000369606.4:in4/IKBKG:ENST00000263518.6:in4/IKBKG:ENST00000470142.1:in4/IKBKG:ENST00000393549.2:in4/IKBKG:ENST00000455588.2:in4/IKBKG:ENST00000369602.3:in4/IKBKG:ENST00000369601.3:in4;GENE=IKBKG;TYPE=INTRONIC;EX=.;REFAA=.;ALTAA=.;AAPOS=.;EXCT=10	GT:DP:DPNR:AC	./.:0:0:0.00	./.:0:0:0.00	./.:0:0:0.00	./.:0:0:0.00	./.:1571:41:2.05	./.:1439:40:2.16	./.:1186:24:1.92	./.:1635:54:2.85	0	0	0	0			2	2	2	3			0
X	153787568	X:153787568	0	G	A	0	INTRONIC	IKBKG	-	1686	0	0	3	0.5	1.51	0	CLUSTER	AF=0.0091;DP=594.5;QF=2;TX=IKBKG:ENST00000369609.5:in4/IKBKG:ENST00000369607.1:in4/IKBKG:ENST00000369606.4:in4/IKBKG:ENST00000263518.6:in4/IKBKG:ENST00000470142.1:in4/IKBKG:ENST00000393549.2:in4/IKBKG:ENST00000455588.2:in4/IKBKG:ENST00000369602.3:in4/IKBKG:ENST00000369601.3:in4;GENE=IKBKG;TYPE=INTRONIC;EX=.;REFAA=.;ALTAA=.;AAPOS=.;EXCT=10	GT:DP:DPNR:AC	./.:0:0:0.00	./.:0:0:0.00	./.:0:0:0.00	./.:0:0:0.00	./.:1584:10:1.00	./.:1475:4:0.00	./.:1189:13:1.00	./.:1686:16:1.00	0	0	0	0			1	0	1	1			0
X	153787569	X:153787569	0	C	T	0	INTRONIC	IKBKG	-	1626	0	0	2	0.57735	1.1	0	CLUSTER	AF=0.0066;DP=581.5;QF=2;TX=IKBKG:ENST00000369609.5:in4/IKBKG:ENST00000369607.1:in4/IKBKG:ENST00000369606.4:in4/IKBKG:ENST00000263518.6:in4/IKBKG:ENST00000470142.1:in4/IKBKG:ENST00000393549.2:in4/IKBKG:ENST00000455588.2:in4/IKBKG:ENST00000369602.3:in4/IKBKG:ENST00000369601.3:in4;GENE=IKBKG;TYPE=INTRONIC;EX=.;REFAA=.;ALTAA=.;AAPOS=.;EXCT=10	GT:DP:DPNR:AC	./.:0:0:0.00	./.:0:0:0.00	./.:0:0:0.00	./.:0:0:0.00	./.:1564:9:0.99	./.:1417:6:0.18	./.:1163:8:1.00	./.:1626:6:0.02	0	0	0	0			1	0	1	0			0
X	153787571	X:153787571	0	T	C	0	INTRONIC	IKBKG	-	1643	0	0	6	0.57735	3.1	0	CLUSTER	AF=0.0186;DP=581.5;QF=2;TX=IKBKG:ENST00000369609.5:in4/IKBKG:ENST00000369607.1:in4/IKBKG:ENST00000369606.4:in4/IKBKG:ENST00000263518.6:in4/IKBKG:ENST00000470142.1:in4/IKBKG:ENST00000393549.2:in4/IKBKG:ENST00000455588.2:in4/IKBKG:ENST00000369602.3:in4/IKBKG:ENST00000369601.3:in4;GENE=IKBKG;TYPE=INTRONIC;EX=.;REFAA=.;ALTAA=.;AAPOS=.;EXCT=10	GT:DP:DPNR:AC	./.:0:0:0.00	./.:0:0:0.00	./.:0:0:0.00	./.:0:0:0.00	./.:1558:31:1.91	./.:1436:20:1.02	./.:1163:19:1.21	./.:1643:34:1.97	0	0	0	0			2	1	1	2			0
X	153787572	X:153787572	0	G	A	0	INTRONIC	IKBKG	-	1656	0	0	3	0.5	1.51	0	CLUSTER	AF=0.0091;DP=585.0;QF=2;TX=IKBKG:ENST00000369609.5:in4/IKBKG:ENST00000369607.1:in4/IKBKG:ENST00000369606.4:in4/IKBKG:ENST00000263518.6:in4/IKBKG:ENST00000470142.1:in4/IKBKG:ENST00000393549.2:in4/IKBKG:ENST00000455588.2:in4/IKBKG:ENST00000369602.3:in4/IKBKG:ENST00000369601.3:in4;GENE=IKBKG;TYPE=INTRONIC;EX=.;REFAA=.;ALTAA=.;AAPOS=.;EXCT=10	GT:DP:DPNR:AC	./.:0:0:0.00	./.:0:0:0.00	./.:0:0:0.00	./.:0:0:0.00	./.:1545:11:1.00	./.:1421:4:0.00	./.:1170:9:1.00	./.:1656:13:1.00	0	0	0	0			1	0	1	1			0
X	153787573	X:153787573	0	C	T	0	INTRONIC	IKBKG	-	1679	0	0	2	0.57735	0.84	0	CLUSTER	AF=0.0051;DP=597.5;QF=2;TX=IKBKG:ENST00000369609.5:in4/IKBKG:ENST00000369607.1:in4/IKBKG:ENST00000369606.4:in4/IKBKG:ENST00000263518.6:in4/IKBKG:ENST00000470142.1:in4/IKBKG:ENST00000393549.2:in4/IKBKG:ENST00000455588.2:in4/IKBKG:ENST00000369602.3:in4/IKBKG:ENST00000369601.3:in4;GENE=IKBKG;TYPE=INTRONIC;EX=.;REFAA=.;ALTAA=.;AAPOS=.;EXCT=10	GT:DP:DPNR:AC	./.:0:0:0.00	./.:0:0:0.00	./.:0:0:0.00	./.:0:0:0.00	./.:1563:11:1.00	./.:1454:7:0.58	./.:1195:2:0.00	./.:1679:7:0.10	0	0	0	0			1	1	0	0			0
X	153787574	X:153787574	0	T	C	0	INTRONIC	IKBKG	-	1683	0	0	4	0	2.02	0	CLUSTER	AF=0.0122;DP=602.0;QF=2;TX=IKBKG:ENST00000369609.5:in4/IKBKG:ENST00000369607.1:in4/IKBKG:ENST00000369606.4:in4/IKBKG:ENST00000263518.6:in4/IKBKG:ENST00000470142.1:in4/IKBKG:ENST00000393549.2:in4/IKBKG:ENST00000455588.2:in4/IKBKG:ENST00000369602.3:in4/IKBKG:ENST00000369601.3:in4;GENE=IKBKG;TYPE=INTRONIC;EX=.;REFAA=.;ALTAA=.;AAPOS=.;EXCT=10	GT:DP:DPNR:AC	./.:0:0:0.00	./.:0:0:0.00	./.:0:0:0.00	./.:0:0:0.00	./.:1586:15:1.00	./.:1454:14:1.00	./.:1204:14:1.00	./.:1683:22:1.00	0	0	0	0			1	1	1	1			0
X	153787575	X:153787575	0	G	A	0	INTRONIC	IKBKG	-	1695	0	0	3	0.5	1.36	0	CLUSTER	AF=0.0082;DP=610.5;QF=2;TX=IKBKG:ENST00000369609.5:in4/IKBKG:ENST00000369607.1:in4/IKBKG:ENST00000369606.4:in4/IKBKG:ENST00000263518.6:in4/IKBKG:ENST00000470142.1:in4/IKBKG:ENST00000393549.2:in4/IKBKG:ENST00000455588.2:in4/IKBKG:ENST00000369602.3:in4/IKBKG:ENST00000369601.3:in4;GENE=IKBKG;TYPE=INTRONIC;EX=.;REFAA=.;ALTAA=.;AAPOS=.;EXCT=10	GT:DP:DPNR:AC	./.:0:0:0.00	./.:0:0:0.00	./.:0:0:0.00	./.:0:0:0.00	./.:1576:17:1.00	./.:1448:7:0.71	./.:1221:9:1.00	./.:1695:3:0.00	0	0	0	0			1	1	1	0			0
X	153787577	X:153787577	0	T	C	0	INTRONIC	IKBKG	-	1554	0	0	5	0.5	2.94	0	CLUSTER	AF=0.0176;DP=563.5;QF=2;TX=IKBKG:ENST00000369609.5:in4/IKBKG:ENST00000369607.1:in4/IKBKG:ENST00000369606.4:in4/IKBKG:ENST00000263518.6:in4/IKBKG:ENST00000470142.1:in4/IKBKG:ENST00000393549.2:in4/IKBKG:ENST00000455588.2:in4/IKBKG:ENST00000369602.3:in4/IKBKG:ENST00000369601.3:in4;GENE=IKBKG;TYPE=INTRONIC;EX=.;REFAA=.;ALTAA=.;AAPOS=.;EXCT=10	GT:DP:DPNR:AC	./.:0:0:0.00	./.:0:0:0.00	./.:0:0:0.00	./.:0:0:0.00	./.:1415:36:2.03	./.:1313:23:1.40	./.:1127:11:1.00	./.:1554:27:1.36	0	0	0	0			2	1	1	1			0
X	153787578	X:153787578	0	T	C	0	INTRONIC	IKBKG	-	1649	0	0	3	0.5	1.6	0	CLUSTER	AF=0.0096;DP=591.0;QF=2;TX=IKBKG:ENST00000369609.5:in4/IKBKG:ENST00000369607.1:in4/IKBKG:ENST00000369606.4:in4/IKBKG:ENST00000263518.6:in4/IKBKG:ENST00000470142.1:in4/IKBKG:ENST00000393549.2:in4/IKBKG:ENST00000455588.2:in4/IKBKG:ENST00000369602.3:in4/IKBKG:ENST00000369601.3:in4;GENE=IKBKG;TYPE=INTRONIC;EX=.;REFAA=.;ALTAA=.;AAPOS=.;EXCT=10	GT:DP:DPNR:AC	./.:0:0:0.00	./.:0:0:0.00	./.:0:0:0.00	./.:0:0:0.00	./.:1480:12:1.00	./.:1372:6:0.35	./.:1182:6:0.82	./.:1649:12:1.00	0	0	0	0			1	0	1	1			0
X	153787581	X:153787581	0	T	C	0	INTRONIC	IKBKG	-	1603	0	0	11	0.5	5.85	0	CLUSTER	AF=0.0344;DP=579.0;QF=2;TX=IKBKG:ENST00000369609.5:in4/IKBKG:ENST00000369607.1:in4/IKBKG:ENST00000369606.4:in4/IKBKG:ENST00000263518.6:in4/IKBKG:ENST00000470142.1:in4/IKBKG:ENST00000393549.2:in4/IKBKG:ENST00000455588.2:in4/IKBKG:ENST00000369602.3:in4/IKBKG:ENST00000369601.3:in4;GENE=IKBKG;TYPE=INTRONIC;EX=.;REFAA=.;ALTAA=.;AAPOS=.;EXCT=10	GT:DP:DPNR:AC	./.:0:0:0.00	./.:0:0:0.00	./.:0:0:0.00	./.:0:0:0.00	./.:1442:49:2.93	./.:1329:50:3.08	./.:1158:42:3.03	./.:1603:46:2.27	0	0	0	0			3	3	3	2			0
X	153787583	X:153787583	0	T	C	0	INTRONIC	IKBKG	-	1567	0	0	7	0.5	3.45	0	CLUSTER	AF=0.0206;DP=563.0;QF=2;TX=IKBKG:ENST00000369609.5:in4/IKBKG:ENST00000369607.1:in4/IKBKG:ENST00000369606.4:in4/IKBKG:ENST00000263518.6:in4/IKBKG:ENST00000470142.1:in4/IKBKG:ENST00000393549.2:in4/IKBKG:ENST00000455588.2:in4/IKBKG:ENST00000369602.3:in4/IKBKG:ENST00000369601.3:in4;GENE=IKBKG;TYPE=INTRONIC;EX=.;REFAA=.;ALTAA=.;AAPOS=.;EXCT=10	GT:DP:DPNR:AC	./.:0:0:0.00	./.:0:0:0.00	./.:0:0:0.00	./.:0:0:0.00	./.:1399:22:1.12	./.:1303:26:1.88	./.:1126:29:2.07	./.:1567:29:1.70	0	0	0	0			1	2	2	2			0
X	153787585	X:153787585	0	T	C	0	INTRONIC	IKBKG	-	1518	0	0	5	0.5	2.67	0	CLUSTER	AF=0.016;DP=550.5;QF=2;TX=IKBKG:ENST00000369609.5:in4/IKBKG:ENST00000369607.1:in4/IKBKG:ENST00000369606.4:in4/IKBKG:ENST00000263518.6:in4/IKBKG:ENST00000470142.1:in4/IKBKG:ENST00000393549.2:in4/IKBKG:ENST00000455588.2:in4/IKBKG:ENST00000369602.3:in4/IKBKG:ENST00000369601.3:in4;GENE=IKBKG;TYPE=INTRONIC;EX=.;REFAA=.;ALTAA=.;AAPOS=.;EXCT=10	GT:DP:DPNR:AC	./.:0:0:0.00	./.:0:0:0.00	./.:0:0:0.00	./.:0:0:0.00	./.:1346:23:1.29	./.:1276:28:1.98	./.:1101:10:1.00	./.:1518:17:1.00	0	0	0	0			1	2	1	1			0
X	153787587	X:153787587	0	T	C	0	INTRONIC	IKBKG	-	1478	0	0	4	0	2.02	0	CLUSTER	AF=0.0122;DP=536.5;QF=2;TX=IKBKG:ENST00000369609.5:in4/IKBKG:ENST00000369607.1:in4/IKBKG:ENST00000369606.4:in4/IKBKG:ENST00000263518.6:in4/IKBKG:ENST00000470142.1:in4/IKBKG:ENST00000393549.2:in4/IKBKG:ENST00000455588.2:in4/IKBKG:ENST00000369602.3:in4/IKBKG:ENST00000369601.3:in4;GENE=IKBKG;TYPE=INTRONIC;EX=.;REFAA=.;ALTAA=.;AAPOS=.;EXCT=10	GT:DP:DPNR:AC	./.:0:0:0.00	./.:0:0:0.00	./.:0:0:0.00	./.:0:0:0.00	./.:1272:16:1.01	./.:1220:10:1.00	./.:1073:8:1.00	./.:1478:10:1.00	0	0	0	0			1	1	1	1			0
X	153787588	X:153787588	0	T	C	0	INTRONIC	IKBKG	-	1424	0	0	4	0	1.93	0	CLUSTER	AF=0.0116;DP=516.0;QF=2;TX=IKBKG:ENST00000369609.5:in4/IKBKG:ENST00000369607.1:in4/IKBKG:ENST00000369606.4:in4/IKBKG:ENST00000263518.6:in4/IKBKG:ENST00000470142.1:in4/IKBKG:ENST00000393549.2:in4/IKBKG:ENST00000455588.2:in4/IKBKG:ENST00000369602.3:in4/IKBKG:ENST00000369601.3:in4;GENE=IKBKG;TYPE=INTRONIC;EX=.;REFAA=.;ALTAA=.;AAPOS=.;EXCT=10	GT:DP:DPNR:AC	./.:0:0:0.00	./.:0:0:0.00	./.:0:0:0.00	./.:0:0:0.00	./.:1224:7:0.98	./.:1185:6:0.84	./.:1032:11:1.00	./.:1424:11:1.00	0	0	0	0			1	1	1	1			0
X	153787589	X:153787589	0	G	A	0	INTRONIC	IKBKG	-	1378	0	0	1	0.5	0.63	0	CLUSTER	AF=0.0038;DP=501.5;QF=2;TX=IKBKG:ENST00000369609.5:in4/IKBKG:ENST00000369607.1:in4/IKBKG:ENST00000369606.4:in4/IKBKG:ENST00000263518.6:in4/IKBKG:ENST00000470142.1:in4/IKBKG:ENST00000393549.2:in4/IKBKG:ENST00000455588.2:in4/IKBKG:ENST00000369602.3:in4/IKBKG:ENST00000369601.3:in4;GENE=IKBKG;TYPE=INTRONIC;EX=.;REFAA=.;ALTAA=.;AAPOS=.;EXCT=10	GT:DP:DPNR:AC	./.:0:0:0.00	./.:0:0:0.00	./.:0:0:0.00	./.:0:0:0.00	./.:1187:10:1.00	./.:1151:5:0.17	./.:1003:4:0.08	./.:1378:1:0.00	0	0	0	0			1	0	0	0			0
X	153787591	X:153787591	0	A	G	0	INTRONIC	IKBKG	-	1348	0	0	4	0	1.89	0	CLUSTER	AF=0.0114;DP=487.5;QF=2;TX=IKBKG:ENST00000369609.5:in4/IKBKG:ENST00000369607.1:in4/IKBKG:ENST00000369606.4:in4/IKBKG:ENST00000263518.6:in4/IKBKG:ENST00000470142.1:in4/IKBKG:ENST00000393549.2:in4/IKBKG:ENST00000455588.2:in4/IKBKG:ENST00000369602.3:in4/IKBKG:ENST00000369601.3:in4;GENE=IKBKG;TYPE=INTRONIC;EX=.;REFAA=.;ALTAA=.;AAPOS=.;EXCT=10	GT:DP:DPNR:AC	./.:0:0:0.00	./.:0:0:0.00	./.:0:0:0.00	./.:0:0:0.00	./.:1102:11:1.00	./.:1100:6:0.93	./.:975:5:0.82	./.:1348:12:1.00	0	0	0	0			1	1	1	1			0
X	153787593	X:153787593	0	A	G	0	INTRONIC	IKBKG	-	1266	0	0	4	0	2.23	0	CLUSTER	AF=0.0134;DP=461.0;QF=2;TX=IKBKG:ENST00000369609.5:in4/IKBKG:ENST00000369607.1:in4/IKBKG:ENST00000369606.4:in4/IKBKG:ENST00000263518.6:in4/IKBKG:ENST00000470142.1:in4/IKBKG:ENST00000393549.2:in4/IKBKG:ENST00000455588.2:in4/IKBKG:ENST00000369602.3:in4/IKBKG:ENST00000369601.3:in4;GENE=IKBKG;TYPE=INTRONIC;EX=.;REFAA=.;ALTAA=.;AAPOS=.;EXCT=10	GT:DP:DPNR:AC	./.:0:0:0.00	./.:0:0:0.00	./.:0:0:0.00	./.:0:0:0.00	./.:1052:15:1.04	./.:1060:15:1.04	./.:922:16:1.32	./.:1266:15:1.00	0	0	0	0			1	1	1	1			0
X	153787595	X:153787595	0	G	A	0	INTRONIC	IKBKG	-	1213	0	0	2	0.57735	1.05	0	CLUSTER	AF=0.0063;DP=441.5;QF=2;TX=IKBKG:ENST00000369609.5:in4/IKBKG:ENST00000369607.1:in4/IKBKG:ENST00000369606.4:in4/IKBKG:ENST00000263518.6:in4/IKBKG:ENST00000470142.1:in4/IKBKG:ENST00000393549.2:in4/IKBKG:ENST00000455588.2:in4/IKBKG:ENST00000369602.3:in4/IKBKG:ENST00000369601.3:in4;GENE=IKBKG;TYPE=INTRONIC;EX=.;REFAA=.;ALTAA=.;AAPOS=.;EXCT=10	GT:DP:DPNR:AC	./.:0:0:0.00	./.:0:0:0.00	./.:0:0:0.00	./.:0:0:0.00	./.:1003:10:1.00	./.:1002:4:0.13	./.:883:0:0.00	./.:1213:7:0.96	0	0	0	0			1	0	0	1			0
X	153787598	X:153787598	0	T	C	0	INTRONIC	IKBKG	-	866	0	0	12	0.816497	6.27	0	CLUSTER	AF=0.0368;DP=299.0;QF=2;TX=IKBKG:ENST00000369609.5:in4/IKBKG:ENST00000369607.1:in4/IKBKG:ENST00000369606.4:in4/IKBKG:ENST00000263518.6:in4/IKBKG:ENST00000470142.1:in4/IKBKG:ENST00000393549.2:in4/IKBKG:ENST00000455588.2:in4/IKBKG:ENST00000369602.3:in4/IKBKG:ENST00000369601.3:in4;GENE=IKBKG;TYPE=INTRONIC;EX=.;REFAA=.;ALTAA=.;AAPOS=.;EXCT=10	GT:DP:DPNR:AC	./.:0:0:0.00	./.:0:0:0.00	./.:0:0:0.00	./.:0:0:0.00	./.:684:32:3.79	./.:678:22:2.75	./.:598:16:2.32	./.:866:34:3.23	0	0	0	0			4	3	2	3			0
X	153787600	X:153787600	0	T	C	0	INTRONIC	IKBKG	-	1056	0	0	8	0	4.02	0	CLUSTER	AF=0.0239;DP=381.0;QF=2;TX=IKBKG:ENST00000369609.5:in4/IKBKG:ENST00000369607.1:in4/IKBKG:ENST00000369606.4:in4/IKBKG:ENST00000263518.6:in4/IKBKG:ENST00000470142.1:in4/IKBKG:ENST00000393549.2:in4/IKBKG:ENST00000455588.2:in4/IKBKG:ENST00000369602.3:in4/IKBKG:ENST00000369601.3:in4;GENE=IKBKG;TYPE=INTRONIC;EX=.;REFAA=.;ALTAA=.;AAPOS=.;EXCT=10	GT:DP:DPNR:AC	./.:0:0:0.00	./.:0:0:0.00	./.:0:0:0.00	./.:0:0:0.00	./.:840:15:1.54	./.:869:18:1.89	./.:762:23:2.42	./.:1056:24:2.00	0	0	0	0			2	2	2	2			0
X	153787601	X:153787601	0	T	C	0	INTRONIC	IKBKG	-	1061	0	0	4	0	2.21	0	CLUSTER	AF=0.0133;DP=376.0;QF=2;TX=IKBKG:ENST00000369609.5:in4/IKBKG:ENST00000369607.1:in4/IKBKG:ENST00000369606.4:in4/IKBKG:ENST00000263518.6:in4/IKBKG:ENST00000470142.1:in4/IKBKG:ENST00000393549.2:in4/IKBKG:ENST00000455588.2:in4/IKBKG:ENST00000369602.3:in4/IKBKG:ENST00000369601.3:in4;GENE=IKBKG;TYPE=INTRONIC;EX=.;REFAA=.;ALTAA=.;AAPOS=.;EXCT=10	GT:DP:DPNR:AC	./.:0:0:0.00	./.:0:0:0.00	./.:0:0:0.00	./.:0:0:0.00	./.:829:8:1.01	./.:862:13:1.11	./.:752:6:1.00	./.:1061:18:1.25	0	0	0	0			1	1	1	1			0
X	153787603	X:153787603	0	G	A	0	INTRONIC	IKBKG	-	982	0	0	2	0.57735	1.16	0	CLUSTER	AF=0.007;DP=361.5;QF=2;TX=IKBKG:ENST00000369609.5:in4/IKBKG:ENST00000369607.1:in4/IKBKG:ENST00000369606.4:in4/IKBKG:ENST00000263518.6:in4/IKBKG:ENST00000470142.1:in4/IKBKG:ENST00000393549.2:in4/IKBKG:ENST00000455588.2:in4/IKBKG:ENST00000369602.3:in4/IKBKG:ENST00000369601.3:in4;GENE=IKBKG;TYPE=INTRONIC;EX=.;REFAA=.;ALTAA=.;AAPOS=.;EXCT=10	GT:DP:DPNR:AC	./.:0:0:0.00	./.:0:0:0.00	./.:0:0:0.00	./.:0:0:0.00	./.:759:6:1.00	./.:815:1:0.00	./.:723:12:1.15	./.:982:4:0.17	0	0	0	0			1	0	1	0			0
X	153787604	X:153787604	0	T	C	0	INTRONIC	IKBKG	-	850	0	0	5	0.5	2.52	0	CLUSTER	AF=0.0151;DP=316.0;QF=2;TX=IKBKG:ENST00000369609.5:in4/IKBKG:ENST00000369607.1:in4/IKBKG:ENST00000369606.4:in4/IKBKG:ENST00000263518.6:in4/IKBKG:ENST00000470142.1:in4/IKBKG:ENST00000393549.2:in4/IKBKG:ENST00000455588.2:in4/IKBKG:ENST00000369602.3:in4/IKBKG:ENST00000369601.3:in4;GENE=IKBKG;TYPE=INTRONIC;EX=.;REFAA=.;ALTAA=.;AAPOS=.;EXCT=10	GT:DP:DPNR:AC	./.:0:0:0.00	./.:0:0:0.00	./.:0:0:0.00	./.:0:0:0.00	./.:648:12:1.50	./.:705:9:1.05	./.:632:7:1.03	./.:850:15:1.39	0	0	0	0			2	1	1	1			0
X	153787605	X:153787605	0	T	C	0	INTRONIC	IKBKG	-	905	0	0	7	0.5	3.53	0	CLUSTER	AF=0.0211;DP=331.5;QF=2;TX=IKBKG:ENST00000369609.5:in4/IKBKG:ENST00000369607.1:in4/IKBKG:ENST00000369606.4:in4/IKBKG:ENST00000263518.6:in4/IKBKG:ENST00000470142.1:in4/IKBKG:ENST00000393549.2:in4/IKBKG:ENST00000455588.2:in4/IKBKG:ENST00000369602.3:in4/IKBKG:ENST00000369601.3:in4;GENE=IKBKG;TYPE=INTRONIC;EX=.;REFAA=.;ALTAA=.;AAPOS=.;EXCT=10	GT:DP:DPNR:AC	./.:0:0:0.00	./.:0:0:0.00	./.:0:0:0.00	./.:0:0:0.00	./.:663:13:1.72	./.:721:12:1.35	./.:679:13:1.67	./.:905:25:2.19	0	0	0	0			2	1	2	2			0
X	153787607	X:153787607	0	T	C	0	INTRONIC	IKBKG	-	874	0	0	4	0	2.06	0	CLUSTER	AF=0.0124;DP=319.5;QF=2;TX=IKBKG:ENST00000369609.5:in4/IKBKG:ENST00000369607.1:in4/IKBKG:ENST00000369606.4:in4/IKBKG:ENST00000263518.6:in4/IKBKG:ENST00000470142.1:in4/IKBKG:ENST00000393549.2:in4/IKBKG:ENST00000455588.2:in4/IKBKG:ENST00000369602.3:in4/IKBKG:ENST00000369601.3:in4;GENE=IKBKG;TYPE=INTRONIC;EX=.;REFAA=.;ALTAA=.;AAPOS=.;EXCT=10	GT:DP:DPNR:AC	./.:0:0:0.00	./.:0:0:0.00	./.:0:0:0.00	./.:0:0:0.00	./.:639:4:0.95	./.:696:10:1.09	./.:647:7:1.02	./.:874:8:1.00	0	0	0	0			1	1	1	1			0
X	153787608	X:153787608	0	T	C	0	INTRONIC	IKBKG	-	812	0	0	4	0	2.25	0	CLUSTER	AF=0.0135;DP=293.0;QF=2;TX=IKBKG:ENST00000369609.5:in4/IKBKG:ENST00000369607.1:in4/IKBKG:ENST00000369606.4:in4/IKBKG:ENST00000263518.6:in4/IKBKG:ENST00000470142.1:in4/IKBKG:ENST00000393549.2:in4/IKBKG:ENST00000455588.2:in4/IKBKG:ENST00000369602.3:in4/IKBKG:ENST00000369601.3:in4;GENE=IKBKG;TYPE=INTRONIC;EX=.;REFAA=.;ALTAA=.;AAPOS=.;EXCT=10	GT:DP:DPNR:AC	./.:0:0:0.00	./.:0:0:0.00	./.:0:0:0.00	./.:0:0:0.00	./.:586:9:1.18	./.:648:9:1.09	./.:613:9:1.14	./.:812:10:1.03	0	0	0	0			1	1	1	1			0
X	153787610	X:153787610	0	T	C	0	INTRONIC	IKBKG	-	709	0	0	4	0	2.28	0	CLUSTER	AF=0.0137;DP=251.5;QF=2;TX=IKBKG:ENST00000369609.5:in4/IKBKG:ENST00000369607.1:in4/IKBKG:ENST00000369606.4:in4/IKBKG:ENST00000263518.6:in4/IKBKG:ENST00000470142.1:in4/IKBKG:ENST00000393549.2:in4/IKBKG:ENST00000455588.2:in4/IKBKG:ENST00000369602.3:in4/IKBKG:ENST00000369601.3:in4;GENE=IKBKG;TYPE=INTRONIC;EX=.;REFAA=.;ALTAA=.;AAPOS=.;EXCT=10	GT:DP:DPNR:AC	./.:0:0:0.00	./.:0:0:0.00	./.:0:0:0.00	./.:0:0:0.00	./.:503:5:1.04	./.:545:10:1.45	./.:546:5:1.02	./.:709:7:1.01	0	0	0	0			1	1	1	1			0
X	153787612	X:153787612	0	A	G	0	INTRONIC	IKBKG	-	656	0	0	6	0.57735	3.21	0	CLUSTER	AF=0.0192;DP=229.0;QF=2;TX=IKBKG:ENST00000369609.5:in4/IKBKG:ENST00000369607.1:in4/IKBKG:ENST00000369606.4:in4/IKBKG:ENST00000263518.6:in4/IKBKG:ENST00000470142.1:in4/IKBKG:ENST00000393549.2:in4/IKBKG:ENST00000455588.2:in4/IKBKG:ENST00000369602.3:in4/IKBKG:ENST00000369601.3:in4;GENE=IKBKG;TYPE=INTRONIC;EX=.;REFAA=.;ALTAA=.;AAPOS=.;EXCT=10	GT:DP:DPNR:AC	./.:0:0:0.00	./.:0:0:0.00	./.:0:0:0.00	./.:0:0:0.00	./.:458:7:1.29	./.:516:12:1.97	./.:512:11:1.84	./.:656:10:1.21	0	0	0	0			1	2	2	1			0
X	153787614	X:153787614	0	T	C	0	INTRONIC	IKBKG	-	583	0	0	5	0.5	2.74	0	CLUSTER	AF=0.0164;DP=209.0;QF=2;TX=IKBKG:ENST00000369609.5:in4/IKBKG:ENST00000369607.1:in4/IKBKG:ENST00000369606.4:in4/IKBKG:ENST00000263518.6:in4/IKBKG:ENST00000470142.1:in4/IKBKG:ENST00000393549.2:in4/IKBKG:ENST00000455588.2:in4/IKBKG:ENST00000369602.3:in4/IKBKG:ENST00000369601.3:in4;GENE=IKBKG;TYPE=INTRONIC;EX=.;REFAA=.;ALTAA=.;AAPOS=.;EXCT=10	GT:DP:DPNR:AC	./.:0:0:0.00	./.:0:0:0.00	./.:0:0:0.00	./.:0:0:0.00	./.:418:7:1.37	./.:454:8:1.43	./.:453:4:1.03	./.:583:11:1.55	0	0	0	0			1	1	1	2			0
X	153787616	X:153787616	0	G	A	0	INTRONIC	IKBKG	-	566	0	0	3	0.5	1.55	0	CLUSTER	AF=0.0093;DP=178.0;QF=2;TX=IKBKG:ENST00000369609.5:in4/IKBKG:ENST00000369607.1:in4/IKBKG:ENST00000369606.4:in4/IKBKG:ENST00000263518.6:in4/IKBKG:ENST00000470142.1:in4/IKBKG:ENST00000393549.2:in4/IKBKG:ENST00000455588.2:in4/IKBKG:ENST00000369602.3:in4/IKBKG:ENST00000369601.3:in4;GENE=IKBKG;TYPE=INTRONIC;EX=.;REFAA=.;ALTAA=.;AAPOS=.;EXCT=10	GT:DP:DPNR:AC	./.:0:0:0.00	./.:0:0:0.00	./.:0:0:0.00	./.:0:0:0.00	./.:356:2:0.70	./.:423:3:0.94	./.:449:2:0.43	./.:566:5:1.01	0	0	0	0			1	1	0	1			0
X	153787617	X:153787617	0	G	A	0	INTRONIC	IKBKG	-	557	0	0	2	0.57735	1.26	0	CLUSTER	AF=0.0076;DP=172.5;QF=2;TX=IKBKG:ENST00000369609.5:in4/IKBKG:ENST00000369607.1:in4/IKBKG:ENST00000369606.4:in4/IKBKG:ENST00000263518.6:in4/IKBKG:ENST00000470142.1:in4/IKBKG:ENST00000393549.2:in4/IKBKG:ENST00000455588.2:in4/IKBKG:ENST00000369602.3:in4/IKBKG:ENST00000369601.3:in4;GENE=IKBKG;TYPE=INTRONIC;EX=.;REFAA=.;ALTAA=.;AAPOS=.;EXCT=10	GT:DP:DPNR:AC	./.:0:0:0.00	./.:0:0:0.00	./.:0:0:0.00	./.:0:0:0.00	./.:345:7:1.41	./.:419:4:1.02	./.:420:1:0.06	./.:557:1:0.01	0	0	0	0			1	1	0	0			0
X	153787618	X:153787618	0	A	G	0	INTRONIC	IKBKG	-	510	0	0	15	1.5	7.68	0	CLUSTER	AF=0.0447;DP=156.0;QF=2;TX=IKBKG:ENST00000369609.5:in4/IKBKG:ENST00000369607.1:in4/IKBKG:ENST00000369606.4:in4/IKBKG:ENST00000263518.6:in4/IKBKG:ENST00000470142.1:in4/IKBKG:ENST00000393549.2:in4/IKBKG:ENST00000455588.2:in4/IKBKG:ENST00000369602.3:in4/IKBKG:ENST00000369601.3:in4;GENE=IKBKG;TYPE=INTRONIC;EX=.;REFAA=.;ALTAA=.;AAPOS=.;EXCT=10	GT:DP:DPNR:AC	./.:0:0:0.00	./.:0:0:0.00	./.:0:0:0.00	./.:0:0:0.00	./.:312:8:2.47	./.:377:23:4.81	./.:401:12:2.70	./.:510:30:4.70	0	0	0	0			2	5	3	5			0		background
X	153787621	X:153787621	0	A	G	0	INTRONIC	IKBKG	-	461	0	0	1	0.5	0.62	0	POOR	AF=0.0037;DP=135.0;QF=3;TX=IKBKG:ENST00000369609.5:in4/IKBKG:ENST00000369607.1:in4/IKBKG:ENST00000369606.4:in4/IKBKG:ENST00000263518.6:in4/IKBKG:ENST00000470142.1:in4/IKBKG:ENST00000393549.2:in4/IKBKG:ENST00000455588.2:in4/IKBKG:ENST00000369602.3:in4/IKBKG:ENST00000369601.3:in4;GENE=IKBKG;TYPE=INTRONIC;EX=.;REFAA=.;ALTAA=.;AAPOS=.;EXCT=10	GT:DP:DPNR:AC	./.:0:0:0.00	./.:0:0:0.00	./.:0:0:0.00	./.:0:0:0.00	./.:270:0:0.01	./.:310:0:0.01	./.:365:7:1.19	./.:461:1:0.02	0	0	0	0			0	0	1	0
X	153787625	X:153787625	0	G	T	0	INTRONIC	IKBKG	-	370	0	0	1	0.5	0.72	0	CLUSTER	AF=0.0043;DP=99.5;QF=2;TX=IKBKG:ENST00000369609.5:in4/IKBKG:ENST00000369607.1:in4/IKBKG:ENST00000369606.4:in4/IKBKG:ENST00000263518.6:in4/IKBKG:ENST00000470142.1:in4/IKBKG:ENST00000393549.2:in4/IKBKG:ENST00000455588.2:in4/IKBKG:ENST00000369602.3:in4/IKBKG:ENST00000369601.3:in4;GENE=IKBKG;TYPE=INTRONIC;EX=.;REFAA=.;ALTAA=.;AAPOS=.;EXCT=10	GT:DP:DPNR:AC	./.:0:0:0.00	./.:0:0:0.00	./.:0:0:0.00	./.:0:0:0.00	./.:199:1:0.34	./.:223:0:0.03	./.:300:4:1.07	./.:370:0:0.01	0	0	0	0			0	0	1	0			0
X	153787627	X:153787627	0	T	C	0	INTRONIC	IKBKG	-	303	0	0	9	0.5	4.74	0	CLUSTER	AF=0.0281;DP=78.5;QF=2;TX=IKBKG:ENST00000369609.5:in4/IKBKG:ENST00000369607.1:in4/IKBKG:ENST00000369606.4:in4/IKBKG:ENST00000263518.6:in4/IKBKG:ENST00000470142.1:in4/IKBKG:ENST00000393549.2:in4/IKBKG:ENST00000455588.2:in4/IKBKG:ENST00000369602.3:in4/IKBKG:ENST00000369601.3:in4;GENE=IKBKG;TYPE=INTRONIC;EX=.;REFAA=.;ALTAA=.;AAPOS=.;EXCT=10	GT:DP:DPNR:AC	./.:0:0:0.00	./.:0:0:0.00	./.:0:0:0.00	./.:0:0:0.00	./.:157:3:1.92	./.:181:5:2.39	./.:226:10:3.33	./.:303:5:1.58	0	0	0	0			2	2	3	2			0
X	153787636	X:153787636	0	A	G	0	INTRONIC	IKBKG	-	240	0	0	4	0.816497	2.12	0	POOR	AF=0.0127;DP=58.0;QF=3;TX=IKBKG:ENST00000369609.5:in4/IKBKG:ENST00000369607.1:in4/IKBKG:ENST00000369606.4:in4/IKBKG:ENST00000263518.6:in4/IKBKG:ENST00000470142.1:in4/IKBKG:ENST00000393549.2:in4/IKBKG:ENST00000455588.2:in4/IKBKG:ENST00000369602.3:in4/IKBKG:ENST00000369601.3:in4;GENE=IKBKG;TYPE=INTRONIC;EX=.;REFAA=.;ALTAA=.;AAPOS=.;EXCT=10	GT:DP:DPNR:AC	./.:0:0:0.00	./.:0:0:0.00	./.:0:0:0.00	./.:0:0:0.00	./.:116:1:1.03	./.:121:4:2.03	./.:193:0:0.12	./.:240:2:1.02	0	0	0	0			1	2	0	1
X	153787639	X:153787639	0	G	A	0	INTRONIC	IKBKG	-	219	0	0	1	0.5	1.04	0	POOR	AF=0.0063;DP=51.5;QF=3;TX=IKBKG:ENST00000369609.5:in4/IKBKG:ENST00000369607.1:in4/IKBKG:ENST00000369606.4:in4/IKBKG:ENST00000263518.6:in4/IKBKG:ENST00000470142.1:in4/IKBKG:ENST00000393549.2:in4/IKBKG:ENST00000455588.2:in4/IKBKG:ENST00000369602.3:in4/IKBKG:ENST00000369601.3:in4;GENE=IKBKG;TYPE=INTRONIC;EX=.;REFAA=.;ALTAA=.;AAPOS=.;EXCT=10	GT:DP:DPNR:AC	./.:0:0:0.00	./.:0:0:0.00	./.:0:0:0.00	./.:0:0:0.00	./.:105:3:1.47	./.:103:0:0.16	./.:184:0:0.07	./.:219:1:0.37	0	0	0	0			1	0	0	0
X	153787643	X:153787643	0	T	C	0	INTRONIC	IKBKG	-	140	0	0	8	0.816497	3.38	0	POOR	AF=0.0201;DP=30.0;QF=3;TX=IKBKG:ENST00000369609.5:in4/IKBKG:ENST00000369607.1:in4/IKBKG:ENST00000369606.4:in4/IKBKG:ENST00000263518.6:in4/IKBKG:ENST00000470142.1:in4/IKBKG:ENST00000393549.2:in4/IKBKG:ENST00000455588.2:in4/IKBKG:ENST00000369602.3:in4/IKBKG:ENST00000369601.3:in4;GENE=IKBKG;TYPE=INTRONIC;EX=.;REFAA=.;ALTAA=.;AAPOS=.;EXCT=10	GT:DP:DPNR:AC	./.:0:0:0.00	./.:0:0:0.00	./.:0:0:0.00	./.:0:0:0.00	./.:63:3:2.67	./.:60:0:0.83	./.:125:2:1.61	./.:140:2:1.51	0	0	0	0			3	1	2	2
X	153787651	X:153787651	0	G	GTTGGT	0	INTRONIC	IKBKG	-	150	0	0	2	1	1.16	0	CLUSTER	AF=0.007;DP=29.5;QF=2;TX=IKBKG:ENST00000369609.5:in4/IKBKG:ENST00000369607.1:in4/IKBKG:ENST00000369606.4:in4/IKBKG:ENST00000263518.6:in4/IKBKG:ENST00000470142.1:in4/IKBKG:ENST00000393549.2:in4/IKBKG:ENST00000455588.2:in4/IKBKG:ENST00000369602.3:in4/IKBKG:ENST00000369601.3:in4;GENE=IKBKG;TYPE=INTRONIC;EX=.;REFAA=.;ALTAA=.;AAPOS=.;EXCT=10	GT:DP:DPNR:AC	./.:0:0:0.00	./.:0:0:0.00	./.:0:0:0.00	./.:0:0:0.00	./.:59:3:1.82	./.:69:0:0.27	./.:145:0:0.11	./.:150:0:0.11	0	0	0	0			2	0	0	0			0
X	153787652	X:153787652	0	T	C	0	INTRONIC	IKBKG	-	143	0	0	6	1.29099	3.16	0	CLUSTER	AF=0.0189;DP=27.0;QF=2;TX=IKBKG:ENST00000369609.5:in4/IKBKG:ENST00000369607.1:in4/IKBKG:ENST00000369606.4:in4/IKBKG:ENST00000263518.6:in4/IKBKG:ENST00000470142.1:in4/IKBKG:ENST00000393549.2:in4/IKBKG:ENST00000455588.2:in4/IKBKG:ENST00000369602.3:in4/IKBKG:ENST00000369601.3:in4;GENE=IKBKG;TYPE=INTRONIC;EX=.;REFAA=.;ALTAA=.;AAPOS=.;EXCT=10	GT:DP:DPNR:AC	./.:0:0:0.00	./.:0:0:0.00	./.:0:0:0.00	./.:0:0:0.00	./.:54:2:2.25	./.:65:3:2.57	./.:137:0:0.33	./.:143:1:1.06	0	0	0	0			2	3	0	1			0		background
X	153787655	X:153787655	0	T	C	0	INTRONIC	IKBKG	-	144	0	0	12	0.816497	6.38	0	POOR	AF=0.0374;DP=27.0;QF=3;TX=IKBKG:ENST00000369609.5:in4/IKBKG:ENST00000369607.1:in4/IKBKG:ENST00000369606.4:in4/IKBKG:ENST00000263518.6:in4/IKBKG:ENST00000470142.1:in4/IKBKG:ENST00000393549.2:in4/IKBKG:ENST00000455588.2:in4/IKBKG:ENST00000369602.3:in4/IKBKG:ENST00000369601.3:in4;GENE=IKBKG;TYPE=INTRONIC;EX=.;REFAA=.;ALTAA=.;AAPOS=.;EXCT=10	GT:DP:DPNR:AC	./.:0:0:0.00	./.:0:0:0.00	./.:0:0:0.00	./.:0:0:0.00	./.:54:2:3.21	./.:63:3:3.57	./.:131:5:3.24	./.:144:3:2.28	0	0	0	0			3	4	3	2
X	153787663	X:153787663	0	T	C	0	INTRONIC	IKBKG	-	102	0	0	16	0	8.33	0	POOR	AF=0.0483;DP=19.0;QF=3;TX=IKBKG:ENST00000369609.5:in4/IKBKG:ENST00000369607.1:in4/IKBKG:ENST00000369606.4:in4/IKBKG:ENST00000263518.6:in4/IKBKG:ENST00000470142.1:in4/IKBKG:ENST00000393549.2:in4/IKBKG:ENST00000455588.2:in4/IKBKG:ENST00000369602.3:in4/IKBKG:ENST00000369601.3:in4;GENE=IKBKG;TYPE=INTRONIC;EX=.;REFAA=.;ALTAA=.;AAPOS=.;EXCT=10	GT:DP:DPNR:AC	./.:0:0:0.00	./.:0:0:0.00	./.:0:0:0.00	./.:0:0:0.00	./.:38:2:4.25	./.:44:2:4.05	./.:94:4:3.87	./.:102:4:3.70	0	0	0	0			4	4	4	4
X	153787669	X:153787669	0	T	C	0	INTRONIC	IKBKG	-	92	0	0	6	1	3.29	0	POOR	AF=0.0196;DP=17.5;QF=3;TX=IKBKG:ENST00000369609.5:in4/IKBKG:ENST00000369607.1:in4/IKBKG:ENST00000369606.4:in4/IKBKG:ENST00000263518.6:in4/IKBKG:ENST00000470142.1:in4/IKBKG:ENST00000393549.2:in4/IKBKG:ENST00000455588.2:in4/IKBKG:ENST00000369602.3:in4/IKBKG:ENST00000369601.3:in4;GENE=IKBKG;TYPE=INTRONIC;EX=.;REFAA=.;ALTAA=.;AAPOS=.;EXCT=10	GT:DP:DPNR:AC	./.:0:0:0.00	./.:0:0:0.00	./.:0:0:0.00	./.:0:0:0.00	./.:35:0:1.13	./.:35:0:1.13	./.:91:4:2.75	./.:92:1:1.44	0	0	0	0			1	1	3	1
X	153787672	X:153787672	0	T	C	0	INTRONIC	IKBKG	-	88	0	0	11	0.5	5.67	0	POOR	AF=0.0334;DP=15.0;QF=3;TX=IKBKG:ENST00000369609.5:in4/IKBKG:ENST00000369607.1:in4/IKBKG:ENST00000369606.4:in4/IKBKG:ENST00000263518.6:in4/IKBKG:ENST00000470142.1:in4/IKBKG:ENST00000393549.2:in4/IKBKG:ENST00000455588.2:in4/IKBKG:ENST00000369602.3:in4/IKBKG:ENST00000369601.3:in4;GENE=IKBKG;TYPE=INTRONIC;EX=.;REFAA=.;ALTAA=.;AAPOS=.;EXCT=10	GT:DP:DPNR:AC	./.:0:0:0.00	./.:0:0:0.00	./.:0:0:0.00	./.:0:0:0.00	./.:30:0:2.01	./.:33:1:2.90	./.:78:2:2.63	./.:88:4:3.44	0	0	0	0			2	3	3	3
X	153787700	X:153787700	0	AG	A	0	INTRONIC	IKBKG	-	15283	3	0.5	0	0	2.77	0	POOR	AF=0.0042;DP=6771.0;QF=3;TX=IKBKG:ENST00000369609.5:in4/IKBKG:ENST00000369607.1:in4/IKBKG:ENST00000369606.4:in4/IKBKG:ENST00000263518.6:in4/IKBKG:ENST00000470142.1:in4/IKBKG:ENST00000393549.2:in4/IKBKG:ENST00000455588.2:in4/IKBKG:ENST00000369602.3:in4/IKBKG:ENST00000369601.3:in4;GENE=IKBKG;TYPE=INTRONIC;EX=.;REFAA=.;ALTAA=.;AAPOS=.;EXCT=10	GT:DP:DPNR:AC	./.:3673:22:1.00	./.:3032:15:0.92	./.:2468:10:0.02	./.:3786:18:0.82	./.:13242:40:0.00	./.:11281:41:0.00	./.:9756:33:0.00	./.:15283:55:0.00	1	1	0	1			0	0	0	0
X	153787794	X:153787794	0	A	ACTTGGTGTGG	0	INTRONIC	IKBKG	-	1473	0	0	1	0.5	0.67	0	FT	AF=0.0041;DP=274.0;QF=1;TX=IKBKG:ENST00000369609.5:in4/IKBKG:ENST00000369607.1:in4/IKBKG:ENST00000369606.4:in4/IKBKG:ENST00000263518.6:in4/IKBKG:ENST00000470142.1:in4/IKBKG:ENST00000393549.2:in4/IKBKG:ENST00000455588.2:in4/IKBKG:ENST00000369602.3:in4/IKBKG:ENST00000369601.3:in4;GENE=IKBKG;TYPE=INTRONIC;EX=.;REFAA=.;ALTAA=.;AAPOS=.;EXCT=10	GT:DP:DPNR:AC	./.:0:0:0.00	./.:0:0:0.00	./.:0:0:0.00	./.:0:0:0.00	./.:548:4:0.95	./.:608:3:0.40	./.:1271:2:0.00	./.:1473:2:0.00	0	0	0	0			1	0	0	0			0
X	153787811	X:153787811	0	G	GTAGGAGT	0	INTRONIC	IKBKG	-	2391	0	0	16	3.16228	8.11	0	SLOD	AF=0.0471;DP=502.5;QF=1;TX=IKBKG:ENST00000369609.5:in4/IKBKG:ENST00000369607.1:in4/IKBKG:ENST00000369606.4:in4/IKBKG:ENST00000263518.6:in4/IKBKG:ENST00000470142.1:in4/IKBKG:ENST00000393549.2:in4/IKBKG:ENST00000455588.2:in4/IKBKG:ENST00000369602.3:in4/IKBKG:ENST00000369601.3:in4;GENE=IKBKG;TYPE=INTRONIC;EX=.;REFAA=.;ALTAA=.;AAPOS=.;EXCT=10	GT:DP:DPNR:AC	./.:0:0:0.00	./.:0:0:0.00	./.:0:0:0.00	./.:0:0:0.00	./.:1005:97:7.54	./.:1075:65:4.91	./.:2062:25:1.00	./.:2391:57:2.00	0	0	0	0			8	5	1	2			0
X	153787817	X:153787817	0	G	GC	0	INTRONIC	IKBKG	-	3000	0	0	10	1.91485	5.2	0	FT	AF=0.0307;DP=673.5;QF=1;TX=IKBKG:ENST00000369609.5:in4/IKBKG:ENST00000369607.1:in4/IKBKG:ENST00000369606.4:in4/IKBKG:ENST00000263518.6:in4/IKBKG:ENST00000470142.1:in4/IKBKG:ENST00000393549.2:in4/IKBKG:ENST00000455588.2:in4/IKBKG:ENST00000369602.3:in4/IKBKG:ENST00000369601.3:in4;GENE=IKBKG;TYPE=INTRONIC;EX=.;REFAA=.;ALTAA=.;AAPOS=.;EXCT=10	GT:DP:DPNR:AC	./.:0:0:0.00	./.:0:0:0.00	./.:0:0:0.00	./.:0:0:0.00	./.:1347:85:5.01	./.:1448:52:3.00	./.:2454:22:1.00	./.:3000:49:1.08	0	0	0	0			5	3	1	1			0		background
X	153787836	X:153787836	0	G	GATCT	0	INTRONIC	IKBKG	-	6633	0	0	7	0.5	3.67	0	FT	AF=0.0219;DP=1731.5;QF=1;TX=IKBKG:ENST00000369609.5:in4/IKBKG:ENST00000369607.1:in4/IKBKG:ENST00000369606.4:in4/IKBKG:ENST00000263518.6:in4/IKBKG:ENST00000470142.1:in4/IKBKG:ENST00000393549.2:in4/IKBKG:ENST00000455588.2:in4/IKBKG:ENST00000369602.3:in4/IKBKG:ENST00000369601.3:in4;GENE=IKBKG;TYPE=INTRONIC;EX=.;REFAA=.;ALTAA=.;AAPOS=.;EXCT=10	GT:DP:DPNR:AC	./.:0:0:0.00	./.:0:0:0.00	./.:0:0:0.00	./.:0:0:0.00	./.:3463:102:2.19	./.:4100:89:2.00	./.:4522:39:1.00	./.:6633:132:2.00	0	0	0	0			2	2	1	2			0
X	153787844	X:153787844	0	C	T	0	INTRONIC	IKBKG	-	8536	0	0	5	0.5	2.53	0	FT	AF=0.0152;DP=2451.5;QF=1;TX=IKBKG:ENST00000369609.5:in4/IKBKG:ENST00000369607.1:in4/IKBKG:ENST00000369606.4:in4/IKBKG:ENST00000263518.6:in4/IKBKG:ENST00000470142.1:in4/IKBKG:ENST00000393549.2:in4/IKBKG:ENST00000455588.2:in4/IKBKG:ENST00000369602.3:in4/IKBKG:ENST00000369601.3:in4;GENE=IKBKG;TYPE=INTRONIC;EX=.;REFAA=.;ALTAA=.;AAPOS=.;EXCT=10	GT:DP:DPNR:AC	./.:0:0:0.00	./.:0:0:0.00	./.:0:0:0.00	./.:0:0:0.00	./.:4903:95:2.00	./.:5672:86:1.00	./.:5623:31:1.00	./.:8536:118:1.00	0	0	0	0			2	1	1	1			0
X	153787949	X:153787949	0	A	AGGCCTCAT	0	INTRONIC	IKBKG	-	664	0	0	1	0.5	0.56	0	FT	AF=0.0034;DP=216.5;QF=1;TX=IKBKG:ENST00000369609.5:in4/IKBKG:ENST00000369607.1:in4/IKBKG:ENST00000369606.4:in4/IKBKG:ENST00000263518.6:in4/IKBKG:ENST00000470142.1:in4/IKBKG:ENST00000393549.2:in4/IKBKG:ENST00000455588.2:in4/IKBKG:ENST00000369602.3:in4/IKBKG:ENST00000369601.3:in4;GENE=IKBKG;TYPE=INTRONIC;EX=.;REFAA=.;ALTAA=.;AAPOS=.;EXCT=10	GT:DP:DPNR:AC	./.:0:0:0.00	./.:0:0:0.00	./.:0:0:0.00	./.:0:0:0.00	./.:609:8:1.02	./.:518:2:0.11	./.:433:0:0.00	./.:664:0:0.00	0	0	0	0			1	0	0	0			0
X	153788141	X:153788141	0	G	T	0	INTRONIC	IKBKG	-	63	0	0	7	0.957427	3.57	100	PASS	AF=0.0213;DP=29.0;QF=0;TX=IKBKG:ENST00000369609.5:in4/IKBKG:ENST00000369607.1:in4/IKBKG:ENST00000369606.4:in4/IKBKG:ENST00000263518.6:in4/IKBKG:ENST00000470142.1:in4/IKBKG:ENST00000393549.2:in4/IKBKG:ENST00000455588.2:in4/IKBKG:ENST00000369602.3:in4/IKBKG:ENST00000369601.3:in4;GENE=IKBKG;TYPE=INTRONIC;EX=.;REFAA=.;ALTAA=.;AAPOS=.;EXCT=10	GT:DP:DPNR:AC	./.:0:0:0.00	./.:0:0:0.00	./.:0:0:0.00	./.:0:0:0.00	./.:63:1:1.77	./.:75:5:3.45	./.:58:0:0.92	./.:63:0:0.87	0	0	0	0			2	3	1	1			0
X	153788148	X:153788148	0	G	GCAGA	0	INTRONIC	IKBKG	-	77	0	0	2	0.57735	1.61	0	FT	AF=0.0097;DP=38.5;QF=1;TX=IKBKG:ENST00000369609.5:in4/IKBKG:ENST00000369607.1:in4/IKBKG:ENST00000369606.4:in4/IKBKG:ENST00000263518.6:in4/IKBKG:ENST00000470142.1:in4/IKBKG:ENST00000393549.2:in4/IKBKG:ENST00000455588.2:in4/IKBKG:ENST00000369602.3:in4/IKBKG:ENST00000369601.3:in4;GENE=IKBKG;TYPE=INTRONIC;EX=.;REFAA=.;ALTAA=.;AAPOS=.;EXCT=10	GT:DP:DPNR:AC	./.:0:0:0.00	./.:0:0:0.00	./.:0:0:0.00	./.:0:0:0.00	./.:87:1:1.07	./.:90:2:1.46	./.:81:0:0.32	./.:77:0:0.34	0	0	0	0			1	1	0	0			0
X	153788150	X:153788150	0	T	C	0	INTRONIC	IKBKG	-	85	0	0	8	0.816497	3.95	0	CLUSTER	AF=0.0235;DP=42.0;QF=2;TX=IKBKG:ENST00000369609.5:in4/IKBKG:ENST00000369607.1:in4/IKBKG:ENST00000369606.4:in4/IKBKG:ENST00000263518.6:in4/IKBKG:ENST00000470142.1:in4/IKBKG:ENST00000393549.2:in4/IKBKG:ENST00000455588.2:in4/IKBKG:ENST00000369602.3:in4/IKBKG:ENST00000369601.3:in4;GENE=IKBKG;TYPE=INTRONIC;EX=.;REFAA=.;ALTAA=.;AAPOS=.;EXCT=10	GT:DP:DPNR:AC	./.:0:0:0.00	./.:0:0:0.00	./.:0:0:0.00	./.:0:0:0.00	./.:87:0:0.71	./.:91:1:1.54	./.:84:5:3.39	./.:85:2:2.09	0	0	0	0			1	2	3	2			0
X	153788151	X:153788151	0	T	C	0	INTRONIC	IKBKG	-	89	0	0	5	1.5	2.64	0	CLUSTER	AF=0.0158;DP=43.5;QF=2;TX=IKBKG:ENST00000369609.5:in4/IKBKG:ENST00000369607.1:in4/IKBKG:ENST00000369606.4:in4/IKBKG:ENST00000263518.6:in4/IKBKG:ENST00000470142.1:in4/IKBKG:ENST00000393549.2:in4/IKBKG:ENST00000455588.2:in4/IKBKG:ENST00000369602.3:in4/IKBKG:ENST00000369601.3:in4;GENE=IKBKG;TYPE=INTRONIC;EX=.;REFAA=.;ALTAA=.;AAPOS=.;EXCT=10	GT:DP:DPNR:AC	./.:0:0:0.00	./.:0:0:0.00	./.:0:0:0.00	./.:0:0:0.00	./.:87:0:0.48	./.:93:0:0.45	./.:87:2:1.76	./.:89:4:2.51	0	0	0	0			0	0	2	3			0
X	153788154	X:153788154	0	A	G	0	INTRONIC	IKBKG	-	96	0	0	12	0	6.68	0	POOR	AF=0.0391;DP=47.5;QF=3;TX=IKBKG:ENST00000369609.5:in4/IKBKG:ENST00000369607.1:in4/IKBKG:ENST00000369606.4:in4/IKBKG:ENST00000263518.6:in4/IKBKG:ENST00000470142.1:in4/IKBKG:ENST00000393549.2:in4/IKBKG:ENST00000455588.2:in4/IKBKG:ENST00000369602.3:in4/IKBKG:ENST00000369601.3:in4;GENE=IKBKG;TYPE=INTRONIC;EX=.;REFAA=.;ALTAA=.;AAPOS=.;EXCT=10	GT:DP:DPNR:AC	./.:0:0:0.00	./.:0:0:0.00	./.:0:0:0.00	./.:0:0:0.00	./.:100:4:3.38	./.:95:4:3.48	./.:96:3:2.99	./.:96:3:2.99	0	0	0	0			3	3	3	3
X	153788160	X:153788160	0	A	G	0	INTRONIC	IKBKG	-	117	0	0	5	0.957427	2.91	0	POOR	AF=0.0174;DP=57.0;QF=3;TX=IKBKG:ENST00000369609.5:in4/IKBKG:ENST00000369607.1:in4/IKBKG:ENST00000369606.4:in4/IKBKG:ENST00000263518.6:in4/IKBKG:ENST00000470142.1:in4/IKBKG:ENST00000393549.2:in4/IKBKG:ENST00000455588.2:in4/IKBKG:ENST00000369602.3:in4/IKBKG:ENST00000369601.3:in4;GENE=IKBKG;TYPE=INTRONIC;EX=.;REFAA=.;ALTAA=.;AAPOS=.;EXCT=10	GT:DP:DPNR:AC	./.:0:0:0.00	./.:0:0:0.00	./.:0:0:0.00	./.:0:0:0.00	./.:119:4:2.27	./.:114:1:1.18	./.:127:0:0.33	./.:117:3:1.93	0	0	0	0			2	1	0	2
X	153788163	X:153788163	0	T	C	0	INTRONIC	IKBKG	-	104	0	0	8	0.816497	4.26	0	POOR	AF=0.0253;DP=52.0;QF=3;TX=IKBKG:ENST00000369609.5:in4/IKBKG:ENST00000369607.1:in4/IKBKG:ENST00000369606.4:in4/IKBKG:ENST00000263518.6:in4/IKBKG:ENST00000470142.1:in4/IKBKG:ENST00000393549.2:in4/IKBKG:ENST00000455588.2:in4/IKBKG:ENST00000369602.3:in4/IKBKG:ENST00000369601.3:in4;GENE=IKBKG;TYPE=INTRONIC;EX=.;REFAA=.;ALTAA=.;AAPOS=.;EXCT=10	GT:DP:DPNR:AC	./.:0:0:0.00	./.:0:0:0.00	./.:0:0:0.00	./.:0:0:0.00	./.:104:1:1.48	./.:109:3:2.31	./.:120:4:2.58	./.:104:2:1.94	0	0	0	0			1	2	3	2
X	153788168	X:153788168	0	A	G	0	INTRONIC	IKBKG	-	127	0	0	9	0.5	4.81	0	CLUSTER	AF=0.0285;DP=63.5;QF=2;TX=IKBKG:ENST00000369609.5:in4/IKBKG:ENST00000369607.1:in4/IKBKG:ENST00000369606.4:in4/IKBKG:ENST00000263518.6:in4/IKBKG:ENST00000470142.1:in4/IKBKG:ENST00000393549.2:in4/IKBKG:ENST00000455588.2:in4/IKBKG:ENST00000369602.3:in4/IKBKG:ENST00000369601.3:in4;GENE=IKBKG;TYPE=INTRONIC;EX=.;REFAA=.;ALTAA=.;AAPOS=.;EXCT=10	GT:DP:DPNR:AC	./.:0:0:0.00	./.:0:0:0.00	./.:0:0:0.00	./.:0:0:0.00	./.:134:6:3.24	./.:129:3:2.19	./.:138:3:2.10	./.:127:2:1.81	0	0	0	0			3	2	2	2			0
X	153788170	X:153788170	0	T	C	0	INTRONIC	IKBKG	-	126	0	0	6	0.57735	3.18	0	CLUSTER	AF=0.019;DP=63.0;QF=2;TX=IKBKG:ENST00000369609.5:in4/IKBKG:ENST00000369607.1:in4/IKBKG:ENST00000369606.4:in4/IKBKG:ENST00000263518.6:in4/IKBKG:ENST00000470142.1:in4/IKBKG:ENST00000393549.2:in4/IKBKG:ENST00000455588.2:in4/IKBKG:ENST00000369602.3:in4/IKBKG:ENST00000369601.3:in4;GENE=IKBKG;TYPE=INTRONIC;EX=.;REFAA=.;ALTAA=.;AAPOS=.;EXCT=10	GT:DP:DPNR:AC	./.:0:0:0.00	./.:0:0:0.00	./.:0:0:0.00	./.:0:0:0.00	./.:139:5:2.49	./.:135:1:1.10	./.:137:1:1.09	./.:126:2:1.57	0	0	0	0			2	1	1	2			0
X	153788172	X:153788172	0	T	C	0	INTRONIC	IKBKG	-	136	0	0	5	0.5	3.29	0	CLUSTER	AF=0.0196;DP=68.0;QF=2;TX=IKBKG:ENST00000369609.5:in4/IKBKG:ENST00000369607.1:in4/IKBKG:ENST00000369606.4:in4/IKBKG:ENST00000263518.6:in4/IKBKG:ENST00000470142.1:in4/IKBKG:ENST00000393549.2:in4/IKBKG:ENST00000455588.2:in4/IKBKG:ENST00000369602.3:in4/IKBKG:ENST00000369601.3:in4;GENE=IKBKG;TYPE=INTRONIC;EX=.;REFAA=.;ALTAA=.;AAPOS=.;EXCT=10	GT:DP:DPNR:AC	./.:0:0:0.00	./.:0:0:0.00	./.:0:0:0.00	./.:0:0:0.00	./.:150:5:2.41	./.:143:2:1.48	./.:147:2:1.46	./.:136:1:1.11	0	0	0	0			2	1	1	1			0
X	153788174	X:153788174	0	T	C	0	INTRONIC	IKBKG	-	142	0	0	13	0.5	6.76	0	CLUSTER	AF=0.0395;DP=71.0;QF=2;TX=IKBKG:ENST00000369609.5:in4/IKBKG:ENST00000369607.1:in4/IKBKG:ENST00000369606.4:in4/IKBKG:ENST00000263518.6:in4/IKBKG:ENST00000470142.1:in4/IKBKG:ENST00000393549.2:in4/IKBKG:ENST00000455588.2:in4/IKBKG:ENST00000369602.3:in4/IKBKG:ENST00000369601.3:in4;GENE=IKBKG;TYPE=INTRONIC;EX=.;REFAA=.;ALTAA=.;AAPOS=.;EXCT=10	GT:DP:DPNR:AC	./.:0:0:0.00	./.:0:0:0.00	./.:0:0:0.00	./.:0:0:0.00	./.:153:4:2.62	./.:143:6:3.49	./.:149:7:3.74	./.:142:5:3.14	0	0	0	0			3	3	4	3			0
X	153788176	X:153788176	0	AT	A	0	INTRONIC	IKBKG	-	149	0	0	5	0.957427	2.1	0	CLUSTER	AF=0.0126;DP=68.5;QF=2;TX=IKBKG:ENST00000369609.5:in4/IKBKG:ENST00000369607.1:in4/IKBKG:ENST00000369606.4:in4/IKBKG:ENST00000263518.6:in4/IKBKG:ENST00000470142.1:in4/IKBKG:ENST00000393549.2:in4/IKBKG:ENST00000455588.2:in4/IKBKG:ENST00000369602.3:in4/IKBKG:ENST00000369601.3:in4;GENE=IKBKG;TYPE=INTRONIC;EX=.;REFAA=.;ALTAA=.;AAPOS=.;EXCT=10	GT:DP:DPNR:AC	./.:0:0:0.00	./.:0:0:0.00	./.:0:0:0.00	./.:0:0:0.00	./.:152:3:1.51	./.:137:3:1.60	./.:154:0:0.18	./.:149:1:0.86	0	0	0	0			2	2	0	1			0
X	153788184	X:153788184	0	A	G	0	INTRONIC	IKBKG	-	162	0	0	8	1.41421	4.06	0	CLUSTER	AF=0.0241;DP=74.0;QF=2;TX=IKBKG:ENST00000369609.5:in4/IKBKG:ENST00000369607.1:in4/IKBKG:ENST00000369606.4:in4/IKBKG:ENST00000263518.6:in4/IKBKG:ENST00000470142.1:in4/IKBKG:ENST00000393549.2:in4/IKBKG:ENST00000455588.2:in4/IKBKG:ENST00000369602.3:in4/IKBKG:ENST00000369601.3:in4;GENE=IKBKG;TYPE=INTRONIC;EX=.;REFAA=.;ALTAA=.;AAPOS=.;EXCT=10	GT:DP:DPNR:AC	./.:0:0:0.00	./.:0:0:0.00	./.:0:0:0.00	./.:0:0:0.00	./.:166:1:1.05	./.:148:1:1.14	./.:148:2:1.55	./.:162:11:4.19	0	0	0	0			1	1	2	4			0		background
X	153788185	X:153788185	0	A	G	0	INTRONIC	IKBKG	-	162	0	0	10	0.57735	5.07	0	CLUSTER	AF=0.03;DP=76.5;QF=2;TX=IKBKG:ENST00000369609.5:in4/IKBKG:ENST00000369607.1:in4/IKBKG:ENST00000369606.4:in4/IKBKG:ENST00000263518.6:in4/IKBKG:ENST00000470142.1:in4/IKBKG:ENST00000393549.2:in4/IKBKG:ENST00000455588.2:in4/IKBKG:ENST00000369602.3:in4/IKBKG:ENST00000369601.3:in4;GENE=IKBKG;TYPE=INTRONIC;EX=.;REFAA=.;ALTAA=.;AAPOS=.;EXCT=10	GT:DP:DPNR:AC	./.:0:0:0.00	./.:0:0:0.00	./.:0:0:0.00	./.:0:0:0.00	./.:165:3:1.90	./.:154:2:1.63	./.:153:7:3.37	./.:162:6:2.95	0	0	0	0			2	2	3	3			0
X	153788186	X:153788186	0	C	A	0	INTRONIC	IKBKG	-	158	0	0	3	0.5	1.42	0	CLUSTER	AF=0.0086;DP=75.5;QF=2;TX=IKBKG:ENST00000369609.5:in4/IKBKG:ENST00000369607.1:in4/IKBKG:ENST00000369606.4:in4/IKBKG:ENST00000263518.6:in4/IKBKG:ENST00000470142.1:in4/IKBKG:ENST00000393549.2:in4/IKBKG:ENST00000455588.2:in4/IKBKG:ENST00000369602.3:in4/IKBKG:ENST00000369601.3:in4;GENE=IKBKG;TYPE=INTRONIC;EX=.;REFAA=.;ALTAA=.;AAPOS=.;EXCT=10	GT:DP:DPNR:AC	./.:0:0:0.00	./.:0:0:0.00	./.:0:0:0.00	./.:0:0:0.00	./.:167:3:1.31	./.:151:1:0.71	./.:158:1:0.68	./.:158:0:0.12	0	0	0	0			1	1	1	0			0
X	153788190	X:153788190	0	A	G	0	INTRONIC	IKBKG	-	174	0	0	7	0.5	3.96	0	CLUSTER	AF=0.0235;DP=82.5;QF=2;TX=IKBKG:ENST00000369609.5:in4/IKBKG:ENST00000369607.1:in4/IKBKG:ENST00000369606.4:in4/IKBKG:ENST00000263518.6:in4/IKBKG:ENST00000470142.1:in4/IKBKG:ENST00000393549.2:in4/IKBKG:ENST00000455588.2:in4/IKBKG:ENST00000369602.3:in4/IKBKG:ENST00000369601.3:in4;GENE=IKBKG;TYPE=INTRONIC;EX=.;REFAA=.;ALTAA=.;AAPOS=.;EXCT=10	GT:DP:DPNR:AC	./.:0:0:0.00	./.:0:0:0.00	./.:0:0:0.00	./.:0:0:0.00	./.:177:5:2.30	./.:169:1:1.02	./.:165:5:2.41	./.:174:4:2.01	0	0	0	0			2	1	2	2			0
X	153788192	X:153788192	0	T	C	0	INTRONIC	IKBKG	-	170	0	0	13	0.5	6.72	0	CLUSTER	AF=0.0393;DP=80.5;QF=2;TX=IKBKG:ENST00000369609.5:in4/IKBKG:ENST00000369607.1:in4/IKBKG:ENST00000369606.4:in4/IKBKG:ENST00000263518.6:in4/IKBKG:ENST00000470142.1:in4/IKBKG:ENST00000393549.2:in4/IKBKG:ENST00000455588.2:in4/IKBKG:ENST00000369602.3:in4/IKBKG:ENST00000369601.3:in4;GENE=IKBKG;TYPE=INTRONIC;EX=.;REFAA=.;ALTAA=.;AAPOS=.;EXCT=10	GT:DP:DPNR:AC	./.:0:0:0.00	./.:0:0:0.00	./.:0:0:0.00	./.:0:0:0.00	./.:166:6:3.17	./.:167:7:3.48	./.:161:4:2.52	./.:170:8:3.75	0	0	0	0			3	3	3	4			0
X	153788194	X:153788194	0	T	C	0	INTRONIC	IKBKG	-	183	0	0	9	0.5	4.87	0	CLUSTER	AF=0.0288;DP=86.0;QF=2;TX=IKBKG:ENST00000369609.5:in4/IKBKG:ENST00000369607.1:in4/IKBKG:ENST00000369606.4:in4/IKBKG:ENST00000263518.6:in4/IKBKG:ENST00000470142.1:in4/IKBKG:ENST00000393549.2:in4/IKBKG:ENST00000455588.2:in4/IKBKG:ENST00000369602.3:in4/IKBKG:ENST00000369601.3:in4;GENE=IKBKG;TYPE=INTRONIC;EX=.;REFAA=.;ALTAA=.;AAPOS=.;EXCT=10	GT:DP:DPNR:AC	./.:0:0:0.00	./.:0:0:0.00	./.:0:0:0.00	./.:0:0:0.00	./.:175:5:2.47	./.:176:5:2.46	./.:172:6:2.81	./.:183:3:1.74	0	0	0	0			2	2	3	2			0
X	153788196	X:153788196	0	T	C	0	INTRONIC	IKBKG	-	189	0	0	7	0.957427	3.98	0	CLUSTER	AF=0.0237;DP=85.5;QF=2;TX=IKBKG:ENST00000369609.5:in4/IKBKG:ENST00000369607.1:in4/IKBKG:ENST00000369606.4:in4/IKBKG:ENST00000263518.6:in4/IKBKG:ENST00000470142.1:in4/IKBKG:ENST00000393549.2:in4/IKBKG:ENST00000455588.2:in4/IKBKG:ENST00000369602.3:in4/IKBKG:ENST00000369601.3:in4;GENE=IKBKG;TYPE=INTRONIC;EX=.;REFAA=.;ALTAA=.;AAPOS=.;EXCT=10	GT:DP:DPNR:AC	./.:0:0:0.00	./.:0:0:0.00	./.:0:0:0.00	./.:0:0:0.00	./.:171:4:2.03	./.:188:2:1.33	./.:179:2:1.37	./.:189:8:3.05	0	0	0	0			2	1	1	3			0
X	153788199	X:153788199	0	T	C	0	INTRONIC	IKBKG	-	198	0	0	9	0.957427	5.01	0	CLUSTER	AF=0.0296;DP=83.5;QF=2;TX=IKBKG:ENST00000369609.5:in4/IKBKG:ENST00000369607.1:in4/IKBKG:ENST00000369606.4:in4/IKBKG:ENST00000263518.6:in4/IKBKG:ENST00000470142.1:in4/IKBKG:ENST00000393549.2:in4/IKBKG:ENST00000455588.2:in4/IKBKG:ENST00000369602.3:in4/IKBKG:ENST00000369601.3:in4;GENE=IKBKG;TYPE=INTRONIC;EX=.;REFAA=.;ALTAA=.;AAPOS=.;EXCT=10	GT:DP:DPNR:AC	./.:0:0:0.00	./.:0:0:0.00	./.:0:0:0.00	./.:0:0:0.00	./.:167:7:3.19	./.:187:5:2.38	./.:176:6:2.79	./.:198:2:1.37	0	0	0	0			3	2	3	1			0
X	153788201	X:153788201	0	A	G	0	INTRONIC	IKBKG	-	196	0	0	8	1.41421	4.2	0	CLUSTER	AF=0.0249;DP=84.0;QF=2;TX=IKBKG:ENST00000369609.5:in4/IKBKG:ENST00000369607.1:in4/IKBKG:ENST00000369606.4:in4/IKBKG:ENST00000263518.6:in4/IKBKG:ENST00000470142.1:in4/IKBKG:ENST00000393549.2:in4/IKBKG:ENST00000455588.2:in4/IKBKG:ENST00000369602.3:in4/IKBKG:ENST00000369601.3:in4;GENE=IKBKG;TYPE=INTRONIC;EX=.;REFAA=.;ALTAA=.;AAPOS=.;EXCT=10	GT:DP:DPNR:AC	./.:0:0:0.00	./.:0:0:0.00	./.:0:0:0.00	./.:0:0:0.00	./.:168:1:1.05	./.:184:2:1.37	./.:181:4:1.99	./.:196:11:3.79	0	0	0	0			1	1	2	4			0		background
X	153788207	X:153788207	0	T	C	0	INTRONIC	IKBKG	-	184	0	0	8	0.816497	3.89	0	POOR	AF=0.0232;DP=76.5;QF=3;TX=IKBKG:ENST00000369609.5:in4/IKBKG:ENST00000369607.1:in4/IKBKG:ENST00000369606.4:in4/IKBKG:ENST00000263518.6:in4/IKBKG:ENST00000470142.1:in4/IKBKG:ENST00000393549.2:in4/IKBKG:ENST00000455588.2:in4/IKBKG:ENST00000369602.3:in4/IKBKG:ENST00000369601.3:in4;GENE=IKBKG;TYPE=INTRONIC;EX=.;REFAA=.;ALTAA=.;AAPOS=.;EXCT=10	GT:DP:DPNR:AC	./.:0:0:0.00	./.:0:0:0.00	./.:0:0:0.00	./.:0:0:0.00	./.:153:2:1.50	./.:177:7:2.87	./.:176:5:2.30	./.:184:1:0.94	0	0	0	0			2	3	2	1
X	153788227	X:153788227	0	T	C	0	INTRONIC	IKBKG	-	134	0	0	9	0.5	4.25	0	POOR	AF=0.0252;DP=51.0;QF=3;TX=IKBKG:ENST00000369609.5:in4/IKBKG:ENST00000369607.1:in4/IKBKG:ENST00000369606.4:in4/IKBKG:ENST00000263518.6:in4/IKBKG:ENST00000470142.1:in4/IKBKG:ENST00000393549.2:in4/IKBKG:ENST00000455588.2:in4/IKBKG:ENST00000369602.3:in4/IKBKG:ENST00000369601.3:in4;GENE=IKBKG;TYPE=INTRONIC;EX=.;REFAA=.;ALTAA=.;AAPOS=.;EXCT=10	GT:DP:DPNR:AC	./.:0:0:0.00	./.:0:0:0.00	./.:0:0:0.00	./.:0:0:0.00	./.:102:2:1.96	./.:150:2:1.56	./.:139:5:2.72	./.:134:3:2.05	0	0	0	0			2	2	3	2
X	153788231	X:153788231	0	G	A	0	INTRONIC	IKBKG	-	117	0	0	2	0.57735	1.35	0	POOR	AF=0.0081;DP=46.0;QF=3;TX=IKBKG:ENST00000369609.5:in4/IKBKG:ENST00000369607.1:in4/IKBKG:ENST00000369606.4:in4/IKBKG:ENST00000263518.6:in4/IKBKG:ENST00000470142.1:in4/IKBKG:ENST00000393549.2:in4/IKBKG:ENST00000455588.2:in4/IKBKG:ENST00000369602.3:in4/IKBKG:ENST00000369601.3:in4;GENE=IKBKG;TYPE=INTRONIC;EX=.;REFAA=.;ALTAA=.;AAPOS=.;EXCT=10	GT:DP:DPNR:AC	./.:0:0:0.00	./.:0:0:0.00	./.:0:0:0.00	./.:0:0:0.00	./.:92:0:0.24	./.:135:0:0.15	./.:128:3:1.46	./.:117:1:0.84	0	0	0	0			0	0	1	1
X	153788241	X:153788241	0	G	GAAGCAGTC	0	INTRONIC	IKBKG	-	97	0	0	4	1.1547	1.93	0	FT	AF=0.0116;DP=32.0;QF=1;TX=IKBKG:ENST00000369609.5:in4/IKBKG:ENST00000369607.1:in4/IKBKG:ENST00000369606.4:in4/IKBKG:ENST00000263518.6:in4/IKBKG:ENST00000470142.1:in4/IKBKG:ENST00000393549.2:in4/IKBKG:ENST00000455588.2:in4/IKBKG:ENST00000369602.3:in4/IKBKG:ENST00000369601.3:in4;GENE=IKBKG;TYPE=INTRONIC;EX=.;REFAA=.;ALTAA=.;AAPOS=.;EXCT=10	GT:DP:DPNR:AC	./.:0:0:0.00	./.:0:0:0.00	./.:0:0:0.00	./.:0:0:0.00	./.:64:2:1.74	./.:97:0:0.32	./.:115:0:0.26	./.:97:2:1.50	0	0	0	0			2	0	0	2			0
X	153788259	X:153788259	0	A	G	0	INTRONIC	IKBKG	-	72	0	0	8	0.816497	4.09	0	POOR	AF=0.0243;DP=27.0;QF=3;TX=IKBKG:ENST00000369609.5:in4/IKBKG:ENST00000369607.1:in4/IKBKG:ENST00000369606.4:in4/IKBKG:ENST00000263518.6:in4/IKBKG:ENST00000470142.1:in4/IKBKG:ENST00000393549.2:in4/IKBKG:ENST00000455588.2:in4/IKBKG:ENST00000369602.3:in4/IKBKG:ENST00000369601.3:in4;GENE=IKBKG;TYPE=INTRONIC;EX=.;REFAA=.;ALTAA=.;AAPOS=.;EXCT=10	GT:DP:DPNR:AC	./.:0:0:0.00	./.:0:0:0.00	./.:0:0:0.00	./.:0:0:0.00	./.:54:3:3.08	./.:61:0:1.00	./.:86:2:2.13	./.:72:1:1.78	0	0	0	0			3	1	2	2
X	153788336	X:153788336	0	C	T	0	INTRONIC	IKBKG	-	26530	0	0	1	0.5	1	100	PASS	AF=0.0015;DP=11584.0;QF=0;TX=IKBKG:ENST00000369609.5:in4/IKBKG:ENST00000369607.1:in4/IKBKG:ENST00000369606.4:in4/IKBKG:ENST00000263518.6:in4/IKBKG:ENST00000470142.1:in4/IKBKG:ENST00000393549.2:in4/IKBKG:ENST00000455588.2:in4/IKBKG:ENST00000369602.3:in4/IKBKG:ENST00000369601.3:in4;GENE=IKBKG;TYPE=INTRONIC;EX=.;REFAA=.;ALTAA=.;AAPOS=.;EXCT=10	GT:DP:DPNR:AC	./.:3489:1:0.00	./.:4839:3:0.00	./.:3077:3:0.00	./.:4060:0:0.00	./.:21735:326:1.00	./.:23174:12:0.00	./.:18329:6:0.00	./.:26530:14:0.00	0	0	0	0			1	0	0	0			0
X	153788344	X:153788344	0	C	T	0	INTRONIC	IKBKG	-	32605	1	0.5	1	0.5	0	100	PASS	AF=0.003;DP=14088.5;QF=0;TX=IKBKG:ENST00000369609.5:in4/IKBKG:ENST00000369607.1:in4/IKBKG:ENST00000369606.4:in4/IKBKG:ENST00000263518.6:in4/IKBKG:ENST00000470142.1:in4/IKBKG:ENST00000393549.2:in4/IKBKG:ENST00000455588.2:in4/IKBKG:ENST00000369602.3:in4/IKBKG:ENST00000369601.3:in4;GENE=IKBKG;TYPE=INTRONIC;EX=.;REFAA=.;ALTAA=.;AAPOS=.;EXCT=10	GT:DP:DPNR:AC	./.:4110:0:0.00	./.:5764:2:0.00	./.:3721:60:1.00	./.:4906:1:0.00	./.:26400:9:0.00	./.:28190:9:0.00	./.:22413:11:0.00	./.:32605:416:1.00	0	0	1	0			0	0	0	1			1
X	153789121	X:153789121	0	C	CGCTGGG	0	INTRONIC	IKBKG	-	44	0	0	23	0.5	12.34	100	PASS	AF=0.07;DP=18.0;QF=0;TX=IKBKG:ENST00000369609.5:in5/IKBKG:ENST00000369607.1:in5/IKBKG:ENST00000369606.4:in5/IKBKG:ENST00000263518.6:in4/IKBKG:ENST00000470142.1:in5/IKBKG:ENST00000393549.2:in5/IKBKG:ENST00000455588.2:in5/IKBKG:ENST00000369602.3:in4/IKBKG:ENST00000369601.3:in5;GENE=IKBKG;TYPE=INTRONIC;EX=.;REFAA=.;ALTAA=.;AAPOS=.;EXCT=10	GT:DP:DPNR:AC	./.:0:0:0.00	./.:0:0:0.00	./.:0:0:0.00	./.:0:0:0.00	./.:56:3:5.42	./.:43:3:5.99	./.:36:2:5.62	./.:44:3:5.94	0	0	0	0			5	6	6	6			0
X	153789436	X:153789436	0	A	AACTGT	0	INTRONIC	IKBKG	-	57	7	3.5	25	0.957427	0.15	100	PASS	AF=0.0821;DP=13.0;QF=0;TX=IKBKG:ENST00000369609.5:in5/IKBKG:ENST00000369607.1:in5/IKBKG:ENST00000369606.4:in5/IKBKG:ENST00000263518.6:in4/IKBKG:ENST00000470142.1:in5/IKBKG:ENST00000393549.2:in5/IKBKG:ENST00000455588.2:in5/IKBKG:ENST00000369602.3:in4/IKBKG:ENST00000369601.3:in5;GENE=IKBKG;TYPE=INTRONIC;EX=.;REFAA=.;ALTAA=.;AAPOS=.;EXCT=10	GT:DP:DPNR:AC	./.:0:0:0.00	./.:1:0:7.28	./.:0:0:0.00	./.:0:0:0.00	./.:37:3:7.24	./.:25:0:5.44	./.:27:1:6.29	./.:57:5:7.41	0	7	0	0			7	5	6	7			0.28
X	153789513	X:153789513	0	G	C	0	INTRONIC	IKBKG	-	42	0	0	11	0.957427	5.19	100	PASS	AF=0.0307;DP=11.5;QF=0;TX=IKBKG:ENST00000369609.5:in5/IKBKG:ENST00000369607.1:in5/IKBKG:ENST00000369606.4:in5/IKBKG:ENST00000263518.6:in4/IKBKG:ENST00000470142.1:in5/IKBKG:ENST00000393549.2:in5/IKBKG:ENST00000455588.2:in5/IKBKG:ENST00000369602.3:in4/IKBKG:ENST00000369601.3:in5;GENE=IKBKG;TYPE=INTRONIC;EX=.;REFAA=.;ALTAA=.;AAPOS=.;EXCT=10	GT:DP:DPNR:AC	./.:0:0:0.00	./.:0:0:0.00	./.:0:0:0.00	./.:0:0:0.00	./.:51:3:3.68	./.:47:1:2.56	./.:23:0:2.14	./.:42:0:1.71	0	0	0	0			4	3	2	2			0
X	153789540	X:153789540	0	G	GTTGTCTTTCT	0	INTRONIC	IKBKG	-	65	9	4.5	36	0.816497	0	100	PASS	AF=0.1097;DP=18.0;QF=0;TX=IKBKG:ENST00000369609.5:in5/IKBKG:ENST00000369607.1:in5/IKBKG:ENST00000369606.4:in5/IKBKG:ENST00000263518.6:in4/IKBKG:ENST00000470142.1:in5/IKBKG:ENST00000393549.2:in5/IKBKG:ENST00000455588.2:in5/IKBKG:ENST00000369602.3:in4/IKBKG:ENST00000369601.3:in5;GENE=IKBKG;TYPE=INTRONIC;EX=.;REFAA=.;ALTAA=.;AAPOS=.;EXCT=10	GT:DP:DPNR:AC	./.:2:0:9.02	./.:0:0:0.00	./.:0:0:0.00	./.:0:0:0.00	./.:73:6:8.13	./.:70:8:9.41	./.:34:3:8.73	./.:65:8:9.72	9	0	0	0			8	9	9	10			0.25
X	153789543	X:153789543	0	A	ATTTTT	0	INTRONIC	IKBKG	-	52	6	3	22	0.57735	0.02	0	POOR	AF=0.0654;DP=15.5;QF=3;TX=IKBKG:ENST00000369609.5:in5/IKBKG:ENST00000369607.1:in5/IKBKG:ENST00000369606.4:in5/IKBKG:ENST00000263518.6:in4/IKBKG:ENST00000470142.1:in5/IKBKG:ENST00000393549.2:in5/IKBKG:ENST00000455588.2:in5/IKBKG:ENST00000369602.3:in4/IKBKG:ENST00000369601.3:in5;GENE=IKBKG;TYPE=INTRONIC;EX=.;REFAA=.;ALTAA=.;AAPOS=.;EXCT=10	GT:DP:DPNR:AC	./.:2:0:5.57	./.:0:0:0.00	./.:0:0:0.00	./.:0:0:0.00	./.:63:3:5.01	./.:61:4:5.68	./.:29:2:5.80	./.:52:2:4.77	6	0	0	0			5	6	6	5
X	153789546	X:153789546	0	G	GACGGGGTTTCACCGTGTT	0	INTRONIC	IKBKG	-	52	3	1.5	11	0.5	0.11	0	FT	AF=0.0336;DP=15.5;QF=1;TX=IKBKG:ENST00000369609.5:in5/IKBKG:ENST00000369607.1:in5/IKBKG:ENST00000369606.4:in5/IKBKG:ENST00000263518.6:in4/IKBKG:ENST00000470142.1:in5/IKBKG:ENST00000393549.2:in5/IKBKG:ENST00000455588.2:in5/IKBKG:ENST00000369602.3:in4/IKBKG:ENST00000369601.3:in5;GENE=IKBKG;TYPE=INTRONIC;EX=.;REFAA=.;ALTAA=.;AAPOS=.;EXCT=10	GT:DP:DPNR:AC	./.:2:0:3.08	./.:0:0:0.00	./.:0:0:0.00	./.:0:0:0.00	./.:60:2:3.11	./.:48:1:2.73	./.:29:1:3.19	./.:52:0:1.69	3	0	0	0			3	3	3	2			0.272727
X	153789553	X:153789553	0	T	TTGTC	0	INTRONIC	IKBKG	-	48	5	2.5	17	0.5	0.07	0	POOR	AF=0.0543;DP=15.5;QF=3;TX=IKBKG:ENST00000369609.5:in5/IKBKG:ENST00000369607.1:in5/IKBKG:ENST00000369606.4:in5/IKBKG:ENST00000263518.6:in4/IKBKG:ENST00000470142.1:in5/IKBKG:ENST00000393549.2:in5/IKBKG:ENST00000455588.2:in5/IKBKG:ENST00000369602.3:in4/IKBKG:ENST00000369601.3:in5;GENE=IKBKG;TYPE=INTRONIC;EX=.;REFAA=.;ALTAA=.;AAPOS=.;EXCT=10	GT:DP:DPNR:AC	./.:1:0:4.78	./.:0:0:0.00	./.:0:0:0.00	./.:0:0:0.00	./.:66:3:4.45	./.:52:2:4.27	./.:30:2:5.11	./.:48:1:3.68	5	0	0	0			4	4	5	4
X	153789569	X:153789569	0	G	A	0	INTRONIC	IKBKG	-	45	10	5	38	1.29099	0.03	100	PASS	AF=0.1141;DP=14.0;QF=0;TX=IKBKG:ENST00000369609.5:in5/IKBKG:ENST00000369607.1:in5/IKBKG:ENST00000369606.4:in5/IKBKG:ENST00000263518.6:in4/IKBKG:ENST00000470142.1:in5/IKBKG:ENST00000393549.2:in5/IKBKG:ENST00000455588.2:in5/IKBKG:ENST00000369602.3:in4/IKBKG:ENST00000369601.3:in5;GENE=IKBKG;TYPE=INTRONIC;EX=.;REFAA=.;ALTAA=.;AAPOS=.;EXCT=10	GT:DP:DPNR:AC	./.:1:0:9.67	./.:0:0:0.00	./.:0:0:0.00	./.:0:0:0.00	./.:58:5:8.72	./.:44:2:7.57	./.:27:5:11.17	./.:45:5:9.64	10	0	0	0			9	8	11	10			3.8	0.114
X	153790589	X:153790589	0	C	CTGGGGTGA	0	INTRONIC	IKBKG	-	81	0	0	128	2.44949	103.7	0	CLUSTER	AF=0.3874;DP=12.0;QF=2;TX=IKBKG:ENST00000369609.5:in6/IKBKG:ENST00000369607.1:in6/IKBKG:ENST00000369606.4:in6/IKBKG:ENST00000263518.6:in5/IKBKG:ENST00000470142.1:in6/IKBKG:ENST00000393549.2:in6/IKBKG:ENST00000455588.2:in6/IKBKG:ENST00000369602.3:in5/IKBKG:ENST00000369601.3:in6;GENE=IKBKG;TYPE=INTRONIC;EX=.;REFAA=.;ALTAA=.;AAPOS=.;EXCT=10	GT:DP:DPNR:AC	./.:0:0:0.00	./.:0:0:0.00	./.:0:0:0.00	./.:0:0:0.00	./.:32:9:29.32	./.:24:9:31.57	./.:24:9:31.57	./.:81:37:34.61	0	0	0	0			29	32	32	35			0		background
X	153790590	X:153790590	0	G	GACACA	0	INTRONIC	IKBKG	-	65	0	0	13	0.5	6.93	0	CLUSTER	AF=0.0405;DP=8.0;QF=2;TX=IKBKG:ENST00000369609.5:in6/IKBKG:ENST00000369607.1:in6/IKBKG:ENST00000369606.4:in6/IKBKG:ENST00000263518.6:in5/IKBKG:ENST00000470142.1:in6/IKBKG:ENST00000393549.2:in6/IKBKG:ENST00000455588.2:in6/IKBKG:ENST00000369602.3:in5/IKBKG:ENST00000369601.3:in6;GENE=IKBKG;TYPE=INTRONIC;EX=.;REFAA=.;ALTAA=.;AAPOS=.;EXCT=10	GT:DP:DPNR:AC	./.:0:0:0.00	./.:0:0:0.00	./.:0:0:0.00	./.:0:0:0.00	./.:25:0:2.91	./.:16:0:3.25	./.:19:0:3.13	./.:65:3:4.00	0	0	0	0			3	3	3	4			0
X	153790596	X:153790596	0	G	T	0	INTRONIC	IKBKG	-	56	0	0	176	2.82843	190.8	0	POOR	AF=0.5377;DP=5.5;QF=3;TX=IKBKG:ENST00000369609.5:in6/IKBKG:ENST00000369607.1:in6/IKBKG:ENST00000369606.4:in6/IKBKG:ENST00000263518.6:in5/IKBKG:ENST00000470142.1:in6/IKBKG:ENST00000393549.2:in6/IKBKG:ENST00000455588.2:in6/IKBKG:ENST00000369602.3:in5/IKBKG:ENST00000369601.3:in6;GENE=IKBKG;TYPE=INTRONIC;EX=.;REFAA=.;ALTAA=.;AAPOS=.;EXCT=10	GT:DP:DPNR:AC	./.:0:0:0.00	./.:0:0:0.00	./.:0:0:0.00	./.:0:0:0.00	./.:27:10:40.43	./.:11:8:45.67	./.:18:10:44.09	./.:56:34:46.21	0	0	0	0			40	46	44	46
X	153790606	X:153790606	0	T	TCCAGCC	0	INTRONIC	IKBKG	-	58	0	0	22	0.57735	12.2	0	FT	AF=0.0692;DP=6.0;QF=1;TX=IKBKG:ENST00000369609.5:in6/IKBKG:ENST00000369607.1:in6/IKBKG:ENST00000369606.4:in6/IKBKG:ENST00000263518.6:in5/IKBKG:ENST00000470142.1:in6/IKBKG:ENST00000393549.2:in6/IKBKG:ENST00000455588.2:in6/IKBKG:ENST00000369602.3:in5/IKBKG:ENST00000369601.3:in6;GENE=IKBKG;TYPE=INTRONIC;EX=.;REFAA=.;ALTAA=.;AAPOS=.;EXCT=10	GT:DP:DPNR:AC	./.:0:0:0.00	./.:0:0:0.00	./.:0:0:0.00	./.:0:0:0.00	./.:25:2:6.47	./.:12:0:5.46	./.:20:1:5.94	./.:58:2:4.86	0	0	0	0			6	5	6	5			0
X	153790713	X:153790713	0	G	GCTGGTT	0	INTRONIC	IKBKG	-	130	0	0	246	1.91485	486.6	0	SLOD	AF=0.7479;DP=28.5;QF=1;TX=IKBKG:ENST00000369609.5:in6/IKBKG:ENST00000369607.1:in6/IKBKG:ENST00000369606.4:in6/IKBKG:ENST00000263518.6:in5/IKBKG:ENST00000470142.1:in6/IKBKG:ENST00000393549.2:in6/IKBKG:ENST00000455588.2:in6/IKBKG:ENST00000369602.3:in5/IKBKG:ENST00000369601.3:in6;GENE=IKBKG;TYPE=INTRONIC;EX=.;REFAA=.;ALTAA=.;AAPOS=.;EXCT=10	GT:DP:DPNR:AC	./.:0:0:0.00	./.:0:0:0.00	./.:0:0:0.00	./.:0:0:0.00	./.:66:49:61.03	./.:58:46:62.79	./.:57:45:62.65	./.:130:91:58.87	0	0	0	0			61	63	63	59			0		background
X	153790721	X:153790721	0	G	T	0	INTRONIC	IKBKG	-	117	0	0	233	1.89297	403.5	0	POOR	AF=0.711;DP=28.0;QF=3;TX=IKBKG:ENST00000369609.5:in6/IKBKG:ENST00000369607.1:in6/IKBKG:ENST00000369606.4:in6/IKBKG:ENST00000263518.6:in5/IKBKG:ENST00000470142.1:in6/IKBKG:ENST00000393549.2:in6/IKBKG:ENST00000455588.2:in6/IKBKG:ENST00000369602.3:in5/IKBKG:ENST00000369601.3:in6;GENE=IKBKG;TYPE=INTRONIC;EX=.;REFAA=.;ALTAA=.;AAPOS=.;EXCT=10	GT:DP:DPNR:AC	./.:0:0:0.00	./.:0:0:0.00	./.:0:0:0.00	./.:0:0:0.00	./.:66:52:61.09	./.:60:41:57.25	./.:56:38:57.13	./.:117:82:57.73	0	0	0	0			61	57	57	58
X	153790748	X:153790748	0	G	GCAGGTCCT	0	INTRONIC	IKBKG	-	105	0	0	6	1	2.5	0	CLUSTER	AF=0.015;DP=27.0;QF=2;TX=IKBKG:ENST00000369609.5:in6/IKBKG:ENST00000369607.1:in6/IKBKG:ENST00000369606.4:in6/IKBKG:ENST00000263518.6:in5/IKBKG:ENST00000470142.1:in6/IKBKG:ENST00000393549.2:in6/IKBKG:ENST00000455588.2:in6/IKBKG:ENST00000369602.3:in5/IKBKG:ENST00000369601.3:in6;GENE=IKBKG;TYPE=INTRONIC;EX=.;REFAA=.;ALTAA=.;AAPOS=.;EXCT=10	GT:DP:DPNR:AC	./.:0:0:0.00	./.:0:0:0.00	./.:0:0:0.00	./.:0:0:0.00	./.:67:0:0.59	./.:54:3:2.51	./.:58:0:0.65	./.:105:1:1.18	0	0	0	0			1	3	1	1			0
X	153790749	X:153790749	0	A	ACTACCG	0	INTRONIC	IKBKG	-	102	0	0	15	0.957427	7.53	0	CLUSTER	AF=0.0439;DP=24.5;QF=2;TX=IKBKG:ENST00000369609.5:in6/IKBKG:ENST00000369607.1:in6/IKBKG:ENST00000369606.4:in6/IKBKG:ENST00000263518.6:in5/IKBKG:ENST00000470142.1:in6/IKBKG:ENST00000393549.2:in6/IKBKG:ENST00000455588.2:in6/IKBKG:ENST00000369602.3:in5/IKBKG:ENST00000369601.3:in6;GENE=IKBKG;TYPE=INTRONIC;EX=.;REFAA=.;ALTAA=.;AAPOS=.;EXCT=10	GT:DP:DPNR:AC	./.:0:0:0.00	./.:0:0:0.00	./.:0:0:0.00	./.:0:0:0.00	./.:69:5:4.77	./.:49:3:4.28	./.:57:1:2.80	./.:102:2:2.56	0	0	0	0			5	4	3	3			0
X	153791228	X:153791228	0	CTTT	C	0	INTRONIC	IKBKG	-	47	97	0.5	95	0.957427	0.01	100	PASS	AF=0.2915;DP=19.5;QF=0;TX=IKBKG:ENST00000369609.5:in7/IKBKG:ENST00000369607.1:in7/IKBKG:ENST00000369606.4:in7/IKBKG:ENST00000263518.6:in6/IKBKG:ENST00000470142.1:in7/IKBKG:ENST00000393549.2:in7/IKBKG:ENST00000455588.2:in7/IKBKG:ENST00000369602.3:in5/IKBKG:ENST00000369601.3:in7;GENE=IKBKG;TYPE=INTRONIC;EX=.;REFAA=.;ALTAA=.;AAPOS=.;EXCT=10	GT:DP:DPNR:AC	./.:2:1:24.66	./.:9:2:23.66	./.:2:0:23.66	./.:3:1:24.37	./.:49:12:22.71	./.:30:8:23.64	./.:51:17:25.47	./.:47:12:23.08	25	24	24	24			23	24	25	23			1.02105
X	153791234	X:153791234	0	T	TAGAAATTCTTTACTAA	0	INTRONIC	IKBKG	-	46	28	0	23	1.5	0.47	0	CLUSTER	AF=0.0777;DP=20.0;QF=2;TX=IKBKG:ENST00000369609.5:in7/IKBKG:ENST00000369607.1:in7/IKBKG:ENST00000369606.4:in7/IKBKG:ENST00000263518.6:in6/IKBKG:ENST00000470142.1:in7/IKBKG:ENST00000393549.2:in7/IKBKG:ENST00000455588.2:in7/IKBKG:ENST00000369602.3:in5/IKBKG:ENST00000369601.3:in7;GENE=IKBKG;TYPE=INTRONIC;EX=.;REFAA=.;ALTAA=.;AAPOS=.;EXCT=10	GT:DP:DPNR:AC	./.:1:0:7.18	./.:7:0:6.67	./.:2:0:7.09	./.:4:0:6.92	./.:62:5:7.09	./.:33:2:6.67	./.:45:0:4.23	./.:46:1:5.15	7	7	7	7			7	7	4	5			1.21739
X	153791235	X:153791235	0	T	TAATC	0	INTRONIC	IKBKG	-	50	27	0.5	22	0.57735	0.5	0	CLUSTER	AF=0.0744;DP=20.0;QF=2;TX=IKBKG:ENST00000369609.5:in7/IKBKG:ENST00000369607.1:in7/IKBKG:ENST00000369606.4:in7/IKBKG:ENST00000263518.6:in6/IKBKG:ENST00000470142.1:in7/IKBKG:ENST00000393549.2:in7/IKBKG:ENST00000455588.2:in7/IKBKG:ENST00000369602.3:in5/IKBKG:ENST00000369601.3:in7;GENE=IKBKG;TYPE=INTRONIC;EX=.;REFAA=.;ALTAA=.;AAPOS=.;EXCT=10	GT:DP:DPNR:AC	./.:1:0:6.88	./.:7:0:6.40	./.:1:0:6.88	./.:4:0:6.63	./.:66:4:6.15	./.:33:0:4.67	./.:47:1:4.92	./.:50:3:6.27	7	6	7	7			6	5	5	6			1.22727
X	153791236	X:153791236	0	T	TCACATAC	0	INTRONIC	IKBKG	-	55	34	0.57735	30	1	0.23	0	CLUSTER	AF=0.0957;DP=21.5;QF=2;TX=IKBKG:ENST00000369609.5:in7/IKBKG:ENST00000369607.1:in7/IKBKG:ENST00000369606.4:in7/IKBKG:ENST00000263518.6:in6/IKBKG:ENST00000470142.1:in7/IKBKG:ENST00000393549.2:in7/IKBKG:ENST00000455588.2:in7/IKBKG:ENST00000369602.3:in5/IKBKG:ENST00000369601.3:in7;GENE=IKBKG;TYPE=INTRONIC;EX=.;REFAA=.;ALTAA=.;AAPOS=.;EXCT=10	GT:DP:DPNR:AC	./.:1:0:8.53	./.:7:0:7.93	./.:1:0:8.53	./.:4:0:8.22	./.:70:5:7.41	./.:36:1:6.57	./.:46:2:6.75	./.:55:6:8.86	9	8	9	8			7	7	7	9			1.13333
X	153791238	X:153791238	0	T	TCCAGCTAA	0	INTRONIC	IKBKG	-	62	27	0.5	23	0.957427	0.29	0	CLUSTER	AF=0.0755;DP=23.0;QF=2;TX=IKBKG:ENST00000369609.5:in7/IKBKG:ENST00000369607.1:in7/IKBKG:ENST00000369606.4:in7/IKBKG:ENST00000263518.6:in6/IKBKG:ENST00000470142.1:in7/IKBKG:ENST00000393549.2:in7/IKBKG:ENST00000455588.2:in7/IKBKG:ENST00000369602.3:in5/IKBKG:ENST00000369601.3:in7;GENE=IKBKG;TYPE=INTRONIC;EX=.;REFAA=.;ALTAA=.;AAPOS=.;EXCT=10	GT:DP:DPNR:AC	./.:1:0:6.87	./.:7:0:6.38	./.:2:0:6.78	./.:4:0:6.62	./.:72:4:5.89	./.:39:1:5.31	./.:49:1:4.82	./.:62:5:6.92	7	6	7	7			6	5	5	7			1.17391
X	153791239	X:153791239	0	T	TGTGTACAATAC	0	INTRONIC	IKBKG	-	65	20	0	15	0.957427	0.62	0	CLUSTER	AF=0.051;DP=23.0;QF=2;TX=IKBKG:ENST00000369609.5:in7/IKBKG:ENST00000369607.1:in7/IKBKG:ENST00000369606.4:in7/IKBKG:ENST00000263518.6:in6/IKBKG:ENST00000470142.1:in7/IKBKG:ENST00000393549.2:in7/IKBKG:ENST00000455588.2:in7/IKBKG:ENST00000369602.3:in5/IKBKG:ENST00000369601.3:in7;GENE=IKBKG;TYPE=INTRONIC;EX=.;REFAA=.;ALTAA=.;AAPOS=.;EXCT=10	GT:DP:DPNR:AC	./.:1:0:4.89	./.:7:0:4.54	./.:2:0:4.83	./.:4:0:4.71	./.:75:2:3.64	./.:39:0:3.09	./.:51:0:2.68	./.:65:4:5.11	5	5	5	5			4	3	3	5			1.33333
X	153791243	X:153791243	0	TGC	T	0	INTRONIC	IKBKG	-	56	23	3.86221	28	1.63299	0.22	0	CLUSTER	AF=0.0876;DP=19.5;QF=2;TX=IKBKG:ENST00000369609.5:in7/IKBKG:ENST00000369607.1:in7/IKBKG:ENST00000369606.4:in7/IKBKG:ENST00000263518.6:in6/IKBKG:ENST00000470142.1:in7/IKBKG:ENST00000393549.2:in7/IKBKG:ENST00000455588.2:in7/IKBKG:ENST00000369602.3:in5/IKBKG:ENST00000369601.3:in7;GENE=IKBKG;TYPE=INTRONIC;EX=.;REFAA=.;ALTAA=.;AAPOS=.;EXCT=10	GT:DP:DPNR:AC	./.:0:0:0.00	./.:5:0:7.46	./.:1:0:7.83	./.:2:0:7.74	./.:65:4:6.70	./.:34:2:7.06	./.:34:4:8.52	./.:56:1:5.01	0	7	8	8			7	7	9	5			1.21739	0.267826
X	153791244	X:153791244	0	G	T	0	INTRONIC	IKBKG	-	58	38	0.57735	29	1.70783	1.37	0	CLUSTER	AF=0.1023;DP=18.0;QF=2;TX=IKBKG:ENST00000369609.5:in7/IKBKG:ENST00000369607.1:in7/IKBKG:ENST00000369606.4:in7/IKBKG:ENST00000263518.6:in6/IKBKG:ENST00000470142.1:in7/IKBKG:ENST00000393549.2:in7/IKBKG:ENST00000455588.2:in7/IKBKG:ENST00000369602.3:in5/IKBKG:ENST00000369601.3:in7;GENE=IKBKG;TYPE=INTRONIC;EX=.;REFAA=.;ALTAA=.;AAPOS=.;EXCT=10	GT:DP:DPNR:AC	./.:1:0:9.17	./.:4:0:8.84	./.:1:1:10.17	./.:3:1:9.95	./.:57:0:4.70	./.:32:1:7.28	./.:36:3:8.60	./.:58:5:8.44	9	9	10	10			5	7	9	8			1.31034
X	153791312	X:153791312	0	T	C	0	INTRONIC	IKBKG	-	58	0	0	35	2.98608	19.36	0	FT	AF=0.1056;DP=16.5;QF=1;TX=IKBKG:ENST00000369609.5:in7/IKBKG:ENST00000369607.1:in7/IKBKG:ENST00000369606.4:in7/IKBKG:ENST00000263518.6:in6/IKBKG:ENST00000470142.1:in7/IKBKG:ENST00000393549.2:in7/IKBKG:ENST00000455588.2:in7/IKBKG:ENST00000369602.3:in5/IKBKG:ENST00000369601.3:in7;GENE=IKBKG;TYPE=INTRONIC;EX=.;REFAA=.;ALTAA=.;AAPOS=.;EXCT=10	GT:DP:DPNR:AC	./.:0:0:0.00	./.:0:0:0.00	./.:0:0:0.00	./.:0:0:0.00	./.:69:2:5.60	./.:53:5:8.48	./.:33:10:13.03	./.:58:4:7.54	0	0	0	0			6	8	13	8			0		background
X	153791313	X:153791313	0	G	A	0	INTRONIC	IKBKG	-	61	0	0	8	1.1547	4.13	0	FT	AF=0.0245;DP=17.5;QF=1;TX=IKBKG:ENST00000369609.5:in7/IKBKG:ENST00000369607.1:in7/IKBKG:ENST00000369606.4:in7/IKBKG:ENST00000263518.6:in6/IKBKG:ENST00000470142.1:in7/IKBKG:ENST00000393549.2:in7/IKBKG:ENST00000455588.2:in7/IKBKG:ENST00000369602.3:in5/IKBKG:ENST00000369601.3:in7;GENE=IKBKG;TYPE=INTRONIC;EX=.;REFAA=.;ALTAA=.;AAPOS=.;EXCT=10	GT:DP:DPNR:AC	./.:0:0:0.00	./.:0:0:0.00	./.:0:0:0.00	./.:0:0:0.00	./.:71:0:0.93	./.:54:0:1.13	./.:35:2:2.98	./.:61:3:3.03	0	0	0	0			1	1	3	3			0		background
X	153791329	X:153791329	0	T	C	0	INTRONIC	IKBKG	-	96	0	0	10	0.57735	5.1	0	FT	AF=0.0302;DP=27.0;QF=1;TX=IKBKG:ENST00000369609.5:in7/IKBKG:ENST00000369607.1:in7/IKBKG:ENST00000369606.4:in7/IKBKG:ENST00000263518.6:in6/IKBKG:ENST00000470142.1:in7/IKBKG:ENST00000393549.2:in7/IKBKG:ENST00000455588.2:in7/IKBKG:ENST00000369602.3:in5/IKBKG:ENST00000369601.3:in7;GENE=IKBKG;TYPE=INTRONIC;EX=.;REFAA=.;ALTAA=.;AAPOS=.;EXCT=10	GT:DP:DPNR:AC	./.:0:0:0.00	./.:0:0:0.00	./.:0:0:0.00	./.:0:0:0.00	./.:122:2:1.91	./.:80:3:2.91	./.:54:3:3.39	./.:96:1:1.69	0	0	0	0			2	3	3	2			0
X	153791330	X:153791330	0	G	A	0	INTRONIC	IKBKG	-	93	0	0	9	0.957427	4.64	0	FT	AF=0.0275;DP=26.0;QF=1;TX=IKBKG:ENST00000369609.5:in7/IKBKG:ENST00000369607.1:in7/IKBKG:ENST00000369606.4:in7/IKBKG:ENST00000263518.6:in6/IKBKG:ENST00000470142.1:in7/IKBKG:ENST00000393549.2:in7/IKBKG:ENST00000455588.2:in7/IKBKG:ENST00000369602.3:in5/IKBKG:ENST00000369601.3:in7;GENE=IKBKG;TYPE=INTRONIC;EX=.;REFAA=.;ALTAA=.;AAPOS=.;EXCT=10	GT:DP:DPNR:AC	./.:0:0:0.00	./.:0:0:0.00	./.:0:0:0.00	./.:0:0:0.00	./.:123:1:1.38	./.:85:3:2.72	./.:52:3:3.28	./.:93:1:1.65	0	0	0	0			1	3	3	2			0
X	153791336	X:153791336	0	C	T	0	INTRONIC	IKBKG	-	107	0	0	6	1.29099	3.39	100	PASS	AF=0.0202;DP=34.0;QF=0;TX=IKBKG:ENST00000369609.5:in7/IKBKG:ENST00000369607.1:in7/IKBKG:ENST00000369606.4:in7/IKBKG:ENST00000263518.6:in6/IKBKG:ENST00000470142.1:in7/IKBKG:ENST00000393549.2:in7/IKBKG:ENST00000455588.2:in7/IKBKG:ENST00000369602.3:in5/IKBKG:ENST00000369601.3:in7;GENE=IKBKG;TYPE=INTRONIC;EX=.;REFAA=.;ALTAA=.;AAPOS=.;EXCT=10	GT:DP:DPNR:AC	./.:0:0:0.00	./.:0:0:0.00	./.:0:0:0.00	./.:0:0:0.00	./.:135:0:0.35	./.:94:1:1.41	./.:68:1:1.64	./.:107:6:3.24	0	0	0	0			0	1	2	3			0
X	153791337	X:153791337	0	G	A	0	INTRONIC	IKBKG	-	115	0	0	11	0.5	5.66	0	FT	AF=0.0334;DP=36.0;QF=1;TX=IKBKG:ENST00000369609.5:in7/IKBKG:ENST00000369607.1:in7/IKBKG:ENST00000369606.4:in7/IKBKG:ENST00000263518.6:in6/IKBKG:ENST00000470142.1:in7/IKBKG:ENST00000393549.2:in7/IKBKG:ENST00000455588.2:in7/IKBKG:ENST00000369602.3:in5/IKBKG:ENST00000369601.3:in7;GENE=IKBKG;TYPE=INTRONIC;EX=.;REFAA=.;ALTAA=.;AAPOS=.;EXCT=10	GT:DP:DPNR:AC	./.:0:0:0.00	./.:0:0:0.00	./.:0:0:0.00	./.:0:0:0.00	./.:140:5:2.98	./.:98:2:2.27	./.:72:3:3.19	./.:115:3:2.51	0	0	0	0			3	2	3	3			0
X	153791345	X:153791345	0	A	G	0	INTRONIC	IKBKG	-	134	0	0	10	0.57735	4.91	0	CLUSTER	AF=0.029;DP=43.5;QF=2;TX=IKBKG:ENST00000369609.5:in7/IKBKG:ENST00000369607.1:in7/IKBKG:ENST00000369606.4:in7/IKBKG:ENST00000263518.6:in6/IKBKG:ENST00000470142.1:in7/IKBKG:ENST00000393549.2:in7/IKBKG:ENST00000455588.2:in7/IKBKG:ENST00000369602.3:in5/IKBKG:ENST00000369601.3:in7;GENE=IKBKG;TYPE=INTRONIC;EX=.;REFAA=.;ALTAA=.;AAPOS=.;EXCT=10	GT:DP:DPNR:AC	./.:0:0:0.00	./.:0:0:0.00	./.:0:0:0.00	./.:0:0:0.00	./.:153:5:2.70	./.:107:2:2.03	./.:87:2:2.27	./.:134:4:2.55	0	0	0	0			3	2	2	3			0
X	153791347	X:153791347	0	A	G	0	INTRONIC	IKBKG	-	132	0	0	3	0.957427	1.83	0	CLUSTER	AF=0.011;DP=43.5;QF=2;TX=IKBKG:ENST00000369609.5:in7/IKBKG:ENST00000369607.1:in7/IKBKG:ENST00000369606.4:in7/IKBKG:ENST00000263518.6:in6/IKBKG:ENST00000470142.1:in7/IKBKG:ENST00000393549.2:in7/IKBKG:ENST00000455588.2:in7/IKBKG:ENST00000369602.3:in5/IKBKG:ENST00000369601.3:in7;GENE=IKBKG;TYPE=INTRONIC;EX=.;REFAA=.;ALTAA=.;AAPOS=.;EXCT=10	GT:DP:DPNR:AC	./.:0:0:0.00	./.:0:0:0.00	./.:0:0:0.00	./.:0:0:0.00	./.:154:4:1.72	./.:107:0:0.27	./.:87:0:0.33	./.:132:2:1.30	0	0	0	0			2	0	0	1			0
X	153791354	X:153791354	0	T	C	0	INTRONIC	IKBKG	-	128	0	0	8	0	4.41	0	POOR	AF=0.0262;DP=42.0;QF=3;TX=IKBKG:ENST00000369609.5:in7/IKBKG:ENST00000369607.1:in7/IKBKG:ENST00000369606.4:in7/IKBKG:ENST00000263518.6:in6/IKBKG:ENST00000470142.1:in7/IKBKG:ENST00000393549.2:in7/IKBKG:ENST00000455588.2:in7/IKBKG:ENST00000369602.3:in5/IKBKG:ENST00000369601.3:in7;GENE=IKBKG;TYPE=INTRONIC;EX=.;REFAA=.;ALTAA=.;AAPOS=.;EXCT=10	GT:DP:DPNR:AC	./.:0:0:0.00	./.:0:0:0.00	./.:0:0:0.00	./.:0:0:0.00	./.:149:4:2.30	./.:105:2:1.96	./.:84:2:2.20	./.:128:3:2.13	0	0	0	0			2	2	2	2
X	153791368	X:153791368	0	T	C	0	INTRONIC	IKBKG	-	93	0	0	12	0	5.62	0	FT	AF=0.0331;DP=35.0;QF=1;TX=IKBKG:ENST00000369609.5:in7/IKBKG:ENST00000369607.1:in7/IKBKG:ENST00000369606.4:in7/IKBKG:ENST00000263518.6:in6/IKBKG:ENST00000470142.1:in7/IKBKG:ENST00000393549.2:in7/IKBKG:ENST00000455588.2:in7/IKBKG:ENST00000369602.3:in5/IKBKG:ENST00000369601.3:in7;GENE=IKBKG;TYPE=INTRONIC;EX=.;REFAA=.;ALTAA=.;AAPOS=.;EXCT=10	GT:DP:DPNR:AC	./.:0:0:0.00	./.:0:0:0.00	./.:0:0:0.00	./.:0:0:0.00	./.:102:3:2.69	./.:72:2:2.66	./.:70:2:2.70	./.:93:3:2.82	0	0	0	0			3	3	3	3			0
X	153792104	X:153792104	0	T	C	0	INTRONIC	IKBKG	-	11	0	0	36	0.816497	19.84	0	POOR	AF=0.1079;DP=3.0;QF=3;TX=IKBKG:ENST00000369609.5:in8/IKBKG:ENST00000369607.1:in8/IKBKG:ENST00000369606.4:in8/IKBKG:ENST00000263518.6:in7/IKBKG:ENST00000470142.1:in8/IKBKG:ENST00000393549.2:in8/IKBKG:ENST00000455588.2:in8/IKBKG:ENST00000369602.3:in6/IKBKG:ENST00000369601.3:in8;GENE=IKBKG;TYPE=INTRONIC;EX=.;REFAA=.;ALTAA=.;AAPOS=.;EXCT=10	GT:DP:DPNR:AC	./.:0:0:0.00	./.:0:0:0.00	./.:0:0:0.00	./.:0:0:0.00	./.:55:3:7.63	./.:8:0:8.96	./.:6:0:9.18	./.:11:1:9.63	0	0	0	0			8	9	9	10
X	153792110	X:153792110	0	A	G	0	INTRONIC	IKBKG	-	17	0	0	26	0.57735	13.54	0	POOR	AF=0.0762;DP=3.0;QF=3;TX=IKBKG:ENST00000369609.5:in8/IKBKG:ENST00000369607.1:in8/IKBKG:ENST00000369606.4:in8/IKBKG:ENST00000263518.6:in7/IKBKG:ENST00000470142.1:in8/IKBKG:ENST00000393549.2:in8/IKBKG:ENST00000455588.2:in8/IKBKG:ENST00000369602.3:in6/IKBKG:ENST00000369601.3:in8;GENE=IKBKG;TYPE=INTRONIC;EX=.;REFAA=.;ALTAA=.;AAPOS=.;EXCT=10	GT:DP:DPNR:AC	./.:0:0:0.00	./.:0:0:0.00	./.:0:0:0.00	./.:0:0:0.00	./.:81:4:5.58	./.:11:0:6.17	./.:6:0:6.55	./.:17:1:6.72	0	0	0	0			6	6	7	7
X	153792147	X:153792147	0	T	C	0	INTRONIC	IKBKG	-	558	0	0	3	0.5	1.73	0	POOR	AF=0.0104;DP=203.5;QF=3;TX=IKBKG:ENST00000369609.5:in8/IKBKG:ENST00000369607.1:in8/IKBKG:ENST00000369606.4:in8/IKBKG:ENST00000263518.6:in7/IKBKG:ENST00000470142.1:in8/IKBKG:ENST00000393549.2:in8/IKBKG:ENST00000455588.2:in8/IKBKG:ENST00000369602.3:in6/IKBKG:ENST00000369601.3:in8;GENE=IKBKG;TYPE=INTRONIC;EX=.;REFAA=.;ALTAA=.;AAPOS=.;EXCT=10	GT:DP:DPNR:AC	./.:0:0:0.00	./.:0:0:0.00	./.:0:0:0.00	./.:0:0:0.00	./.:736:8:1.01	./.:407:4:1.04	./.:471:2:0.40	./.:558:4:0.98	0	0	0	0			1	1	0	1
X	153792150	X:153792150	0	A	G	0	INTRONIC	IKBKG	-	606	0	0	3	0.5	1.6	0	CLUSTER	AF=0.0097;DP=220.0;QF=2;TX=IKBKG:ENST00000369609.5:in8/IKBKG:ENST00000369607.1:in8/IKBKG:ENST00000369606.4:in8/IKBKG:ENST00000263518.6:in7/IKBKG:ENST00000470142.1:in8/IKBKG:ENST00000393549.2:in8/IKBKG:ENST00000455588.2:in8/IKBKG:ENST00000369602.3:in6/IKBKG:ENST00000369601.3:in8;GENE=IKBKG;TYPE=INTRONIC;EX=.;REFAA=.;ALTAA=.;AAPOS=.;EXCT=10	GT:DP:DPNR:AC	./.:0:0:0.00	./.:0:0:0.00	./.:0:0:0.00	./.:0:0:0.00	./.:742:13:1.28	./.:440:3:0.93	./.:550:4:0.98	./.:606:0:0.00	0	0	0	0			1	1	1	0			0
X	153792152	X:153792152	0	T	C	0	INTRONIC	IKBKG	-	693	0	0	4	0	2.08	0	CLUSTER	AF=0.0125;DP=269.5;QF=2;TX=IKBKG:ENST00000369609.5:in8/IKBKG:ENST00000369607.1:in8/IKBKG:ENST00000369606.4:in8/IKBKG:ENST00000263518.6:in7/IKBKG:ENST00000470142.1:in8/IKBKG:ENST00000393549.2:in8/IKBKG:ENST00000455588.2:in8/IKBKG:ENST00000369602.3:in6/IKBKG:ENST00000369601.3:in8;GENE=IKBKG;TYPE=INTRONIC;EX=.;REFAA=.;ALTAA=.;AAPOS=.;EXCT=10	GT:DP:DPNR:AC	./.:0:0:0.00	./.:0:0:0.00	./.:0:0:0.00	./.:0:0:0.00	./.:876:10:1.01	./.:539:8:1.16	./.:665:4:0.93	./.:693:8:1.03	0	0	0	0			1	1	1	1			0
X	153792156	X:153792156	0	C	T	0	INTRONIC	IKBKG	-	819	0	0	33	5.85235	17.95	0	POOR	AF=0.0986;DP=305.0;QF=3;TX=IKBKG:ENST00000369609.5:in8/IKBKG:ENST00000369607.1:in8/IKBKG:ENST00000369606.4:in8/IKBKG:ENST00000263518.6:in7/IKBKG:ENST00000470142.1:in8/IKBKG:ENST00000393549.2:in8/IKBKG:ENST00000455588.2:in8/IKBKG:ENST00000369602.3:in6/IKBKG:ENST00000369601.3:in8;GENE=IKBKG;TYPE=INTRONIC;EX=.;REFAA=.;ALTAA=.;AAPOS=.;EXCT=10	GT:DP:DPNR:AC	./.:0:0:0.00	./.:0:0:0.00	./.:0:0:0.00	./.:0:0:0.00	./.:982:131:10.72	./.:610:122:15.22	./.:820:15:1.92	./.:819:42:4.51	0	0	0	0			11	15	2	5
X	153792159	X:153792159	0	T	C	0	INTRONIC	IKBKG	-	816	0	0	3	0.5	1.6	0	CLUSTER	AF=0.0096;DP=289.5;QF=2;TX=IKBKG:ENST00000369609.5:AJ:15/IKBKG:ENST00000369609.5:in8/IKBKG:ENST00000369607.1:AJ:15/IKBKG:ENST00000369607.1:in8/IKBKG:ENST00000369606.4:AJ:15/IKBKG:ENST00000369606.4:in8/IKBKG:ENST00000263518.6:AJ:15/IKBKG:ENST00000263518.6:in7/IKBKG:ENST00000470142.1:AJ:15/IKBKG:ENST00000470142.1:in8/IKBKG:ENST00000393549.2:AJ:15/IKBKG:ENST00000393549.2:in8/IKBKG:ENST00000455588.2:…	GT:DP:DPNR:AC	./.:0:0:0.00	./.:0:0:0.00	./.:0:0:0.00	./.:0:0:0.00	./.:923:11:1.01	./.:579:2:0.15	./.:848:9:1.01	./.:816:8:1.00	0	0	0	0			1	0	1	1			0
X	153792160	X:153792160	0	T	C	0	INTRONIC	IKBKG	-	1002	0	0	3	0.5	1.52	0	CLUSTER	AF=0.0092;DP=358.0;QF=2;TX=IKBKG:ENST00000369609.5:AJ:14/IKBKG:ENST00000369609.5:in8/IKBKG:ENST00000369607.1:AJ:14/IKBKG:ENST00000369607.1:in8/IKBKG:ENST00000369606.4:AJ:14/IKBKG:ENST00000369606.4:in8/IKBKG:ENST00000263518.6:AJ:14/IKBKG:ENST00000263518.6:in7/IKBKG:ENST00000470142.1:AJ:14/IKBKG:ENST00000470142.1:in8/IKBKG:ENST00000393549.2:AJ:14/IKBKG:ENST00000393549.2:in8/IKBKG:ENST00000455588.2:…	GT:DP:DPNR:AC	./.:0:0:0.00	./.:0:0:0.00	./.:0:0:0.00	./.:0:0:0.00	./.:1138:12:1.00	./.:716:4:0.85	./.:1030:9:1.00	./.:1002:4:0.18	0	0	0	0			1	1	1	0			0
X	153792161	X:153792161	0	T	C	0	INTRONIC	IKBKG	-	1086	0	0	4	0	2.03	0	CLUSTER	AF=0.0122;DP=378.5;QF=2;TX=IKBKG:ENST00000369609.5:AJ:13/IKBKG:ENST00000369609.5:in8/IKBKG:ENST00000369607.1:AJ:13/IKBKG:ENST00000369607.1:in8/IKBKG:ENST00000369606.4:AJ:13/IKBKG:ENST00000369606.4:in8/IKBKG:ENST00000263518.6:AJ:13/IKBKG:ENST00000263518.6:in7/IKBKG:ENST00000470142.1:AJ:13/IKBKG:ENST00000470142.1:in8/IKBKG:ENST00000393549.2:AJ:13/IKBKG:ENST00000393549.2:in8/IKBKG:ENST00000455588.2:…	GT:DP:DPNR:AC	./.:0:0:0.00	./.:0:0:0.00	./.:0:0:0.00	./.:0:0:0.00	./.:1196:11:1.00	./.:757:9:1.02	./.:1096:10:1.00	./.:1086:11:1.00	0	0	0	0			1	1	1	1			0
X	153792163	X:153792163	0	T	C	0	INTRONIC	IKBKG	-	1167	0	0	4	0	1.93	0	CLUSTER	AF=0.0116;DP=399.5;QF=2;TX=IKBKG:ENST00000369609.5:AJ:11/IKBKG:ENST00000369609.5:in8/IKBKG:ENST00000369607.1:AJ:11/IKBKG:ENST00000369607.1:in8/IKBKG:ENST00000369606.4:AJ:11/IKBKG:ENST00000369606.4:in8/IKBKG:ENST00000263518.6:AJ:11/IKBKG:ENST00000263518.6:in7/IKBKG:ENST00000470142.1:AJ:11/IKBKG:ENST00000470142.1:in8/IKBKG:ENST00000393549.2:AJ:11/IKBKG:ENST00000393549.2:in8/IKBKG:ENST00000455588.2:…	GT:DP:DPNR:AC	./.:0:0:0.00	./.:0:0:0.00	./.:0:0:0.00	./.:0:0:0.00	./.:1237:15:1.00	./.:799:5:0.97	./.:1187:6:0.84	./.:1167:9:1.00	0	0	0	0			1	1	1	1			0
X	153792165	X:153792165	0	T	C	0	INTRONIC	IKBKG	-	1185	0	0	3	0.5	1.67	0	CLUSTER	AF=0.0101;DP=389.0;QF=2;TX=IKBKG:ENST00000369609.5:AJ:9/IKBKG:ENST00000369609.5:in8/IKBKG:ENST00000369607.1:AJ:9/IKBKG:ENST00000369607.1:in8/IKBKG:ENST00000369606.4:AJ:9/IKBKG:ENST00000369606.4:in8/IKBKG:ENST00000263518.6:AJ:9/IKBKG:ENST00000263518.6:in7/IKBKG:ENST00000470142.1:AJ:9/IKBKG:ENST00000470142.1:in8/IKBKG:ENST00000393549.2:AJ:9/IKBKG:ENST00000393549.2:in8/IKBKG:ENST00000455588.2:AJ:9/I…	GT:DP:DPNR:AC	./.:0:0:0.00	./.:0:0:0.00	./.:0:0:0.00	./.:0:0:0.00	./.:1255:11:1.00	./.:778:12:1.11	./.:1211:5:0.22	./.:1185:7:0.98	0	0	0	0			1	1	0	1			0
X	153792166	X:153792166	0	T	C	0	INTRONIC	IKBKG	-	1300	0	0	3	0.5	1.69	0	CLUSTER	AF=0.0102;DP=435.0;QF=2;TX=IKBKG:ENST00000369609.5:AJ:8/IKBKG:ENST00000369609.5:in8/IKBKG:ENST00000369607.1:AJ:8/IKBKG:ENST00000369607.1:in8/IKBKG:ENST00000369606.4:AJ:8/IKBKG:ENST00000369606.4:in8/IKBKG:ENST00000263518.6:AJ:8/IKBKG:ENST00000263518.6:in7/IKBKG:ENST00000470142.1:AJ:8/IKBKG:ENST00000470142.1:in8/IKBKG:ENST00000393549.2:AJ:8/IKBKG:ENST00000393549.2:in8/IKBKG:ENST00000455588.2:AJ:8/I…	GT:DP:DPNR:AC	./.:0:0:0.00	./.:0:0:0.00	./.:0:0:0.00	./.:0:0:0.00	./.:1378:6:0.35	./.:870:9:1.00	./.:1303:13:1.00	./.:1300:8:0.99	0	0	0	0			0	1	1	1			0
X	153792168	X:153792168	0	T	C	0	INTRONIC	IKBKG	-	1436	0	0	129	11.6154	106	0	CLUSTER	AF=0.3926;DP=493.5;QF=2;TX=IKBKG:ENST00000369609.5:AJ:6/IKBKG:ENST00000369609.5:in8/IKBKG:ENST00000369607.1:AJ:6/IKBKG:ENST00000369607.1:in8/IKBKG:ENST00000369606.4:AJ:6/IKBKG:ENST00000369606.4:in8/IKBKG:ENST00000263518.6:AJ:6/IKBKG:ENST00000263518.6:in7/IKBKG:ENST00000470142.1:AJ:6/IKBKG:ENST00000470142.1:in8/IKBKG:ENST00000393549.2:AJ:6/IKBKG:ENST00000393549.2:in8/IKBKG:ENST00000455588.2:AJ:6/I…	GT:DP:DPNR:AC	./.:0:0:0.00	./.:0:0:0.00	./.:0:0:0.00	./.:0:0:0.00	./.:1497:538:29.62	./.:987:207:18.18	./.:1454:835:46.30	./.:1436:610:34.69	0	0	0	0			30	18	46	35			0		real or background#
X	153792172	X:153792172	0	A	G	0	ACCEPTOR	IKBKG	-	1647	0	0	3	0.5	1.44	0	POOR	AF=0.0087;DP=577.0;QF=3;TX=IKBKG:ENST00000369609.5:AJ:2:.:CREATE/IKBKG:ENST00000369609.5:AJ:2/IKBKG:ENST00000369609.5:in8/IKBKG:ENST00000369607.1:AJ:2:.:CREATE/IKBKG:ENST00000369607.1:AJ:2/IKBKG:ENST00000369607.1:in8/IKBKG:ENST00000369606.4:AJ:2:.:CREATE/IKBKG:ENST00000369606.4:AJ:2/IKBKG:ENST00000369606.4:in8/IKBKG:ENST00000263518.6:AJ:2:.:CREATE/IKBKG:ENST00000263518.6:AJ:2/IKBKG:ENST0000026351…	GT:DP:DPNR:AC	./.:0:0:0.00	./.:0:0:0.00	./.:0:0:0.00	./.:0:0:0.00	./.:1666:13:1.00	./.:1154:4:0.04	./.:1615:8:0.83	./.:1647:11:1.00	0	0	0	0			1	0	1	1
X	153792175	X:153792175	0	A	G	0	MISSENSE	IKBKG	I421V	1741	0	0	3	0.5	1.51	0	CLUSTER	AF=0.0091;DP=600.0;QF=2;TX=IKBKG:ENST00000369609.5:ex9:I421V:M/IKBKG:ENST00000369607.1:ex9:I353V:M/IKBKG:ENST00000369606.4:ex9:I353V:M/IKBKG:ENST00000263518.6:ex8:I302V:M/IKBKG:ENST00000470142.1:ex9:I346V:M/IKBKG:ENST00000393549.2:ex9:I345V:M/IKBKG:ENST00000455588.2:ex9:I352V:M/IKBKG:ENST00000369602.3:ex7:I254V:M/IKBKG:ENST00000369601.3:ex9:I353V:M;GENE=IKBKG;TYPE=MISSENSE;EX=9;REFAA=I;ALTAA=V;AA…	GT:DP:DPNR:AC	./.:0:0:0.00	./.:0:0:0.00	./.:0:0:0.00	./.:0:0:0.00	./.:1694:10:1.00	./.:1200:11:1.00	./.:1622:5:0.00	./.:1741:11:1.00	0	0	0	0			1	1	0	1			0
X	153792176	X:153792176	0	T	C	0	MISSENSE	IKBKG	I421T	1736	0	0	2	0.57735	0.82	0	CLUSTER	AF=0.005;DP=614.0;QF=2;TX=IKBKG:ENST00000369609.5:ex9:I421T:M/IKBKG:ENST00000369607.1:ex9:I353T:M/IKBKG:ENST00000369606.4:ex9:I353T:M/IKBKG:ENST00000263518.6:ex8:I302T:M/IKBKG:ENST00000470142.1:ex9:I346T:M/IKBKG:ENST00000393549.2:ex9:I345T:M/IKBKG:ENST00000455588.2:ex9:I352T:M/IKBKG:ENST00000369602.3:ex7:I254T:M/IKBKG:ENST00000369601.3:ex9:I353T:M;GENE=IKBKG;TYPE=MISSENSE;EX=9;REFAA=I;ALTAA=T;AAP…	GT:DP:DPNR:AC	./.:0:0:0.00	./.:0:0:0.00	./.:0:0:0.00	./.:0:0:0.00	./.:1699:6:0.01	./.:1228:9:1.00	./.:1656:8:0.63	./.:1736:6:0.00	0	0	0	0			0	1	1	0			0
X	153792177	X:153792177	0	C	T	0	SYNONYMOUS	IKBKG	-	1857	0	0	8	3.3665	4.37	0	CLUSTER	AF=0.0259;DP=665.5;QF=2;TX=IKBKG:ENST00000369609.5:ex9:I421I:S/IKBKG:ENST00000369607.1:ex9:I353I:S/IKBKG:ENST00000369606.4:ex9:I353I:S/IKBKG:ENST00000263518.6:ex8:I302I:S/IKBKG:ENST00000470142.1:ex9:I346I:S/IKBKG:ENST00000393549.2:ex9:I345I:S/IKBKG:ENST00000455588.2:ex9:I352I:S/IKBKG:ENST00000369602.3:ex7:I254I:S/IKBKG:ENST00000369601.3:ex9:I353I:S;GENE=IKBKG;TYPE=SYNONYMOUS;EX=9;REFAA=I;ALTAA=I;…	GT:DP:DPNR:AC	./.:0:0:0.00	./.:0:0:0.00	./.:0:0:0.00	./.:0:0:0.00	./.:1840:7:0.09	./.:1331:129:7.42	./.:1763:6:0.02	./.:1857:13:1.00	0	0	0	0			0	7	0	1			0
X	153792179	X:153792179	0	A	G	0	MISSENSE	IKBKG	E422G	2028	0	0	4	0	2.02	0	CLUSTER	AF=0.0121;DP=741.5;QF=2;TX=IKBKG:ENST00000369609.5:ex9:E422G:M/IKBKG:ENST00000369607.1:ex9:E354G:M/IKBKG:ENST00000369606.4:ex9:E354G:M/IKBKG:ENST00000263518.6:ex8:E303G:M/IKBKG:ENST00000470142.1:ex9:E347G:M/IKBKG:ENST00000393549.2:ex9:E346G:M/IKBKG:ENST00000455588.2:ex9:E353G:M/IKBKG:ENST00000369602.3:ex7:E255G:M/IKBKG:ENST00000369601.3:ex9:E354G:M;GENE=IKBKG;TYPE=MISSENSE;EX=9;REFAA=E;ALTAA=G;AA…	GT:DP:DPNR:AC	./.:0:0:0.00	./.:0:0:0.00	./.:0:0:0.00	./.:0:0:0.00	./.:1971:26:1.00	./.:1483:12:1.00	./.:1880:23:1.00	./.:2028:17:1.00	0	0	0	0			1	1	1	1			0
X	153792182	X:153792182	0	A	G	0	MISSENSE	IKBKG	D423G	2100	0	0	6	0.57735	2.73	0	CLUSTER	AF=0.0164;DP=781.5;QF=2;TX=IKBKG:ENST00000369609.5:ex9:D423G:M/IKBKG:ENST00000369607.1:ex9:D355G:M/IKBKG:ENST00000369606.4:ex9:D355G:M/IKBKG:ENST00000263518.6:ex8:D304G:M/IKBKG:ENST00000470142.1:ex9:D348G:M/IKBKG:ENST00000393549.2:ex9:D347G:M/IKBKG:ENST00000455588.2:ex9:D354G:M/IKBKG:ENST00000369602.3:ex7:D256G:M/IKBKG:ENST00000369601.3:ex9:D355G:M;GENE=IKBKG;TYPE=MISSENSE;EX=9;REFAA=D;ALTAA=G;AA…	GT:DP:DPNR:AC	./.:0:0:0.00	./.:0:0:0.00	./.:0:0:0.00	./.:0:0:0.00	./.:2106:38:1.56	./.:1563:30:1.80	./.:1961:26:1.00	./.:2100:32:1.02	0	0	0	0			2	2	1	1			0
X	153792184	X:153792184	0	A	G	0	MISSENSE	IKBKG	M424V	2385	0	0	4	0	2.16	0	CLUSTER	AF=0.013;DP=910.0;QF=2;TX=IKBKG:ENST00000369609.5:ex9:M424V:M/IKBKG:ENST00000369607.1:ex9:M356V:M/IKBKG:ENST00000369606.4:ex9:M356V:M/IKBKG:ENST00000263518.6:ex8:M305V:M/IKBKG:ENST00000470142.1:ex9:M349V:M/IKBKG:ENST00000393549.2:ex9:M348V:M/IKBKG:ENST00000455588.2:ex9:M355V:M/IKBKG:ENST00000369602.3:ex7:M257V:M/IKBKG:ENST00000369601.3:ex9:M356V:M;GENE=IKBKG;TYPE=MISSENSE;EX=9;REFAA=M;ALTAA=V;AAP…	GT:DP:DPNR:AC	./.:0:0:0.00	./.:0:0:0.00	./.:0:0:0.00	./.:0:0:0.00	./.:2419:42:1.26	./.:1820:22:1.00	./.:2232:20:1.00	./.:2385:35:1.00	0	0	0	0			1	1	1	1			0
X	153792185	X:153792185	0	T	C	0	MISSENSE	IKBKG	M424T	2457	0	0	4	0	2.02	0	CLUSTER	AF=0.0121;DP=941.5;QF=2;TX=IKBKG:ENST00000369609.5:ex9:M424T:M/IKBKG:ENST00000369607.1:ex9:M356T:M/IKBKG:ENST00000369606.4:ex9:M356T:M/IKBKG:ENST00000263518.6:ex8:M305T:M/IKBKG:ENST00000470142.1:ex9:M349T:M/IKBKG:ENST00000393549.2:ex9:M348T:M/IKBKG:ENST00000455588.2:ex9:M355T:M/IKBKG:ENST00000369602.3:ex7:M257T:M/IKBKG:ENST00000369601.3:ex9:M356T:M;GENE=IKBKG;TYPE=MISSENSE;EX=9;REFAA=M;ALTAA=T;AA…	GT:DP:DPNR:AC	./.:0:0:0.00	./.:0:0:0.00	./.:0:0:0.00	./.:0:0:0.00	./.:2510:27:1.00	./.:1883:18:1.00	./.:2318:16:1.00	./.:2457:15:1.00	0	0	0	0			1	1	1	1			0
X	153792187	X:153792187	0	A	G	0	MISSENSE	IKBKG	R425G	2495	0	0	4	0	2.38	0	CLUSTER	AF=0.0143;DP=959.0;QF=2;TX=IKBKG:ENST00000369609.5:ex9:R425G:M/IKBKG:ENST00000369607.1:ex9:R357G:M/IKBKG:ENST00000369606.4:ex9:R357G:M/IKBKG:ENST00000263518.6:ex8:R306G:M/IKBKG:ENST00000470142.1:ex9:R350G:M/IKBKG:ENST00000393549.2:ex9:R349G:M/IKBKG:ENST00000455588.2:ex9:R356G:M/IKBKG:ENST00000369602.3:ex7:R258G:M/IKBKG:ENST00000369601.3:ex9:R357G:M;GENE=IKBKG;TYPE=MISSENSE;EX=9;REFAA=R;ALTAA=G;AA…	GT:DP:DPNR:AC	./.:0:0:0.00	./.:0:0:0.00	./.:0:0:0.00	./.:0:0:0.00	./.:2549:45:1.39	./.:1918:32:1.14	./.:2320:39:1.14	./.:2495:40:1.04	0	0	0	0			1	1	1	1			0
X	153792191	X:153792191	0	A	G	0	MISSENSE	IKBKG	K426R	2920	0	0	4	0	2.02	0	CLUSTER	AF=0.0122;DP=1152.0;QF=2;TX=IKBKG:ENST00000369609.5:ex9:K426R:M/IKBKG:ENST00000369607.1:ex9:K358R:M/IKBKG:ENST00000369606.4:ex9:K358R:M/IKBKG:ENST00000263518.6:ex8:K307R:M/IKBKG:ENST00000470142.1:ex9:K351R:M/IKBKG:ENST00000393549.2:ex9:K350R:M/IKBKG:ENST00000455588.2:ex9:K357R:M/IKBKG:ENST00000369602.3:ex7:K259R:M/IKBKG:ENST00000369601.3:ex9:K358R:M;GENE=IKBKG;TYPE=MISSENSE;EX=9;REFAA=K;ALTAA=R;A…	GT:DP:DPNR:AC	./.:0:0:0.00	./.:0:0:0.00	./.:0:0:0.00	./.:0:0:0.00	./.:3054:32:1.00	./.:2304:32:1.00	./.:2618:36:1.00	./.:2920:38:1.00	0	0	0	0			1	1	1	1			0
X	153792193	X:153792193	0	C	T	0	MISSENSE	IKBKG	R427W	3024	0	0	9	2.5	4.54	0	CLUSTER	AF=0.0269;DP=1175.0;QF=2;TX=IKBKG:ENST00000369609.5:ex9:R427W:M/IKBKG:ENST00000369607.1:ex9:R359W:M/IKBKG:ENST00000369606.4:ex9:R359W:M/IKBKG:ENST00000263518.6:ex8:R308W:M/IKBKG:ENST00000470142.1:ex9:R352W:M/IKBKG:ENST00000393549.2:ex9:R351W:M/IKBKG:ENST00000455588.2:ex9:R358W:M/IKBKG:ENST00000369602.3:ex7:R260W:M/IKBKG:ENST00000369601.3:ex9:R359W:M;GENE=IKBKG;TYPE=MISSENSE;EX=9;REFAA=R;ALTAA=W;A…	GT:DP:DPNR:AC	./.:0:0:0.00	./.:0:0:0.00	./.:0:0:0.00	./.:0:0:0.00	./.:3080:26:1.00	./.:2350:22:1.00	./.:2638:22:1.00	./.:3024:216:5.84	0	0	0	0			1	1	1	6			0
X	153792194	X:153792194	0	G	A	0	MISSENSE	IKBKG	R427Q	3259	0	0	3	0.5	1.47	0	CLUSTER	AF=0.0088;DP=1284.0;QF=2;TX=IKBKG:ENST00000369609.5:ex9:R427Q:M/IKBKG:ENST00000369607.1:ex9:R359Q:M/IKBKG:ENST00000369606.4:ex9:R359Q:M/IKBKG:ENST00000263518.6:ex8:R308Q:M/IKBKG:ENST00000470142.1:ex9:R352Q:M/IKBKG:ENST00000393549.2:ex9:R351Q:M/IKBKG:ENST00000455588.2:ex9:R358Q:M/IKBKG:ENST00000369602.3:ex7:R260Q:M/IKBKG:ENST00000369601.3:ex9:R359Q:M;GENE=IKBKG;TYPE=MISSENSE;EX=9;REFAA=R;ALTAA=Q;A…	GT:DP:DPNR:AC	./.:0:0:0.00	./.:0:0:0.00	./.:0:0:0.00	./.:0:0:0.00	./.:3338:16:0.91	./.:2568:14:1.00	./.:2805:11:0.01	./.:3259:19:1.00	0	0	0	0			1	1	0	1			0
X	153792195	X:153792195	0	G	A	0	SYNONYMOUS	IKBKG	-	3282	0	0	1	0.5	0.5	0	CLUSTER	AF=0.003;DP=1276.5;QF=2;TX=IKBKG:ENST00000369609.5:ex9:R427R:S/IKBKG:ENST00000369607.1:ex9:R359R:S/IKBKG:ENST00000369606.4:ex9:R359R:S/IKBKG:ENST00000263518.6:ex8:R308R:S/IKBKG:ENST00000470142.1:ex9:R352R:S/IKBKG:ENST00000393549.2:ex9:R351R:S/IKBKG:ENST00000455588.2:ex9:R358R:S/IKBKG:ENST00000369602.3:ex7:R260R:S/IKBKG:ENST00000369601.3:ex9:R359R:S;GENE=IKBKG;TYPE=SYNONYMOUS;EX=9;REFAA=R;ALTAA=R;…	GT:DP:DPNR:AC	./.:0:0:0.00	./.:0:0:0.00	./.:0:0:0.00	./.:0:0:0.00	./.:3356:10:0.00	./.:2553:10:0.01	./.:2786:18:1.00	./.:3282:12:0.00	0	0	0	0			0	0	1	0			0
X	153792197	X:153792197	0	A	G	0	MISSENSE	IKBKG	H428R	3447	0	0	4	0	2.02	0	CLUSTER	AF=0.0121;DP=1393.0;QF=2;TX=IKBKG:ENST00000369609.5:ex9:H428R:M/IKBKG:ENST00000369607.1:ex9:H360R:M/IKBKG:ENST00000369606.4:ex9:H360R:M/IKBKG:ENST00000263518.6:ex8:H309R:M/IKBKG:ENST00000470142.1:ex9:H353R:M/IKBKG:ENST00000393549.2:ex9:H352R:M/IKBKG:ENST00000455588.2:ex9:H359R:M/IKBKG:ENST00000369602.3:ex7:H261R:M/IKBKG:ENST00000369601.3:ex9:H360R:M;GENE=IKBKG;TYPE=MISSENSE;EX=9;REFAA=H;ALTAA=R;A…	GT:DP:DPNR:AC	./.:0:0:0.00	./.:0:0:0.00	./.:0:0:0.00	./.:0:0:0.00	./.:3562:20:1.00	./.:2786:26:1.00	./.:2910:30:1.00	./.:3447:36:1.00	0	0	0	0			1	1	1	1			0
X	153792198	X:153792198	0	T	C	0	SYNONYMOUS	IKBKG	-	3538	0	0	4	0	2.02	0	CLUSTER	AF=0.0121;DP=1440.5;QF=2;TX=IKBKG:ENST00000369609.5:ex9:H428H:S/IKBKG:ENST00000369607.1:ex9:H360H:S/IKBKG:ENST00000369606.4:ex9:H360H:S/IKBKG:ENST00000263518.6:ex8:H309H:S/IKBKG:ENST00000470142.1:ex9:H353H:S/IKBKG:ENST00000393549.2:ex9:H352H:S/IKBKG:ENST00000455588.2:ex9:H359H:S/IKBKG:ENST00000369602.3:ex7:H261H:S/IKBKG:ENST00000369601.3:ex9:H360H:S;GENE=IKBKG;TYPE=SYNONYMOUS;EX=9;REFAA=H;ALTAA=H…	GT:DP:DPNR:AC	./.:0:0:0.00	./.:0:0:0.00	./.:0:0:0.00	./.:0:0:0.00	./.:3631:26:1.00	./.:2881:29:1.00	./.:2975:22:1.00	./.:3538:27:1.00	0	0	0	0			1	1	1	1			0
X	153792200	X:153792200	0	T	C	0	MISSENSE	IKBKG	V429A	3506	0	0	6	0.57735	2.94	0	CLUSTER	AF=0.0176;DP=1457.5;QF=2;TX=IKBKG:ENST00000369609.5:ex9:V429A:M/IKBKG:ENST00000369607.1:ex9:V361A:M/IKBKG:ENST00000369606.4:ex9:V361A:M/IKBKG:ENST00000263518.6:ex8:V310A:M/IKBKG:ENST00000470142.1:ex9:V354A:M/IKBKG:ENST00000393549.2:ex9:V353A:M/IKBKG:ENST00000455588.2:ex9:V360A:M/IKBKG:ENST00000369602.3:ex7:V262A:M/IKBKG:ENST00000369601.3:ex9:V361A:M;GENE=IKBKG;TYPE=MISSENSE;EX=9;REFAA=V;ALTAA=A;A…	GT:DP:DPNR:AC	./.:0:0:0.00	./.:0:0:0.00	./.:0:0:0.00	./.:0:0:0.00	./.:3602:72:2.00	./.:2915:41:1.00	./.:2954:43:1.00	./.:3506:64:1.78	0	0	0	0			2	1	1	2			0
X	153792203	X:153792203	0	A	G	0	MISSENSE	IKBKG	E430G	3909	0	0	4	0	2	0	POOR	AF=0.012;DP=1642.5;QF=3;TX=IKBKG:ENST00000369609.5:ex9:E430G:M/IKBKG:ENST00000369607.1:ex9:E362G:M/IKBKG:ENST00000369606.4:ex9:E362G:M/IKBKG:ENST00000263518.6:ex8:E311G:M/IKBKG:ENST00000470142.1:ex9:E355G:M/IKBKG:ENST00000393549.2:ex9:E354G:M/IKBKG:ENST00000455588.2:ex9:E361G:M/IKBKG:ENST00000369602.3:ex7:E263G:M/IKBKG:ENST00000369601.3:ex9:E362G:M;GENE=IKBKG;TYPE=MISSENSE;EX=9;REFAA=E;ALTAA=G;AA…	GT:DP:DPNR:AC	./.:0:0:0.00	./.:0:0:0.00	./.:0:0:0.00	./.:0:0:0.00	./.:4089:32:1.00	./.:3398:19:1.00	./.:3285:16:0.96	./.:3909:22:1.00	0	0	0	0			1	1	1	1
X	153792206	X:153792206	0	T	C	0	MISSENSE	IKBKG	V431A	3226	0	0	10	0.57735	4.99	0	CLUSTER	AF=0.0295;DP=1347.5;QF=2;TX=IKBKG:ENST00000369609.5:ex9:V431A:M/IKBKG:ENST00000369607.1:ex9:V363A:M/IKBKG:ENST00000369606.4:ex9:V363A:M/IKBKG:ENST00000263518.6:ex8:V312A:M/IKBKG:ENST00000470142.1:ex9:V356A:M/IKBKG:ENST00000393549.2:ex9:V355A:M/IKBKG:ENST00000455588.2:ex9:V362A:M/IKBKG:ENST00000369602.3:ex7:V264A:M/IKBKG:ENST00000369601.3:ex9:V363A:M;GENE=IKBKG;TYPE=MISSENSE;EX=9;REFAA=V;ALTAA=A;A…	GT:DP:DPNR:AC	./.:0:0:0.00	./.:0:0:0.00	./.:0:0:0.00	./.:0:0:0.00	./.:3507:95:2.01	./.:2952:113:3.02	./.:2695:72:2.02	./.:3226:99:2.65	0	0	0	0			2	3	2	3			0
X	153792208	X:153792208	0	T	C	0	MISSENSE	IKBKG	S432P	4374	0	0	1	0.5	0.54	0	CLUSTER	AF=0.0032;DP=1806.0;QF=2;TX=IKBKG:ENST00000369609.5:ex9:S432P:M/IKBKG:ENST00000369607.1:ex9:S364P:M/IKBKG:ENST00000369606.4:ex9:S364P:M/IKBKG:ENST00000263518.6:ex8:S313P:M/IKBKG:ENST00000470142.1:ex9:S357P:M/IKBKG:ENST00000393549.2:ex9:S356P:M/IKBKG:ENST00000455588.2:ex9:S363P:M/IKBKG:ENST00000369602.3:ex7:S265P:M/IKBKG:ENST00000369601.3:ex9:S364P:M;GENE=IKBKG;TYPE=MISSENSE;EX=9;REFAA=S;ALTAA=P;A…	GT:DP:DPNR:AC	./.:0:0:0.00	./.:0:0:0.00	./.:0:0:0.00	./.:0:0:0.00	./.:4610:23:0.99	./.:4015:17:0.02	./.:3612:15:0.01	./.:4374:19:0.05	0	0	0	0			1	0	0	0			0
X	153792212	X:153792212	0	A	G	0	MISSENSE	IKBKG	Q433R	5377	0	0	4	0	2.02	0	CLUSTER	AF=0.0121;DP=2199.5;QF=2;TX=IKBKG:ENST00000369609.5:ex9:Q433R:M/IKBKG:ENST00000369607.1:ex9:Q365R:M/IKBKG:ENST00000369606.4:ex9:Q365R:M/IKBKG:ENST00000263518.6:ex8:Q314R:M/IKBKG:ENST00000470142.1:ex9:Q358R:M/IKBKG:ENST00000393549.2:ex9:Q357R:M/IKBKG:ENST00000455588.2:ex9:Q364R:M/IKBKG:ENST00000369602.3:ex7:Q266R:M/IKBKG:ENST00000369601.3:ex9:Q365R:M;GENE=IKBKG;TYPE=MISSENSE;EX=9;REFAA=Q;ALTAA=R;A…	GT:DP:DPNR:AC	./.:0:0:0.00	./.:0:0:0.00	./.:0:0:0.00	./.:0:0:0.00	./.:5510:63:1.00	./.:5040:48:1.00	./.:4399:41:1.00	./.:5377:49:1.00	0	0	0	0			1	1	1	1			0
X	153792214	X:153792214	0	G	A	0	MISSENSE	IKBKG	A434T	5473	0	0	1	0.5	0.5	0	CLUSTER	AF=0.003;DP=2235.5;QF=2;TX=IKBKG:ENST00000369609.5:ex9:A434T:M/IKBKG:ENST00000369607.1:ex9:A366T:M/IKBKG:ENST00000369606.4:ex9:A366T:M/IKBKG:ENST00000263518.6:ex8:A315T:M/IKBKG:ENST00000470142.1:ex9:A359T:M/IKBKG:ENST00000393549.2:ex9:A358T:M/IKBKG:ENST00000455588.2:ex9:A365T:M/IKBKG:ENST00000369602.3:ex7:A267T:M/IKBKG:ENST00000369601.3:ex9:A366T:M;GENE=IKBKG;TYPE=MISSENSE;EX=9;REFAA=A;ALTAA=T;AA…	GT:DP:DPNR:AC	./.:0:0:0.00	./.:0:0:0.00	./.:0:0:0.00	./.:0:0:0.00	./.:5671:19:0.00	./.:5205:22:0.01	./.:4471:18:0.00	./.:5473:32:1.00	0	0	0	0			0	0	0	1			0
X	153792215	X:153792215	0	C	T	0	MISSENSE	IKBKG	A434V	5508	0	0	3	0.5	1.51	0	CLUSTER	AF=0.0091;DP=2242.5;QF=2;TX=IKBKG:ENST00000369609.5:ex9:A434V:M/IKBKG:ENST00000369607.1:ex9:A366V:M/IKBKG:ENST00000369606.4:ex9:A366V:M/IKBKG:ENST00000263518.6:ex8:A315V:M/IKBKG:ENST00000470142.1:ex9:A359V:M/IKBKG:ENST00000393549.2:ex9:A358V:M/IKBKG:ENST00000455588.2:ex9:A365V:M/IKBKG:ENST00000369602.3:ex7:A267V:M/IKBKG:ENST00000369601.3:ex9:A366V:M;GENE=IKBKG;TYPE=MISSENSE;EX=9;REFAA=A;ALTAA=V;A…	GT:DP:DPNR:AC	./.:0:0:0.00	./.:0:0:0.00	./.:0:0:0.00	./.:0:0:0.00	./.:5611:31:1.00	./.:5283:21:0.00	./.:4485:30:1.00	./.:5508:32:1.00	0	0	0	0			1	0	1	1			0
X	153792216	X:153792216	0	C	T	0	SYNONYMOUS	IKBKG	-	5833	0	0	2	0.57735	1	0	CLUSTER	AF=0.006;DP=2379.5;QF=2;TX=IKBKG:ENST00000369609.5:ex9:A434A:S/IKBKG:ENST00000369607.1:ex9:A366A:S/IKBKG:ENST00000369606.4:ex9:A366A:S/IKBKG:ENST00000263518.6:ex8:A315A:S/IKBKG:ENST00000470142.1:ex9:A359A:S/IKBKG:ENST00000393549.2:ex9:A358A:S/IKBKG:ENST00000455588.2:ex9:A365A:S/IKBKG:ENST00000369602.3:ex7:A267A:S/IKBKG:ENST00000369601.3:ex9:A366A:S;GENE=IKBKG;TYPE=SYNONYMOUS;EX=9;REFAA=A;ALTAA=A;…	GT:DP:DPNR:AC	./.:0:0:0.00	./.:0:0:0.00	./.:0:0:0.00	./.:0:0:0.00	./.:5959:31:1.00	./.:5707:29:1.00	./.:4759:14:0.00	./.:5833:14:0.00	0	0	0	0			1	1	0	0			0
X	153792217	X:153792217	0	C	T	0	MISSENSE	IKBKG	P435S	6139	0	0	4	0	2.02	0	CLUSTER	AF=0.0121;DP=2528.0;QF=2;TX=IKBKG:ENST00000369609.5:ex9:P435S:M/IKBKG:ENST00000369607.1:ex9:P367S:M/IKBKG:ENST00000369606.4:ex9:P367S:M/IKBKG:ENST00000263518.6:ex8:P316S:M/IKBKG:ENST00000470142.1:ex9:P360S:M/IKBKG:ENST00000393549.2:ex9:P359S:M/IKBKG:ENST00000455588.2:ex9:P366S:M/IKBKG:ENST00000369602.3:ex7:P268S:M/IKBKG:ENST00000369601.3:ex9:P367S:M;GENE=IKBKG;TYPE=MISSENSE;EX=9;REFAA=P;ALTAA=S;A…	GT:DP:DPNR:AC	./.:0:0:0.00	./.:0:0:0.00	./.:0:0:0.00	./.:0:0:0.00	./.:6364:41:1.00	./.:6002:48:1.00	./.:5056:31:1.00	./.:6139:30:1.00	0	0	0	0			1	1	1	1			0
X	153792218	X:153792218	0	C	T	0	MISSENSE	IKBKG	P435L	6367	0	0	2	0.57735	0.96	0	CLUSTER	AF=0.0058;DP=2652.0;QF=2;TX=IKBKG:ENST00000369609.5:ex9:P435L:M/IKBKG:ENST00000369607.1:ex9:P367L:M/IKBKG:ENST00000369606.4:ex9:P367L:M/IKBKG:ENST00000263518.6:ex8:P316L:M/IKBKG:ENST00000470142.1:ex9:P360L:M/IKBKG:ENST00000393549.2:ex9:P359L:M/IKBKG:ENST00000455588.2:ex9:P366L:M/IKBKG:ENST00000369602.3:ex7:P268L:M/IKBKG:ENST00000369601.3:ex9:P367L:M;GENE=IKBKG;TYPE=MISSENSE;EX=9;REFAA=P;ALTAA=L;A…	GT:DP:DPNR:AC	./.:0:0:0.00	./.:0:0:0.00	./.:0:0:0.00	./.:0:0:0.00	./.:6603:21:0.00	./.:6280:24:0.00	./.:5304:25:0.91	./.:6367:34:1.00	0	0	0	0			0	0	1	1			0
X	153792220	X:153792220	0	T	C	0	SYNONYMOUS	IKBKG	-	6658	0	0	4	0	2.27	0	CLUSTER	AF=0.0137;DP=2802.0;QF=2;TX=IKBKG:ENST00000369609.5:ex9:L436L:S/IKBKG:ENST00000369607.1:ex9:L368L:S/IKBKG:ENST00000369606.4:ex9:L368L:S/IKBKG:ENST00000263518.6:ex8:L317L:S/IKBKG:ENST00000470142.1:ex9:L361L:S/IKBKG:ENST00000393549.2:ex9:L360L:S/IKBKG:ENST00000455588.2:ex9:L367L:S/IKBKG:ENST00000369602.3:ex7:L269L:S/IKBKG:ENST00000369601.3:ex9:L368L:S;GENE=IKBKG;TYPE=SYNONYMOUS;EX=9;REFAA=L;ALTAA=L…	GT:DP:DPNR:AC	./.:0:0:0.00	./.:0:0:0.00	./.:0:0:0.00	./.:0:0:0.00	./.:6908:119:1.08	./.:6548:95:1.00	./.:5604:99:1.42	./.:6658:98:1.00	0	0	0	0			1	1	1	1			0
X	153792221	X:153792221	0	T	C	0	MISSENSE	IKBKG	L436S	7092	0	0	4	0	2.02	0	CLUSTER	AF=0.0121;DP=2946.0;QF=2;TX=IKBKG:ENST00000369609.5:ex9:L436S:M/IKBKG:ENST00000369607.1:ex9:L368S:M/IKBKG:ENST00000369606.4:ex9:L368S:M/IKBKG:ENST00000263518.6:ex8:L317S:M/IKBKG:ENST00000470142.1:ex9:L361S:M/IKBKG:ENST00000393549.2:ex9:L360S:M/IKBKG:ENST00000455588.2:ex9:L367S:M/IKBKG:ENST00000369602.3:ex7:L269S:M/IKBKG:ENST00000369601.3:ex9:L368S:M;GENE=IKBKG;TYPE=MISSENSE;EX=9;REFAA=L;ALTAA=S;A…	GT:DP:DPNR:AC	./.:0:0:0.00	./.:0:0:0.00	./.:0:0:0.00	./.:0:0:0.00	./.:7360:95:1.00	./.:6990:105:1.00	./.:5892:92:1.00	./.:7092:86:1.00	0	0	0	0			1	1	1	1			0
X	153792222	X:153792222	0	GC	G	0	FRAMESHIFT	IKBKG	-	7306	0	0	8	0	4.1	0	CLUSTER	AF=0.0243;DP=3067.5;QF=2;TX=IKBKG:ENST00000369609.5:ex9:F/IKBKG:ENST00000369607.1:ex9:F/IKBKG:ENST00000369606.4:ex9:F/IKBKG:ENST00000263518.6:ex8:F/IKBKG:ENST00000470142.1:ex9:F/IKBKG:ENST00000393549.2:ex9:F/IKBKG:ENST00000455588.2:ex9:F/IKBKG:ENST00000369602.3:ex7:F/IKBKG:ENST00000369601.3:ex9:F;GENE=IKBKG;TYPE=FRAMESHIFT;EX=9;REFAA=.;ALTAA=.;AAPOS=.;EXCT=10	GT:DP:DPNR:AC	./.:0:0:0.00	./.:0:0:0.00	./.:0:0:0.00	./.:0:0:0.00	./.:7732:217:2.00	./.:7228:183:2.00	./.:6135:164:2.00	./.:7306:201:2.00	0	0	0	0			2	2	2	2			0
X	153792223	X:153792223	0	C	T	0	MISSENSE	IKBKG	P437S	6846	0	0	4	0	2.02	0	CLUSTER	AF=0.0121;DP=2875.5;QF=2;TX=IKBKG:ENST00000369609.5:ex9:P437S:M/IKBKG:ENST00000369607.1:ex9:P369S:M/IKBKG:ENST00000369606.4:ex9:P369S:M/IKBKG:ENST00000263518.6:ex8:P318S:M/IKBKG:ENST00000470142.1:ex9:P362S:M/IKBKG:ENST00000393549.2:ex9:P361S:M/IKBKG:ENST00000455588.2:ex9:P368S:M/IKBKG:ENST00000369602.3:ex7:P270S:M/IKBKG:ENST00000369601.3:ex9:P369S:M;GENE=IKBKG;TYPE=MISSENSE;EX=9;REFAA=P;ALTAA=S;A…	GT:DP:DPNR:AC	./.:0:0:0.00	./.:0:0:0.00	./.:0:0:0.00	./.:0:0:0.00	./.:7192:64:1.00	./.:6790:42:1.00	./.:5751:41:1.00	./.:6846:41:1.00	0	0	0	0			1	1	1	1			0
X	153792224	X:153792224	0	C	T	0	MISSENSE	IKBKG	P437L	7850	0	0	3	0.5	1.53	0	CLUSTER	AF=0.0092;DP=3308.0;QF=2;TX=IKBKG:ENST00000369609.5:ex9:P437L:M/IKBKG:ENST00000369607.1:ex9:P369L:M/IKBKG:ENST00000369606.4:ex9:P369L:M/IKBKG:ENST00000263518.6:ex8:P318L:M/IKBKG:ENST00000470142.1:ex9:P362L:M/IKBKG:ENST00000393549.2:ex9:P361L:M/IKBKG:ENST00000455588.2:ex9:P368L:M/IKBKG:ENST00000369602.3:ex7:P270L:M/IKBKG:ENST00000369601.3:ex9:P369L:M;GENE=IKBKG;TYPE=MISSENSE;EX=9;REFAA=P;ALTAA=L;A…	GT:DP:DPNR:AC	./.:0:0:0.00	./.:0:0:0.00	./.:0:0:0.00	./.:0:0:0.00	./.:8363:40:1.00	./.:7804:40:1.00	./.:6616:45:1.00	./.:7850:34:0.04	0	0	0	0			1	1	1	0			0
X	153792225	X:153792225	0	C	T	0	SYNONYMOUS	IKBKG	-	8121	0	0	4	0	2.02	0	CLUSTER	AF=0.0121;DP=3417.0;QF=2;TX=IKBKG:ENST00000369609.5:ex9:P437P:S/IKBKG:ENST00000369607.1:ex9:P369P:S/IKBKG:ENST00000369606.4:ex9:P369P:S/IKBKG:ENST00000263518.6:ex8:P318P:S/IKBKG:ENST00000470142.1:ex9:P362P:S/IKBKG:ENST00000393549.2:ex9:P361P:S/IKBKG:ENST00000455588.2:ex9:P368P:S/IKBKG:ENST00000369602.3:ex7:P270P:S/IKBKG:ENST00000369601.3:ex9:P369P:S;GENE=IKBKG;TYPE=SYNONYMOUS;EX=9;REFAA=P;ALTAA=P…	GT:DP:DPNR:AC	./.:0:0:0.00	./.:0:0:0.00	./.:0:0:0.00	./.:0:0:0.00	./.:8641:66:1.00	./.:8050:84:1.00	./.:6834:52:1.00	./.:8121:68:1.00	0	0	0	0			1	1	1	1			0
X	153792226	X:153792226	0	C	T	0	MISSENSE	IKBKG	P438S	8571	0	0	1	0.5	0.5	0	CLUSTER	AF=0.003;DP=3597.0;QF=2;TX=IKBKG:ENST00000369609.5:ex9:P438S:M/IKBKG:ENST00000369607.1:ex9:P370S:M/IKBKG:ENST00000369606.4:ex9:P370S:M/IKBKG:ENST00000263518.6:ex8:P319S:M/IKBKG:ENST00000470142.1:ex9:P363S:M/IKBKG:ENST00000393549.2:ex9:P362S:M/IKBKG:ENST00000455588.2:ex9:P369S:M/IKBKG:ENST00000369602.3:ex7:P271S:M/IKBKG:ENST00000369601.3:ex9:P370S:M;GENE=IKBKG;TYPE=MISSENSE;EX=9;REFAA=P;ALTAA=S;AA…	GT:DP:DPNR:AC	./.:0:0:0.00	./.:0:0:0.00	./.:0:0:0.00	./.:0:0:0.00	./.:9117:31:0.00	./.:8463:34:0.00	./.:7194:27:0.00	./.:8571:42:1.00	0	0	0	0			0	0	0	1			0
X	153792227	X:153792227	0	C	A	0	MISSENSE	IKBKG	P438H	8767	0	0	0	0	0	0	CLUSTER	AF=0.0;DP=3676.5;QF=2;TX=IKBKG:ENST00000369609.5:ex9:P438H:M/IKBKG:ENST00000369607.1:ex9:P370H:M/IKBKG:ENST00000369606.4:ex9:P370H:M/IKBKG:ENST00000263518.6:ex8:P319H:M/IKBKG:ENST00000470142.1:ex9:P363H:M/IKBKG:ENST00000393549.2:ex9:P362H:M/IKBKG:ENST00000455588.2:ex9:P369H:M/IKBKG:ENST00000369602.3:ex7:P271H:M/IKBKG:ENST00000369601.3:ex9:P370H:M;GENE=IKBKG;TYPE=MISSENSE;EX=9;REFAA=P;ALTAA=H;AAPO…	GT:DP:DPNR:AC	./.:0:0:0.00	./.:0:0:0.00	./.:0:0:0.00	./.:0:0:0.00	./.:9314:34:0.00	./.:8663:31:0.00	./.:7353:24:0.00	./.:8767:23:0.00	0	0	0	0			0	0	0	0			#DIV/0!
X	153792228	X:153792228	0	C	A	0	SYNONYMOUS	IKBKG	-	8986	0	0	2	0.57735	0.86	0	CLUSTER	AF=0.0052;DP=3747.5;QF=2;TX=IKBKG:ENST00000369609.5:ex9:P438P:S/IKBKG:ENST00000369607.1:ex9:P370P:S/IKBKG:ENST00000369606.4:ex9:P370P:S/IKBKG:ENST00000263518.6:ex8:P319P:S/IKBKG:ENST00000470142.1:ex9:P363P:S/IKBKG:ENST00000393549.2:ex9:P362P:S/IKBKG:ENST00000455588.2:ex9:P369P:S/IKBKG:ENST00000369602.3:ex7:P271P:S/IKBKG:ENST00000369601.3:ex9:P370P:S;GENE=IKBKG;TYPE=SYNONYMOUS;EX=9;REFAA=P;ALTAA=P…	GT:DP:DPNR:AC	./.:0:0:0.00	./.:0:0:0.00	./.:0:0:0.00	./.:0:0:0.00	./.:9491:42:0.09	./.:8794:40:0.64	./.:7495:48:1.00	./.:8986:38:0.00	0	0	0	0			0	1	1	0			0
X	153792229	X:153792229	0	G	A	0	MISSENSE	IKBKG	A439T	9240	0	0	4	0	2.02	0	CLUSTER	AF=0.0121;DP=3823.5;QF=2;TX=IKBKG:ENST00000369609.5:ex9:A439T:M/IKBKG:ENST00000369607.1:ex9:A371T:M/IKBKG:ENST00000369606.4:ex9:A371T:M/IKBKG:ENST00000263518.6:ex8:A320T:M/IKBKG:ENST00000470142.1:ex9:A364T:M/IKBKG:ENST00000393549.2:ex9:A363T:M/IKBKG:ENST00000455588.2:ex9:A370T:M/IKBKG:ENST00000369602.3:ex7:A272T:M/IKBKG:ENST00000369601.3:ex9:A371T:M;GENE=IKBKG;TYPE=MISSENSE;EX=9;REFAA=A;ALTAA=T;A…	GT:DP:DPNR:AC	./.:0:0:0.00	./.:0:0:0.00	./.:0:0:0.00	./.:0:0:0.00	./.:9719:105:1.00	./.:9059:52:1.00	./.:7647:38:1.00	./.:9240:46:1.00	0	0	0	0			1	1	1	1			0
X	153792233	X:153792233	0	C	CTGTG	0	FRAMESHIFT	IKBKG	-	12102	0	0	2	0.57735	1	0	CLUSTER	AF=0.006;DP=4794.5;QF=2;TX=IKBKG:ENST00000369609.5:DJ:./IKBKG:ENST00000369609.5:in9/IKBKG:ENST00000369609.5:ex9:F/IKBKG:ENST00000369607.1:DJ:./IKBKG:ENST00000369607.1:in9/IKBKG:ENST00000369607.1:ex9:F/IKBKG:ENST00000369606.4:DJ:./IKBKG:ENST00000369606.4:in9/IKBKG:ENST00000369606.4:ex9:F/IKBKG:ENST00000263518.6:DJ:./IKBKG:ENST00000263518.6:in8/IKBKG:ENST00000263518.6:ex8:F/IKBKG:ENST00000470142.1:…	GT:DP:DPNR:AC	./.:0:0:0.00	./.:0:0:0.00	./.:0:0:0.00	./.:0:0:0.00	./.:12504:38:0.00	./.:11295:36:0.00	./.:9589:66:1.00	./.:12102:105:1.00	0	0	0	0			0	0	1	1			0
X	153792234	X:153792234	0	T	C	0	SYNONYMOUS	IKBKG	-	12508	0	0	4	0	2.02	0	CLUSTER	AF=0.0121;DP=4866.5;QF=2;TX=IKBKG:ENST00000369609.5:DJ:-2/IKBKG:ENST00000369609.5:ex9:P440P:S/IKBKG:ENST00000369607.1:DJ:-2/IKBKG:ENST00000369607.1:ex9:P372P:S/IKBKG:ENST00000369606.4:DJ:-2/IKBKG:ENST00000369606.4:ex9:P372P:S/IKBKG:ENST00000263518.6:DJ:-2/IKBKG:ENST00000263518.6:ex8:P321P:S/IKBKG:ENST00000470142.1:DJ:-2/IKBKG:ENST00000470142.1:ex9:P365P:S/IKBKG:ENST00000393549.2:DJ:-2/IKBKG:ENST0…	GT:DP:DPNR:AC	./.:0:0:0.00	./.:0:0:0.00	./.:0:0:0.00	./.:0:0:0.00	./.:12812:178:1.00	./.:11521:139:1.00	./.:9733:132:1.00	./.:12508:139:1.00	0	0	0	0			1	1	1	1			0
X	153792237	X:153792237	0	T	C	0	DONOR	IKBKG	-	10889	0	0	7	0.5	3.32	0	CLUSTER	AF=0.0198;DP=4107.5;QF=2;TX=IKBKG:ENST00000369609.5:DJ:2/IKBKG:ENST00000369609.5:in9/IKBKG:ENST00000369607.1:DJ:2/IKBKG:ENST00000369607.1:in9/IKBKG:ENST00000369606.4:DJ:2/IKBKG:ENST00000369606.4:in9/IKBKG:ENST00000263518.6:DJ:2/IKBKG:ENST00000263518.6:in8/IKBKG:ENST00000470142.1:DJ:2/IKBKG:ENST00000470142.1:in9/IKBKG:ENST00000393549.2:DJ:2/IKBKG:ENST00000393549.2:in9/IKBKG:ENST00000455588.2:DJ:2/…	GT:DP:DPNR:AC	./.:0:0:0.00	./.:0:0:0.00	./.:0:0:0.00	./.:0:0:0.00	./.:10961:153:1.00	./.:9555:196:2.00	./.:8215:145:1.51	./.:10889:222:2.00	0	0	0	0			1	2	2	2			0
X	153792239	X:153792239	0	A	G	0	DONOR	IKBKG	-	13829	0	0	10	0.57735	5.05	0	CLUSTER	AF=0.0299;DP=5185.0;QF=2;TX=IKBKG:ENST00000369609.5:DJ:4:.:AGSITE/IKBKG:ENST00000369609.5:in9/IKBKG:ENST00000369607.1:DJ:4:.:AGSITE/IKBKG:ENST00000369607.1:in9/IKBKG:ENST00000369606.4:DJ:4:.:AGSITE/IKBKG:ENST00000369606.4:in9/IKBKG:ENST00000263518.6:DJ:4:.:AGSITE/IKBKG:ENST00000263518.6:in8/IKBKG:ENST00000470142.1:DJ:4:.:AGSITE/IKBKG:ENST00000470142.1:in9/IKBKG:ENST00000393549.2:DJ:4:.:AGSITE/IKB…	GT:DP:DPNR:AC	./.:0:0:0.00	./.:0:0:0.00	./.:0:0:0.00	./.:0:0:0.00	./.:13732:269:2.00	./.:12192:232:2.00	./.:10370:316:2.81	./.:13829:541:3.00	0	0	0	0			2	2	3	3			0
X	153792241	X:153792241	0	T	C	0	DONOR	IKBKG	-	13500	0	0	4	0	2.02	0	CLUSTER	AF=0.0121;DP=5064.0;QF=2;TX=IKBKG:ENST00000369609.5:DJ:6/IKBKG:ENST00000369609.5:in9/IKBKG:ENST00000369607.1:DJ:6/IKBKG:ENST00000369607.1:in9/IKBKG:ENST00000369606.4:DJ:6/IKBKG:ENST00000369606.4:in9/IKBKG:ENST00000263518.6:DJ:6/IKBKG:ENST00000263518.6:in8/IKBKG:ENST00000470142.1:DJ:6/IKBKG:ENST00000470142.1:in9/IKBKG:ENST00000393549.2:DJ:6/IKBKG:ENST00000393549.2:in9/IKBKG:ENST00000455588.2:DJ:6/…	GT:DP:DPNR:AC	./.:0:0:0.00	./.:0:0:0.00	./.:0:0:0.00	./.:0:0:0.00	./.:13308:106:1.00	./.:11754:88:1.00	./.:10128:110:1.00	./.:13500:109:1.00	0	0	0	0			1	1	1	1			0
X	153792243	X:153792243	0	A	G	0	INTRONIC	IKBKG	-	16556	0	0	7	0.5	3.58	0	CLUSTER	AF=0.0213;DP=6164.5;QF=2;TX=IKBKG:ENST00000369609.5:in9/IKBKG:ENST00000369607.1:in9/IKBKG:ENST00000369606.4:in9/IKBKG:ENST00000263518.6:in8/IKBKG:ENST00000470142.1:in9/IKBKG:ENST00000393549.2:in9/IKBKG:ENST00000455588.2:in9/IKBKG:ENST00000369602.3:in7/IKBKG:ENST00000369601.3:in9;GENE=IKBKG;TYPE=INTRONIC;EX=.;REFAA=.;ALTAA=.;AAPOS=.;EXCT=10	GT:DP:DPNR:AC	./.:0:0:0.00	./.:0:0:0.00	./.:0:0:0.00	./.:0:0:0.00	./.:16211:279:1.01	./.:14502:292:2.00	./.:12329:233:2.00	./.:16556:314:2.00	0	0	0	0			1	2	2	2			0
X	153792245	X:153792245	0	C	T	0	INTRONIC	IKBKG	-	17771	0	0	3	0.5	1.51	0	CLUSTER	AF=0.0091;DP=6584.0;QF=2;TX=IKBKG:ENST00000369609.5:in9/IKBKG:ENST00000369607.1:in9/IKBKG:ENST00000369606.4:in9/IKBKG:ENST00000263518.6:in8/IKBKG:ENST00000470142.1:in9/IKBKG:ENST00000393549.2:in9/IKBKG:ENST00000455588.2:in9/IKBKG:ENST00000369602.3:in7/IKBKG:ENST00000369601.3:in9;GENE=IKBKG;TYPE=INTRONIC;EX=.;REFAA=.;ALTAA=.;AAPOS=.;EXCT=10	GT:DP:DPNR:AC	./.:0:0:0.00	./.:0:0:0.00	./.:0:0:0.00	./.:0:0:0.00	./.:17257:59:0.00	./.:15463:97:1.00	./.:13168:72:1.00	./.:17771:115:1.00	0	0	0	0			0	1	1	1			0
X	153792247	X:153792247	0	A	G	0	INTRONIC	IKBKG	-	18238	0	0	4	0	2.02	0	CLUSTER	AF=0.0121;DP=6688.5;QF=2;TX=IKBKG:ENST00000369609.5:in9/IKBKG:ENST00000369607.1:in9/IKBKG:ENST00000369606.4:in9/IKBKG:ENST00000263518.6:in8/IKBKG:ENST00000470142.1:in9/IKBKG:ENST00000393549.2:in9/IKBKG:ENST00000455588.2:in9/IKBKG:ENST00000369602.3:in7/IKBKG:ENST00000369601.3:in9;GENE=IKBKG;TYPE=INTRONIC;EX=.;REFAA=.;ALTAA=.;AAPOS=.;EXCT=10	GT:DP:DPNR:AC	./.:0:0:0.00	./.:0:0:0.00	./.:0:0:0.00	./.:0:0:0.00	./.:17396:98:1.00	./.:15724:128:1.00	./.:13377:93:1.00	./.:18238:112:1.00	0	0	0	0			1	1	1	1			0
X	153792249	X:153792249	0	A	G	0	INTRONIC	IKBKG	-	19468	0	0	4	0	2.02	0	CLUSTER	AF=0.0121;DP=7059.5;QF=2;TX=IKBKG:ENST00000369609.5:in9/IKBKG:ENST00000369607.1:in9/IKBKG:ENST00000369606.4:in9/IKBKG:ENST00000263518.6:in8/IKBKG:ENST00000470142.1:in9/IKBKG:ENST00000393549.2:in9/IKBKG:ENST00000455588.2:in9/IKBKG:ENST00000369602.3:in7/IKBKG:ENST00000369601.3:in9;GENE=IKBKG;TYPE=INTRONIC;EX=.;REFAA=.;ALTAA=.;AAPOS=.;EXCT=10	GT:DP:DPNR:AC	./.:0:0:0.00	./.:0:0:0.00	./.:0:0:0.00	./.:0:0:0.00	./.:18335:197:1.00	./.:16687:202:1.00	./.:14119:193:1.00	./.:19468:269:1.00	0	0	0	0			1	1	1	1			0
X	153792250	X:153792250	0	A	G	0	INTRONIC	IKBKG	-	21041	0	0	2	0.57735	1	0	CLUSTER	AF=0.006;DP=7559.0;QF=2;TX=IKBKG:ENST00000369609.5:in9/IKBKG:ENST00000369607.1:in9/IKBKG:ENST00000369606.4:in9/IKBKG:ENST00000263518.6:in8/IKBKG:ENST00000470142.1:in9/IKBKG:ENST00000393549.2:in9/IKBKG:ENST00000455588.2:in9/IKBKG:ENST00000369602.3:in7/IKBKG:ENST00000369601.3:in9;GENE=IKBKG;TYPE=INTRONIC;EX=.;REFAA=.;ALTAA=.;AAPOS=.;EXCT=10	GT:DP:DPNR:AC	./.:0:0:0.00	./.:0:0:0.00	./.:0:0:0.00	./.:0:0:0.00	./.:19667:116:1.00	./.:17865:75:0.00	./.:15118:78:1.00	./.:21041:79:0.00	0	0	0	0			1	0	1	0			0
X	153792252	X:153792252	0	T	C	0	INTRONIC	IKBKG	-	22825	0	0	4	0	2.02	0	CLUSTER	AF=0.0121;DP=8156.5;QF=2;TX=IKBKG:ENST00000369609.5:in9/IKBKG:ENST00000369607.1:in9/IKBKG:ENST00000369606.4:in9/IKBKG:ENST00000263518.6:in8/IKBKG:ENST00000470142.1:in9/IKBKG:ENST00000393549.2:in9/IKBKG:ENST00000455588.2:in9/IKBKG:ENST00000369602.3:in7/IKBKG:ENST00000369601.3:in9;GENE=IKBKG;TYPE=INTRONIC;EX=.;REFAA=.;ALTAA=.;AAPOS=.;EXCT=10	GT:DP:DPNR:AC	./.:0:0:0.00	./.:0:0:0.00	./.:0:0:0.00	./.:0:0:0.00	./.:21140:174:1.00	./.:19335:168:1.00	./.:16313:170:1.00	./.:22825:201:1.00	0	0	0	0			1	1	1	1			0
X	153792256	X:153792256	0	C	A	0	INTRONIC	IKBKG	-	23854	0	0	0	0	0	0	CLUSTER	AF=0.0;DP=8405.0;QF=2;TX=IKBKG:ENST00000369609.5:in9/IKBKG:ENST00000369607.1:in9/IKBKG:ENST00000369606.4:in9/IKBKG:ENST00000263518.6:in8/IKBKG:ENST00000470142.1:in9/IKBKG:ENST00000393549.2:in9/IKBKG:ENST00000455588.2:in9/IKBKG:ENST00000369602.3:in7/IKBKG:ENST00000369601.3:in9;GENE=IKBKG;TYPE=INTRONIC;EX=.;REFAA=.;ALTAA=.;AAPOS=.;EXCT=10	GT:DP:DPNR:AC	./.:0:0:0.00	./.:0:0:0.00	./.:0:0:0.00	./.:0:0:0.00	./.:21833:60:0.00	./.:20132:84:0.00	./.:16810:44:0.00	./.:23854:29:0.00	0	0	0	0			0	0	0	0			#DIV/0!
X	153792258	X:153792258	0	T	C	0	INTRONIC	IKBKG	-	24803	0	0	4	0	2.02	0	CLUSTER	AF=0.0121;DP=8702.5;QF=2;TX=IKBKG:ENST00000369609.5:in9/IKBKG:ENST00000369607.1:in9/IKBKG:ENST00000369606.4:in9/IKBKG:ENST00000263518.6:in8/IKBKG:ENST00000470142.1:in9/IKBKG:ENST00000393549.2:in9/IKBKG:ENST00000455588.2:in9/IKBKG:ENST00000369602.3:in7/IKBKG:ENST00000369601.3:in9;GENE=IKBKG;TYPE=INTRONIC;EX=.;REFAA=.;ALTAA=.;AAPOS=.;EXCT=10	GT:DP:DPNR:AC	./.:0:0:0.00	./.:0:0:0.00	./.:0:0:0.00	./.:0:0:0.00	./.:22372:269:1.00	./.:21158:316:1.00	./.:17405:235:1.00	./.:24803:298:1.00	0	0	0	0			1	1	1	1			0
X	153792259	X:153792259	0	G	A	0	INTRONIC	IKBKG	-	25011	0	0	0	0	0	0	CLUSTER	AF=0.0;DP=8781.0;QF=2;TX=IKBKG:ENST00000369609.5:in9/IKBKG:ENST00000369607.1:in9/IKBKG:ENST00000369606.4:in9/IKBKG:ENST00000263518.6:in8/IKBKG:ENST00000470142.1:in9/IKBKG:ENST00000393549.2:in9/IKBKG:ENST00000455588.2:in9/IKBKG:ENST00000369602.3:in7/IKBKG:ENST00000369601.3:in9;GENE=IKBKG;TYPE=INTRONIC;EX=.;REFAA=.;ALTAA=.;AAPOS=.;EXCT=10	GT:DP:DPNR:AC	./.:0:0:0.00	./.:0:0:0.00	./.:0:0:0.00	./.:0:0:0.00	./.:22668:99:0.00	./.:21335:61:0.00	./.:17562:48:0.00	./.:25011:55:0.00	0	0	0	0			0	0	0	0			#DIV/0!
X	153792260	X:153792260	0	C	CTTGGTGTGT	0	INTRONIC	IKBKG	-	25220	0	0	3	0.5	1.51	0	CLUSTER	AF=0.0091;DP=8855.0;QF=2;TX=IKBKG:ENST00000369609.5:in9/IKBKG:ENST00000369607.1:in9/IKBKG:ENST00000369606.4:in9/IKBKG:ENST00000263518.6:in8/IKBKG:ENST00000470142.1:in9/IKBKG:ENST00000393549.2:in9/IKBKG:ENST00000455588.2:in9/IKBKG:ENST00000369602.3:in7/IKBKG:ENST00000369601.3:in9;GENE=IKBKG;TYPE=INTRONIC;EX=.;REFAA=.;ALTAA=.;AAPOS=.;EXCT=10	GT:DP:DPNR:AC	./.:0:0:0.00	./.:0:0:0.00	./.:0:0:0.00	./.:0:0:0.00	./.:22696:94:0.00	./.:21549:105:1.00	./.:17710:124:1.00	./.:25220:159:1.00	0	0	0	0			0	1	1	1			0
X	153792261	X:153792261	0	G	A	0	INTRONIC	IKBKG	-	26498	0	0	3	0.5	1.51	0	CLUSTER	AF=0.0091;DP=9280.0;QF=2;TX=IKBKG:ENST00000369609.5:in9/IKBKG:ENST00000369607.1:in9/IKBKG:ENST00000369606.4:in9/IKBKG:ENST00000263518.6:in8/IKBKG:ENST00000470142.1:in9/IKBKG:ENST00000393549.2:in9/IKBKG:ENST00000455588.2:in9/IKBKG:ENST00000369602.3:in7/IKBKG:ENST00000369601.3:in9;GENE=IKBKG;TYPE=INTRONIC;EX=.;REFAA=.;ALTAA=.;AAPOS=.;EXCT=10	GT:DP:DPNR:AC	./.:0:0:0.00	./.:0:0:0.00	./.:0:0:0.00	./.:0:0:0.00	./.:23696:123:1.00	./.:22751:117:1.00	./.:18560:78:0.00	./.:26498:183:1.00	0	0	0	0			1	1	0	1			0
X	153792264	X:153792264	0	A	G	0	INTRONIC	IKBKG	-	23379	0	0	4	0	2.02	0	CLUSTER	AF=0.0121;DP=8232.5;QF=2;TX=IKBKG:ENST00000369609.5:in9/IKBKG:ENST00000369607.1:in9/IKBKG:ENST00000369606.4:in9/IKBKG:ENST00000263518.6:in8/IKBKG:ENST00000470142.1:in9/IKBKG:ENST00000393549.2:in9/IKBKG:ENST00000455588.2:in9/IKBKG:ENST00000369602.3:in7/IKBKG:ENST00000369601.3:in9;GENE=IKBKG;TYPE=INTRONIC;EX=.;REFAA=.;ALTAA=.;AAPOS=.;EXCT=10	GT:DP:DPNR:AC	./.:0:0:0.00	./.:0:0:0.00	./.:0:0:0.00	./.:0:0:0.00	./.:19905:176:1.00	./.:20519:175:1.00	./.:16465:159:1.00	./.:23379:200:1.00	0	0	0	0			1	1	1	1			0
X	153792265	X:153792265	0	G	T	0	INTRONIC	IKBKG	-	26648	0	0	1	0.5	0.5	0	CLUSTER	AF=0.003;DP=9333.0;QF=2;TX=IKBKG:ENST00000369609.5:in9/IKBKG:ENST00000369607.1:in9/IKBKG:ENST00000369606.4:in9/IKBKG:ENST00000263518.6:in8/IKBKG:ENST00000470142.1:in9/IKBKG:ENST00000393549.2:in9/IKBKG:ENST00000455588.2:in9/IKBKG:ENST00000369602.3:in7/IKBKG:ENST00000369601.3:in9;GENE=IKBKG;TYPE=INTRONIC;EX=.;REFAA=.;ALTAA=.;AAPOS=.;EXCT=10	GT:DP:DPNR:AC	./.:0:0:0.00	./.:0:0:0.00	./.:0:0:0.00	./.:0:0:0.00	./.:23274:103:0.01	./.:23070:92:0.00	./.:18666:92:1.00	./.:26648:115:0.00	0	0	0	0			0	0	1	0			0
X	153792267	X:153792267	0	A	ACTT	0	INTRONIC	IKBKG	-	23913	0	0	4	0.816497	2.02	0	CLUSTER	AF=0.0121;DP=8174.0;QF=2;TX=IKBKG:ENST00000369609.5:in9/IKBKG:ENST00000369607.1:in9/IKBKG:ENST00000369606.4:in9/IKBKG:ENST00000263518.6:in8/IKBKG:ENST00000470142.1:in9/IKBKG:ENST00000393549.2:in9/IKBKG:ENST00000455588.2:in9/IKBKG:ENST00000369602.3:in7/IKBKG:ENST00000369601.3:in9;GENE=IKBKG;TYPE=INTRONIC;EX=.;REFAA=.;ALTAA=.;AAPOS=.;EXCT=10	GT:DP:DPNR:AC	./.:0:0:0.00	./.:0:0:0.00	./.:0:0:0.00	./.:0:0:0.00	./.:18995:69:0.00	./.:21057:131:1.00	./.:16348:259:1.00	./.:23913:516:2.00	0	0	0	0			0	1	1	2			0
X	153792269	X:153792269	0	G	A	0	INTRONIC	IKBKG	-	26620	0	0	1	0.5	0.5	0	CLUSTER	AF=0.003;DP=9166.5;QF=2;TX=IKBKG:ENST00000369609.5:in9/IKBKG:ENST00000369607.1:in9/IKBKG:ENST00000369606.4:in9/IKBKG:ENST00000263518.6:in8/IKBKG:ENST00000470142.1:in9/IKBKG:ENST00000393549.2:in9/IKBKG:ENST00000455588.2:in9/IKBKG:ENST00000369602.3:in7/IKBKG:ENST00000369601.3:in9;GENE=IKBKG;TYPE=INTRONIC;EX=.;REFAA=.;ALTAA=.;AAPOS=.;EXCT=10	GT:DP:DPNR:AC	./.:0:0:0.00	./.:0:0:0.00	./.:0:0:0.00	./.:0:0:0.00	./.:22271:58:0.00	./.:22576:118:1.00	./.:18333:36:0.00	./.:26620:64:0.00	0	0	0	0			0	1	0	0			0
X	153792270	X:153792270	0	T	C	0	INTRONIC	IKBKG	-	12507	0	0	8	0	3.98	0	CLUSTER	AF=0.0237;DP=4421.0;QF=2;TX=IKBKG:ENST00000369609.5:in9/IKBKG:ENST00000369607.1:in9/IKBKG:ENST00000369606.4:in9/IKBKG:ENST00000263518.6:in8/IKBKG:ENST00000470142.1:in9/IKBKG:ENST00000393549.2:in9/IKBKG:ENST00000455588.2:in9/IKBKG:ENST00000369602.3:in7/IKBKG:ENST00000369601.3:in9;GENE=IKBKG;TYPE=INTRONIC;EX=.;REFAA=.;ALTAA=.;AAPOS=.;EXCT=10	GT:DP:DPNR:AC	./.:0:0:0.00	./.:0:0:0.00	./.:0:0:0.00	./.:0:0:0.00	./.:9753:213:2.00	./.:11336:222:2.00	./.:8842:192:2.00	./.:12507:222:1.78	0	0	0	0			2	2	2	2			0
X	153792272	X:153792272	0	G	A	0	INTRONIC	IKBKG	-	25265	0	0	1	0.5	0.5	0	CLUSTER	AF=0.003;DP=8668.0;QF=2;TX=IKBKG:ENST00000369609.5:in9/IKBKG:ENST00000369607.1:in9/IKBKG:ENST00000369606.4:in9/IKBKG:ENST00000263518.6:in8/IKBKG:ENST00000470142.1:in9/IKBKG:ENST00000393549.2:in9/IKBKG:ENST00000455588.2:in9/IKBKG:ENST00000369602.3:in7/IKBKG:ENST00000369601.3:in9;GENE=IKBKG;TYPE=INTRONIC;EX=.;REFAA=.;ALTAA=.;AAPOS=.;EXCT=10	GT:DP:DPNR:AC	./.:0:0:0.00	./.:0:0:0.00	./.:0:0:0.00	./.:0:0:0.00	./.:20791:102:1.00	./.:21337:45:0.00	./.:17336:46:0.00	./.:25265:61:0.00	0	0	0	0			1	0	0	0			0
X	153792274	X:153792274	0	T	C	0	INTRONIC	IKBKG	-	13711	0	0	6	0.57735	3.17	0	CLUSTER	AF=0.0189;DP=4823.0;QF=2;TX=IKBKG:ENST00000369609.5:in9/IKBKG:ENST00000369607.1:in9/IKBKG:ENST00000369606.4:in9/IKBKG:ENST00000263518.6:in8/IKBKG:ENST00000470142.1:in9/IKBKG:ENST00000393549.2:in9/IKBKG:ENST00000455588.2:in9/IKBKG:ENST00000369602.3:in7/IKBKG:ENST00000369601.3:in9;GENE=IKBKG;TYPE=INTRONIC;EX=.;REFAA=.;ALTAA=.;AAPOS=.;EXCT=10	GT:DP:DPNR:AC	./.:0:0:0.00	./.:0:0:0.00	./.:0:0:0.00	./.:0:0:0.00	./.:10415:191:1.99	./.:12457:218:1.24	./.:9646:186:2.00	./.:13711:227:1.00	0	0	0	0			2	1	2	1			0
X	153792276	X:153792276	0	G	A	0	INTRONIC	IKBKG	-	22024	0	0	2	0.57735	1	0	CLUSTER	AF=0.006;DP=7532.0;QF=2;TX=IKBKG:ENST00000369609.5:in9/IKBKG:ENST00000369607.1:in9/IKBKG:ENST00000369606.4:in9/IKBKG:ENST00000263518.6:in8/IKBKG:ENST00000470142.1:in9/IKBKG:ENST00000393549.2:in9/IKBKG:ENST00000455588.2:in9/IKBKG:ENST00000369602.3:in7/IKBKG:ENST00000369601.3:in9;GENE=IKBKG;TYPE=INTRONIC;EX=.;REFAA=.;ALTAA=.;AAPOS=.;EXCT=10	GT:DP:DPNR:AC	./.:0:0:0.00	./.:0:0:0.00	./.:0:0:0.00	./.:0:0:0.00	./.:17602:47:0.00	./.:18507:54:0.00	./.:15064:70:1.00	./.:22024:120:1.00	0	0	0	0			0	0	1	1			0
X	153792279	X:153792279	0	A	G	0	INTRONIC	IKBKG	-	19726	0	0	4	0	2.02	0	CLUSTER	AF=0.0121;DP=6680.0;QF=2;TX=IKBKG:ENST00000369609.5:in9/IKBKG:ENST00000369607.1:in9/IKBKG:ENST00000369606.4:in9/IKBKG:ENST00000263518.6:in8/IKBKG:ENST00000470142.1:in9/IKBKG:ENST00000393549.2:in9/IKBKG:ENST00000455588.2:in9/IKBKG:ENST00000369602.3:in7/IKBKG:ENST00000369601.3:in9;GENE=IKBKG;TYPE=INTRONIC;EX=.;REFAA=.;ALTAA=.;AAPOS=.;EXCT=10	GT:DP:DPNR:AC	./.:0:0:0.00	./.:0:0:0.00	./.:0:0:0.00	./.:0:0:0.00	./.:15324:121:1.00	./.:16372:97:1.00	./.:13360:108:1.00	./.:19726:111:1.00	0	0	0	0			1	1	1	1			0
X	153792280	X:153792280	0	G	A	0	INTRONIC	IKBKG	-	20228	0	0	1	0.5	0.5	0	CLUSTER	AF=0.003;DP=6840.0;QF=2;TX=IKBKG:ENST00000369609.5:in9/IKBKG:ENST00000369607.1:in9/IKBKG:ENST00000369606.4:in9/IKBKG:ENST00000263518.6:in8/IKBKG:ENST00000470142.1:in9/IKBKG:ENST00000393549.2:in9/IKBKG:ENST00000455588.2:in9/IKBKG:ENST00000369602.3:in7/IKBKG:ENST00000369601.3:in9;GENE=IKBKG;TYPE=INTRONIC;EX=.;REFAA=.;ALTAA=.;AAPOS=.;EXCT=10	GT:DP:DPNR:AC	./.:0:0:0.00	./.:0:0:0.00	./.:0:0:0.00	./.:0:0:0.00	./.:15677:35:0.00	./.:16756:60:0.00	./.:13680:72:1.00	./.:20228:52:0.00	0	0	0	0			0	0	1	0			0
X	153792282	X:153792282	0	G	A	0	INTRONIC	IKBKG	-	19207	0	0	1	0.5	0.5	0	CLUSTER	AF=0.003;DP=6524.0;QF=2;TX=IKBKG:ENST00000369609.5:in9/IKBKG:ENST00000369607.1:in9/IKBKG:ENST00000369606.4:in9/IKBKG:ENST00000263518.6:in8/IKBKG:ENST00000470142.1:in9/IKBKG:ENST00000393549.2:in9/IKBKG:ENST00000455588.2:in9/IKBKG:ENST00000369602.3:in7/IKBKG:ENST00000369601.3:in9;GENE=IKBKG;TYPE=INTRONIC;EX=.;REFAA=.;ALTAA=.;AAPOS=.;EXCT=10	GT:DP:DPNR:AC	./.:0:0:0.00	./.:0:0:0.00	./.:0:0:0.00	./.:0:0:0.00	./.:14724:77:1.00	./.:15896:60:0.00	./.:13048:51:0.00	./.:19207:81:0.00	0	0	0	0			1	0	0	0			0
X	153792284	X:153792284	0	A	G	0	INTRONIC	IKBKG	-	19607	0	0	4	0	2.02	0	CLUSTER	AF=0.0121;DP=6664.5;QF=2;TX=IKBKG:ENST00000369609.5:in9/IKBKG:ENST00000369607.1:in9/IKBKG:ENST00000369606.4:in9/IKBKG:ENST00000263518.6:in8/IKBKG:ENST00000470142.1:in9/IKBKG:ENST00000393549.2:in9/IKBKG:ENST00000455588.2:in9/IKBKG:ENST00000369602.3:in7/IKBKG:ENST00000369601.3:in9;GENE=IKBKG;TYPE=INTRONIC;EX=.;REFAA=.;ALTAA=.;AAPOS=.;EXCT=10	GT:DP:DPNR:AC	./.:0:0:0.00	./.:0:0:0.00	./.:0:0:0.00	./.:0:0:0.00	./.:14874:123:1.00	./.:16317:125:1.00	./.:13329:133:1.00	./.:19607:137:1.00	0	0	0	0			1	1	1	1			0
X	153792285	X:153792285	0	G	A	0	INTRONIC	IKBKG	-	17965	0	0	1	0.5	0.5	0	CLUSTER	AF=0.003;DP=6150.0;QF=2;TX=IKBKG:ENST00000369609.5:in9/IKBKG:ENST00000369607.1:in9/IKBKG:ENST00000369606.4:in9/IKBKG:ENST00000263518.6:in8/IKBKG:ENST00000470142.1:in9/IKBKG:ENST00000393549.2:in9/IKBKG:ENST00000455588.2:in9/IKBKG:ENST00000369602.3:in7/IKBKG:ENST00000369601.3:in9;GENE=IKBKG;TYPE=INTRONIC;EX=.;REFAA=.;ALTAA=.;AAPOS=.;EXCT=10	GT:DP:DPNR:AC	./.:0:0:0.00	./.:0:0:0.00	./.:0:0:0.00	./.:0:0:0.00	./.:13566:48:0.00	./.:15038:54:0.00	./.:12300:79:1.00	./.:17965:73:0.00	0	0	0	0			0	0	1	0			0
X	153792287	X:153792287	0	T	C	0	INTRONIC	IKBKG	-	11341	0	0	8	0	4.09	0	CLUSTER	AF=0.0243;DP=4008.0;QF=2;TX=IKBKG:ENST00000369609.5:in9/IKBKG:ENST00000369607.1:in9/IKBKG:ENST00000369606.4:in9/IKBKG:ENST00000263518.6:in8/IKBKG:ENST00000470142.1:in9/IKBKG:ENST00000393549.2:in9/IKBKG:ENST00000455588.2:in9/IKBKG:ENST00000369602.3:in7/IKBKG:ENST00000369601.3:in9;GENE=IKBKG;TYPE=INTRONIC;EX=.;REFAA=.;ALTAA=.;AAPOS=.;EXCT=10	GT:DP:DPNR:AC	./.:0:0:0.00	./.:0:0:0.00	./.:0:0:0.00	./.:0:0:0.00	./.:8268:209:2.00	./.:9853:192:2.00	./.:8016:183:2.00	./.:11341:258:2.00	0	0	0	0			2	2	2	2			0
X	153792288	X:153792288	0	G	A	0	INTRONIC	IKBKG	-	15589	0	0	1	0.5	0.5	0	CLUSTER	AF=0.003;DP=5419.0;QF=2;TX=IKBKG:ENST00000369609.5:in9/IKBKG:ENST00000369607.1:in9/IKBKG:ENST00000369606.4:in9/IKBKG:ENST00000263518.6:in8/IKBKG:ENST00000470142.1:in9/IKBKG:ENST00000393549.2:in9/IKBKG:ENST00000455588.2:in9/IKBKG:ENST00000369602.3:in7/IKBKG:ENST00000369601.3:in9;GENE=IKBKG;TYPE=INTRONIC;EX=.;REFAA=.;ALTAA=.;AAPOS=.;EXCT=10	GT:DP:DPNR:AC	./.:0:0:0.00	./.:0:0:0.00	./.:0:0:0.00	./.:0:0:0.00	./.:11480:58:1.00	./.:13226:54:0.00	./.:10838:44:0.00	./.:15589:67:0.00	0	0	0	0			1	0	0	0			0
X	153792290	X:153792290	0	T	C	0	INTRONIC	IKBKG	-	15677	0	0	8	0	4.02	0	CLUSTER	AF=0.0239;DP=5410.5;QF=2;TX=IKBKG:ENST00000369609.5:in9/IKBKG:ENST00000369607.1:in9/IKBKG:ENST00000369606.4:in9/IKBKG:ENST00000263518.6:in8/IKBKG:ENST00000470142.1:in9/IKBKG:ENST00000393549.2:in9/IKBKG:ENST00000455588.2:in9/IKBKG:ENST00000369602.3:in7/IKBKG:ENST00000369601.3:in9;GENE=IKBKG;TYPE=INTRONIC;EX=.;REFAA=.;ALTAA=.;AAPOS=.;EXCT=10	GT:DP:DPNR:AC	./.:0:0:0.00	./.:0:0:0.00	./.:0:0:0.00	./.:0:0:0.00	./.:11601:232:2.00	./.:13311:237:1.87	./.:10821:198:1.99	./.:15677:303:2.00	0	0	0	0			2	2	2	2			0
X	153792292	X:153792292	0	C	T	0	INTRONIC	IKBKG	-	15017	0	0	1	0.5	0.5	0	CLUSTER	AF=0.003;DP=5191.5;QF=2;TX=IKBKG:ENST00000369609.5:in9/IKBKG:ENST00000369607.1:in9/IKBKG:ENST00000369606.4:in9/IKBKG:ENST00000263518.6:in8/IKBKG:ENST00000470142.1:in9/IKBKG:ENST00000393549.2:in9/IKBKG:ENST00000455588.2:in9/IKBKG:ENST00000369602.3:in7/IKBKG:ENST00000369601.3:in9;GENE=IKBKG;TYPE=INTRONIC;EX=.;REFAA=.;ALTAA=.;AAPOS=.;EXCT=10	GT:DP:DPNR:AC	./.:0:0:0.00	./.:0:0:0.00	./.:0:0:0.00	./.:0:0:0.00	./.:10879:34:0.00	./.:12816:47:0.00	./.:10383:42:0.00	./.:15017:87:1.00	0	0	0	0			0	0	0	1			0
X	153792293	X:153792293	0	G	A	0	INTRONIC	IKBKG	-	13787	0	0	3	0.5	1.51	0	CLUSTER	AF=0.0091;DP=4836.0;QF=2;TX=IKBKG:ENST00000369609.5:in9/IKBKG:ENST00000369607.1:in9/IKBKG:ENST00000369606.4:in9/IKBKG:ENST00000263518.6:in8/IKBKG:ENST00000470142.1:in9/IKBKG:ENST00000393549.2:in9/IKBKG:ENST00000455588.2:in9/IKBKG:ENST00000369602.3:in7/IKBKG:ENST00000369601.3:in9;GENE=IKBKG;TYPE=INTRONIC;EX=.;REFAA=.;ALTAA=.;AAPOS=.;EXCT=10	GT:DP:DPNR:AC	./.:0:0:0.00	./.:0:0:0.00	./.:0:0:0.00	./.:0:0:0.00	./.:9853:68:1.00	./.:11799:56:1.00	./.:9672:40:0.00	./.:13787:116:1.00	0	0	0	0			1	1	0	1			0
X	153792294	X:153792294	0	C	T	0	INTRONIC	IKBKG	-	13312	0	0	1	0.5	0.64	0	CLUSTER	AF=0.0039;DP=4651.5;QF=2;TX=IKBKG:ENST00000369609.5:in9/IKBKG:ENST00000369607.1:in9/IKBKG:ENST00000369606.4:in9/IKBKG:ENST00000263518.6:in8/IKBKG:ENST00000470142.1:in9/IKBKG:ENST00000393549.2:in9/IKBKG:ENST00000455588.2:in9/IKBKG:ENST00000369602.3:in7/IKBKG:ENST00000369601.3:in9;GENE=IKBKG;TYPE=INTRONIC;EX=.;REFAA=.;ALTAA=.;AAPOS=.;EXCT=10	GT:DP:DPNR:AC	./.:0:0:0.00	./.:0:0:0.00	./.:0:0:0.00	./.:0:0:0.00	./.:9455:35:0.00	./.:11306:38:0.00	./.:9303:43:0.89	./.:13312:60:0.40	0	0	0	0			0	0	1	0			0
X	153792295	X:153792295	0	C	A	0	INTRONIC	IKBKG	-	13237	0	0	0	0	0	0	CLUSTER	AF=0.0;DP=4609.0;QF=2;TX=IKBKG:ENST00000369609.5:in9/IKBKG:ENST00000369607.1:in9/IKBKG:ENST00000369606.4:in9/IKBKG:ENST00000263518.6:in8/IKBKG:ENST00000470142.1:in9/IKBKG:ENST00000393549.2:in9/IKBKG:ENST00000455588.2:in9/IKBKG:ENST00000369602.3:in7/IKBKG:ENST00000369601.3:in9;GENE=IKBKG;TYPE=INTRONIC;EX=.;REFAA=.;ALTAA=.;AAPOS=.;EXCT=10	GT:DP:DPNR:AC	./.:0:0:0.00	./.:0:0:0.00	./.:0:0:0.00	./.:0:0:0.00	./.:9220:25:0.00	./.:11295:50:0.00	./.:9218:37:0.00	./.:13237:25:0.00	0	0	0	0			0	0	0	0			#DIV/0!
X	153792296	X:153792296	0	G	A	0	INTRONIC	IKBKG	-	12407	0	0	6	1	3.05	0	CLUSTER	AF=0.0182;DP=4302.5;QF=2;TX=IKBKG:ENST00000369609.5:in9/IKBKG:ENST00000369607.1:in9/IKBKG:ENST00000369606.4:in9/IKBKG:ENST00000263518.6:in8/IKBKG:ENST00000470142.1:in9/IKBKG:ENST00000393549.2:in9/IKBKG:ENST00000455588.2:in9/IKBKG:ENST00000369602.3:in7/IKBKG:ENST00000369601.3:in9;GENE=IKBKG;TYPE=INTRONIC;EX=.;REFAA=.;ALTAA=.;AAPOS=.;EXCT=10	GT:DP:DPNR:AC	./.:0:0:0.00	./.:0:0:0.00	./.:0:0:0.00	./.:0:0:0.00	./.:8605:50:1.00	./.:10652:385:3.00	./.:8676:46:1.00	./.:12407:72:1.00	0	0	0	0			1	3	1	1			0
X	153792298	X:153792298	0	G	A	0	INTRONIC	IKBKG	-	11153	0	0	4	0	1.98	0	CLUSTER	AF=0.0119;DP=3753.0;QF=2;TX=IKBKG:ENST00000369609.5:in9/IKBKG:ENST00000369607.1:in9/IKBKG:ENST00000369606.4:in9/IKBKG:ENST00000263518.6:in8/IKBKG:ENST00000470142.1:in9/IKBKG:ENST00000393549.2:in9/IKBKG:ENST00000455588.2:in9/IKBKG:ENST00000369602.3:in7/IKBKG:ENST00000369601.3:in9;GENE=IKBKG;TYPE=INTRONIC;EX=.;REFAA=.;ALTAA=.;AAPOS=.;EXCT=10	GT:DP:DPNR:AC	./.:0:0:0.00	./.:0:0:0.00	./.:0:0:0.00	./.:0:0:0.00	./.:7506:50:1.00	./.:9560:68:1.00	./.:7904:58:1.00	./.:11153:51:0.92	0	0	0	0			1	1	1	1			0
X	153792299	X:153792299	0	G	A	0	INTRONIC	IKBKG	-	10564	0	0	1	0.5	0.5	0	CLUSTER	AF=0.003;DP=3537.0;QF=2;TX=IKBKG:ENST00000369609.5:in9/IKBKG:ENST00000369607.1:in9/IKBKG:ENST00000369606.4:in9/IKBKG:ENST00000263518.6:in8/IKBKG:ENST00000470142.1:in9/IKBKG:ENST00000393549.2:in9/IKBKG:ENST00000455588.2:in9/IKBKG:ENST00000369602.3:in7/IKBKG:ENST00000369601.3:in9;GENE=IKBKG;TYPE=INTRONIC;EX=.;REFAA=.;ALTAA=.;AAPOS=.;EXCT=10	GT:DP:DPNR:AC	./.:0:0:0.00	./.:0:0:0.00	./.:0:0:0.00	./.:0:0:0.00	./.:7074:28:0.00	./.:9093:25:0.00	./.:7511:39:1.00	./.:10564:28:0.00	0	0	0	0			0	0	1	0			0
X	153792301	X:153792301	0	A	G	0	INTRONIC	IKBKG	-	7784	0	0	8	0	4.09	0	CLUSTER	AF=0.0243;DP=2514.0;QF=2;TX=IKBKG:ENST00000369609.5:in9/IKBKG:ENST00000369607.1:in9/IKBKG:ENST00000369606.4:in9/IKBKG:ENST00000263518.6:in8/IKBKG:ENST00000470142.1:in9/IKBKG:ENST00000393549.2:in9/IKBKG:ENST00000455588.2:in9/IKBKG:ENST00000369602.3:in7/IKBKG:ENST00000369601.3:in9;GENE=IKBKG;TYPE=INTRONIC;EX=.;REFAA=.;ALTAA=.;AAPOS=.;EXCT=10	GT:DP:DPNR:AC	./.:0:0:0.00	./.:0:0:0.00	./.:0:0:0.00	./.:0:0:0.00	./.:5028:106:2.00	./.:6765:126:1.99	./.:5668:146:2.00	./.:7784:152:2.00	0	0	0	0			2	2	2	2			0
X	153792302	X:153792302	0	G	T	0	INTRONIC	IKBKG	-	8172	0	0	0	0	0.23	0	CLUSTER	AF=0.0014;DP=2638.0;QF=2;TX=IKBKG:ENST00000369609.5:in9/IKBKG:ENST00000369607.1:in9/IKBKG:ENST00000369606.4:in9/IKBKG:ENST00000263518.6:in8/IKBKG:ENST00000470142.1:in9/IKBKG:ENST00000393549.2:in9/IKBKG:ENST00000455588.2:in9/IKBKG:ENST00000369602.3:in7/IKBKG:ENST00000369601.3:in9;GENE=IKBKG;TYPE=INTRONIC;EX=.;REFAA=.;ALTAA=.;AAPOS=.;EXCT=10	GT:DP:DPNR:AC	./.:0:0:0.00	./.:0:0:0.00	./.:0:0:0.00	./.:0:0:0.00	./.:5276:23:0.02	./.:7186:33:0.45	./.:5888:24:0.00	./.:8172:27:0.00	0	0	0	0			0	0	0	0			#DIV/0!
X	153792304	X:153792304	0	T	C	0	INTRONIC	IKBKG	-	5903	0	0	14	0.57735	7.28	0	CLUSTER	AF=0.0425;DP=1873.5;QF=2;TX=IKBKG:ENST00000369609.5:in9/IKBKG:ENST00000369607.1:in9/IKBKG:ENST00000369606.4:in9/IKBKG:ENST00000263518.6:in8/IKBKG:ENST00000470142.1:in9/IKBKG:ENST00000393549.2:in9/IKBKG:ENST00000455588.2:in9/IKBKG:ENST00000369602.3:in7/IKBKG:ENST00000369601.3:in9;GENE=IKBKG;TYPE=INTRONIC;EX=.;REFAA=.;ALTAA=.;AAPOS=.;EXCT=10	GT:DP:DPNR:AC	./.:0:0:0.00	./.:0:0:0.00	./.:0:0:0.00	./.:0:0:0.00	./.:3747:133:3.00	./.:5068:223:3.91	./.:4291:201:4.00	./.:5903:241:3.05	0	0	0	0			3	4	4	3			0
X	153792306	X:153792306	0	A	G	0	INTRONIC	IKBKG	-	6739	0	0	8	0	4.07	0	CLUSTER	AF=0.0242;DP=2104.0;QF=2;TX=IKBKG:ENST00000369609.5:in9/IKBKG:ENST00000369607.1:in9/IKBKG:ENST00000369606.4:in9/IKBKG:ENST00000263518.6:in8/IKBKG:ENST00000470142.1:in9/IKBKG:ENST00000393549.2:in9/IKBKG:ENST00000455588.2:in9/IKBKG:ENST00000369602.3:in7/IKBKG:ENST00000369601.3:in9;GENE=IKBKG;TYPE=INTRONIC;EX=.;REFAA=.;ALTAA=.;AAPOS=.;EXCT=10	GT:DP:DPNR:AC	./.:0:0:0.00	./.:0:0:0.00	./.:0:0:0.00	./.:0:0:0.00	./.:4208:92:2.00	./.:5902:132:2.00	./.:5036:104:2.00	./.:6739:123:1.96	0	0	0	0			2	2	2	2			0
X	153792308	X:153792308	0	A	G	0	INTRONIC	IKBKG	-	6167	0	0	4	0	2.02	0	CLUSTER	AF=0.0121;DP=1822.0;QF=2;TX=IKBKG:ENST00000369609.5:in9/IKBKG:ENST00000369607.1:in9/IKBKG:ENST00000369606.4:in9/IKBKG:ENST00000263518.6:in8/IKBKG:ENST00000470142.1:in9/IKBKG:ENST00000393549.2:in9/IKBKG:ENST00000455588.2:in9/IKBKG:ENST00000369602.3:in7/IKBKG:ENST00000369601.3:in9;GENE=IKBKG;TYPE=INTRONIC;EX=.;REFAA=.;ALTAA=.;AAPOS=.;EXCT=10	GT:DP:DPNR:AC	./.:0:0:0.00	./.:0:0:0.00	./.:0:0:0.00	./.:0:0:0.00	./.:3644:28:1.00	./.:5253:56:1.00	./.:4654:42:1.00	./.:6167:52:1.00	0	0	0	0			1	1	1	1			0
X	153792310	X:153792310	0	T	C	0	INTRONIC	IKBKG	-	5074	0	0	4	0	2.02	0	CLUSTER	AF=0.0121;DP=1446.5;QF=2;TX=IKBKG:ENST00000369609.5:in9/IKBKG:ENST00000369607.1:in9/IKBKG:ENST00000369606.4:in9/IKBKG:ENST00000263518.6:in8/IKBKG:ENST00000470142.1:in9/IKBKG:ENST00000393549.2:in9/IKBKG:ENST00000455588.2:in9/IKBKG:ENST00000369602.3:in7/IKBKG:ENST00000369601.3:in9;GENE=IKBKG;TYPE=INTRONIC;EX=.;REFAA=.;ALTAA=.;AAPOS=.;EXCT=10	GT:DP:DPNR:AC	./.:0:0:0.00	./.:0:0:0.00	./.:0:0:0.00	./.:0:0:0.00	./.:2893:37:1.00	./.:4225:44:1.00	./.:3973:41:1.00	./.:5074:46:1.00	0	0	0	0			1	1	1	1			0
X	153792311	X:153792311	0	T	C	0	INTRONIC	IKBKG	-	4815	0	0	4	0	2.02	0	CLUSTER	AF=0.0121;DP=1311.5;QF=2;TX=IKBKG:ENST00000369609.5:in9/IKBKG:ENST00000369607.1:in9/IKBKG:ENST00000369606.4:in9/IKBKG:ENST00000263518.6:in8/IKBKG:ENST00000470142.1:in9/IKBKG:ENST00000393549.2:in9/IKBKG:ENST00000455588.2:in9/IKBKG:ENST00000369602.3:in7/IKBKG:ENST00000369601.3:in9;GENE=IKBKG;TYPE=INTRONIC;EX=.;REFAA=.;ALTAA=.;AAPOS=.;EXCT=10	GT:DP:DPNR:AC	./.:0:0:0.00	./.:0:0:0.00	./.:0:0:0.00	./.:0:0:0.00	./.:2623:32:1.00	./.:3812:28:1.00	./.:3744:40:1.00	./.:4815:49:1.00	0	0	0	0			1	1	1	1			0
X	153792312	X:153792312	0	C	T	0	INTRONIC	IKBKG	-	4173	0	0	1	0.5	0.55	0	CLUSTER	AF=0.0033;DP=1077.0;QF=2;TX=IKBKG:ENST00000369609.5:in9/IKBKG:ENST00000369607.1:in9/IKBKG:ENST00000369606.4:in9/IKBKG:ENST00000263518.6:in8/IKBKG:ENST00000470142.1:in9/IKBKG:ENST00000393549.2:in9/IKBKG:ENST00000455588.2:in9/IKBKG:ENST00000369602.3:in7/IKBKG:ENST00000369601.3:in9;GENE=IKBKG;TYPE=INTRONIC;EX=.;REFAA=.;ALTAA=.;AAPOS=.;EXCT=10	GT:DP:DPNR:AC	./.:0:0:0.00	./.:0:0:0.00	./.:0:0:0.00	./.:0:0:0.00	./.:2154:11:0.89	./.:3124:14:0.21	./.:3222:12:0.00	./.:4173:14:0.00	0	0	0	0			1	0	0	0			0
X	153792314	X:153792314	0	A	G	0	INTRONIC	IKBKG	-	3473	0	0	8	0	3.89	0	CLUSTER	AF=0.0231;DP=826.0;QF=2;TX=IKBKG:ENST00000369609.5:in9/IKBKG:ENST00000369607.1:in9/IKBKG:ENST00000369606.4:in9/IKBKG:ENST00000263518.6:in8/IKBKG:ENST00000470142.1:in9/IKBKG:ENST00000393549.2:in9/IKBKG:ENST00000455588.2:in9/IKBKG:ENST00000369602.3:in7/IKBKG:ENST00000369601.3:in9;GENE=IKBKG;TYPE=INTRONIC;EX=.;REFAA=.;ALTAA=.;AAPOS=.;EXCT=10	GT:DP:DPNR:AC	./.:0:0:0.00	./.:0:0:0.00	./.:0:0:0.00	./.:0:0:0.00	./.:1652:36:1.99	./.:2392:64:2.02	./.:2671:48:1.66	./.:3473:65:1.94	0	0	0	0			2	2	2	2			0
X	153792317	X:153792317	0	T	C	0	INTRONIC	IKBKG	-	2213	0	0	11	0.5	5.47	0	CLUSTER	AF=0.0323;DP=520.5;QF=2;TX=IKBKG:ENST00000369609.5:in9/IKBKG:ENST00000369607.1:in9/IKBKG:ENST00000369606.4:in9/IKBKG:ENST00000263518.6:in8/IKBKG:ENST00000470142.1:in9/IKBKG:ENST00000393549.2:in9/IKBKG:ENST00000455588.2:in9/IKBKG:ENST00000369602.3:in7/IKBKG:ENST00000369601.3:in9;GENE=IKBKG;TYPE=INTRONIC;EX=.;REFAA=.;ALTAA=.;AAPOS=.;EXCT=10	GT:DP:DPNR:AC	./.:0:0:0.00	./.:0:0:0.00	./.:0:0:0.00	./.:0:0:0.00	./.:1041:36:2.92	./.:1466:34:2.01	./.:1886:60:2.78	./.:2213:72:2.90	0	0	0	0			3	2	3	3			0
X	153792318	X:153792318	0	T	C	0	INTRONIC	IKBKG	-	2129	0	0	8	0	3.89	0	CLUSTER	AF=0.0231;DP=490.0;QF=2;TX=IKBKG:ENST00000369609.5:in9/IKBKG:ENST00000369607.1:in9/IKBKG:ENST00000369606.4:in9/IKBKG:ENST00000263518.6:in8/IKBKG:ENST00000470142.1:in9/IKBKG:ENST00000393549.2:in9/IKBKG:ENST00000455588.2:in9/IKBKG:ENST00000369602.3:in7/IKBKG:ENST00000369601.3:in9;GENE=IKBKG;TYPE=INTRONIC;EX=.;REFAA=.;ALTAA=.;AAPOS=.;EXCT=10	GT:DP:DPNR:AC	./.:0:0:0.00	./.:0:0:0.00	./.:0:0:0.00	./.:0:0:0.00	./.:980:22:1.99	./.:1386:25:1.59	./.:1847:44:2.00	./.:2129:54:2.01	0	0	0	0			2	2	2	2			0
X	153792321	X:153792321	0	T	C	0	INTRONIC	IKBKG	-	1686	0	0	6	0.57735	3.01	0	CLUSTER	AF=0.018;DP=354.0;QF=2;TX=IKBKG:ENST00000369609.5:in9/IKBKG:ENST00000369607.1:in9/IKBKG:ENST00000369606.4:in9/IKBKG:ENST00000263518.6:in8/IKBKG:ENST00000470142.1:in9/IKBKG:ENST00000393549.2:in9/IKBKG:ENST00000455588.2:in9/IKBKG:ENST00000369602.3:in7/IKBKG:ENST00000369601.3:in9;GENE=IKBKG;TYPE=INTRONIC;EX=.;REFAA=.;ALTAA=.;AAPOS=.;EXCT=10	GT:DP:DPNR:AC	./.:0:0:0.00	./.:0:0:0.00	./.:0:0:0.00	./.:0:0:0.00	./.:708:13:1.53	./.:1002:16:1.19	./.:1568:26:1.19	./.:1686:38:2.00	0	0	0	0			2	1	1	2			0
X	153792323	X:153792323	0	T	C	0	INTRONIC	IKBKG	-	1447	0	0	8	0	4.19	0	CLUSTER	AF=0.0249;DP=297.0;QF=2;TX=IKBKG:ENST00000369609.5:in9/IKBKG:ENST00000369607.1:in9/IKBKG:ENST00000369606.4:in9/IKBKG:ENST00000263518.6:in8/IKBKG:ENST00000470142.1:in9/IKBKG:ENST00000393549.2:in9/IKBKG:ENST00000455588.2:in9/IKBKG:ENST00000369602.3:in7/IKBKG:ENST00000369601.3:in9;GENE=IKBKG;TYPE=INTRONIC;EX=.;REFAA=.;ALTAA=.;AAPOS=.;EXCT=10	GT:DP:DPNR:AC	./.:0:0:0.00	./.:0:0:0.00	./.:0:0:0.00	./.:0:0:0.00	./.:594:13:1.94	./.:809:21:2.14	./.:1396:29:1.96	./.:1447:40:2.13	0	0	0	0			2	2	2	2			0
X	153792324	X:153792324	0	T	C	0	INTRONIC	IKBKG	-	1385	0	0	4	0	2.26	0	CLUSTER	AF=0.0136;DP=279.5;QF=2;TX=IKBKG:ENST00000369609.5:in9/IKBKG:ENST00000369607.1:in9/IKBKG:ENST00000369606.4:in9/IKBKG:ENST00000263518.6:in8/IKBKG:ENST00000470142.1:in9/IKBKG:ENST00000393549.2:in9/IKBKG:ENST00000455588.2:in9/IKBKG:ENST00000369602.3:in7/IKBKG:ENST00000369601.3:in9;GENE=IKBKG;TYPE=INTRONIC;EX=.;REFAA=.;ALTAA=.;AAPOS=.;EXCT=10	GT:DP:DPNR:AC	./.:0:0:0.00	./.:0:0:0.00	./.:0:0:0.00	./.:0:0:0.00	./.:559:10:1.40	./.:761:7:1.01	./.:1370:21:1.06	./.:1385:16:1.00	0	0	0	0			1	1	1	1			0
X	153792325	X:153792325	0	G	A	0	INTRONIC	IKBKG	-	1298	0	0	2	0.57735	1.06	0	CLUSTER	AF=0.0064;DP=263.0;QF=2;TX=IKBKG:ENST00000369609.5:in9/IKBKG:ENST00000369607.1:in9/IKBKG:ENST00000369606.4:in9/IKBKG:ENST00000263518.6:in8/IKBKG:ENST00000470142.1:in9/IKBKG:ENST00000393549.2:in9/IKBKG:ENST00000455588.2:in9/IKBKG:ENST00000369602.3:in7/IKBKG:ENST00000369601.3:in9;GENE=IKBKG;TYPE=INTRONIC;EX=.;REFAA=.;ALTAA=.;AAPOS=.;EXCT=10	GT:DP:DPNR:AC	./.:0:0:0.00	./.:0:0:0.00	./.:0:0:0.00	./.:0:0:0.00	./.:526:0:0.00	./.:731:3:0.21	./.:1301:7:0.91	./.:1298:13:1.00	0	0	0	0			0	0	1	1			0
X	153792327	X:153792327	0	T	C	0	INTRONIC	IKBKG	-	1175	0	0	7	0.5	3.82	0	CLUSTER	AF=0.0227;DP=239.5;QF=2;TX=IKBKG:ENST00000369609.5:in9/IKBKG:ENST00000369607.1:in9/IKBKG:ENST00000369606.4:in9/IKBKG:ENST00000263518.6:in8/IKBKG:ENST00000470142.1:in9/IKBKG:ENST00000393549.2:in9/IKBKG:ENST00000455588.2:in9/IKBKG:ENST00000369602.3:in7/IKBKG:ENST00000369601.3:in9;GENE=IKBKG;TYPE=INTRONIC;EX=.;REFAA=.;ALTAA=.;AAPOS=.;EXCT=10	GT:DP:DPNR:AC	./.:0:0:0.00	./.:0:0:0.00	./.:0:0:0.00	./.:0:0:0.00	./.:479:7:1.27	./.:664:13:1.73	./.:1231:35:2.21	./.:1175:34:2.26	0	0	0	0			1	2	2	2			0
X	153792329	X:153792329	0	T	C	0	INTRONIC	IKBKG	-	1098	0	0	5	0.5	2.78	0	CLUSTER	AF=0.0166;DP=225.5;QF=2;TX=IKBKG:ENST00000369609.5:in9/IKBKG:ENST00000369607.1:in9/IKBKG:ENST00000369606.4:in9/IKBKG:ENST00000263518.6:in8/IKBKG:ENST00000470142.1:in9/IKBKG:ENST00000393549.2:in9/IKBKG:ENST00000455588.2:in9/IKBKG:ENST00000369602.3:in7/IKBKG:ENST00000369601.3:in9;GENE=IKBKG;TYPE=INTRONIC;EX=.;REFAA=.;ALTAA=.;AAPOS=.;EXCT=10	GT:DP:DPNR:AC	./.:0:0:0.00	./.:0:0:0.00	./.:0:0:0.00	./.:0:0:0.00	./.:451:7:1.27	./.:628:13:1.77	./.:1190:18:1.08	./.:1098:19:1.35	0	0	0	0			1	2	1	1			0
X	153792331	X:153792331	0	T	C	0	INTRONIC	IKBKG	-	1073	0	0	5	0.5	2.68	0	CLUSTER	AF=0.0161;DP=222.0;QF=2;TX=IKBKG:ENST00000369609.5:in9/IKBKG:ENST00000369607.1:in9/IKBKG:ENST00000369606.4:in9/IKBKG:ENST00000263518.6:in8/IKBKG:ENST00000470142.1:in9/IKBKG:ENST00000393549.2:in9/IKBKG:ENST00000455588.2:in9/IKBKG:ENST00000369602.3:in7/IKBKG:ENST00000369601.3:in9;GENE=IKBKG;TYPE=INTRONIC;EX=.;REFAA=.;ALTAA=.;AAPOS=.;EXCT=10	GT:DP:DPNR:AC	./.:0:0:0.00	./.:0:0:0.00	./.:0:0:0.00	./.:0:0:0.00	./.:444:4:1.04	./.:589:9:1.21	./.:1166:24:1.89	./.:1073:17:1.15	0	0	0	0			1	1	2	1			0
X	153792334	X:153792334	0	A	G	0	INTRONIC	IKBKG	-	949	0	0	6	0.57735	3.23	0	CLUSTER	AF=0.0193;DP=195.5;QF=2;TX=IKBKG:ENST00000369609.5:in9/IKBKG:ENST00000369607.1:in9/IKBKG:ENST00000369606.4:in9/IKBKG:ENST00000263518.6:in8/IKBKG:ENST00000470142.1:in9/IKBKG:ENST00000393549.2:in9/IKBKG:ENST00000455588.2:in9/IKBKG:ENST00000369602.3:in7/IKBKG:ENST00000369601.3:in9;GENE=IKBKG;TYPE=INTRONIC;EX=.;REFAA=.;ALTAA=.;AAPOS=.;EXCT=10	GT:DP:DPNR:AC	./.:0:0:0.00	./.:0:0:0.00	./.:0:0:0.00	./.:0:0:0.00	./.:391:4:1.10	./.:517:11:1.82	./.:1017:18:1.46	./.:949:21:1.96	0	0	0	0			1	2	1	2			0
X	153792336	X:153792336	0	A	G	0	INTRONIC	IKBKG	-	896	0	0	6	0.57735	3.23	0	CLUSTER	AF=0.0193;DP=189.5;QF=2;TX=IKBKG:ENST00000369609.5:in9/IKBKG:ENST00000369607.1:in9/IKBKG:ENST00000369606.4:in9/IKBKG:ENST00000263518.6:in8/IKBKG:ENST00000470142.1:in9/IKBKG:ENST00000393549.2:in9/IKBKG:ENST00000455588.2:in9/IKBKG:ENST00000369602.3:in7/IKBKG:ENST00000369601.3:in9;GENE=IKBKG;TYPE=INTRONIC;EX=.;REFAA=.;ALTAA=.;AAPOS=.;EXCT=10	GT:DP:DPNR:AC	./.:0:0:0.00	./.:0:0:0.00	./.:0:0:0.00	./.:0:0:0.00	./.:379:5:1.21	./.:467:13:2.24	./.:982:20:1.85	./.:896:12:1.05	0	0	0	0			1	2	2	1			0
X	153792338	X:153792338	0	T	C	0	INTRONIC	IKBKG	-	923	0	0	6	0.57735	3.08	0	CLUSTER	AF=0.0184;DP=191.5;QF=2;TX=IKBKG:ENST00000369609.5:in9/IKBKG:ENST00000369607.1:in9/IKBKG:ENST00000369606.4:in9/IKBKG:ENST00000263518.6:in8/IKBKG:ENST00000470142.1:in9/IKBKG:ENST00000393549.2:in9/IKBKG:ENST00000455588.2:in9/IKBKG:ENST00000369602.3:in7/IKBKG:ENST00000369601.3:in9;GENE=IKBKG;TYPE=INTRONIC;EX=.;REFAA=.;ALTAA=.;AAPOS=.;EXCT=10	GT:DP:DPNR:AC	./.:0:0:0.00	./.:0:0:0.00	./.:0:0:0.00	./.:0:0:0.00	./.:383:3:1.03	./.:476:8:1.39	./.:998:18:1.51	./.:923:25:2.13	0	0	0	0			1	1	2	2			0
X	153792339	X:153792339	0	T	C	0	INTRONIC	IKBKG	-	909	0	0	4	0	2.34	0	CLUSTER	AF=0.014;DP=190.5;QF=2;TX=IKBKG:ENST00000369609.5:in9/IKBKG:ENST00000369607.1:in9/IKBKG:ENST00000369606.4:in9/IKBKG:ENST00000263518.6:in8/IKBKG:ENST00000470142.1:in9/IKBKG:ENST00000393549.2:in9/IKBKG:ENST00000455588.2:in9/IKBKG:ENST00000369602.3:in7/IKBKG:ENST00000369601.3:in9;GENE=IKBKG;TYPE=INTRONIC;EX=.;REFAA=.;ALTAA=.;AAPOS=.;EXCT=10	GT:DP:DPNR:AC	./.:0:0:0.00	./.:0:0:0.00	./.:0:0:0.00	./.:0:0:0.00	./.:381:6:1.28	./.:472:8:1.33	./.:985:8:1.00	./.:909:9:1.00	0	0	0	0			1	1	1	1			0
X	153792341	X:153792341	0	A	G	0	INTRONIC	IKBKG	-	882	0	0	4	0	2.44	0	CLUSTER	AF=0.0146;DP=178.5;QF=2;TX=IKBKG:ENST00000369609.5:in9/IKBKG:ENST00000369607.1:in9/IKBKG:ENST00000369606.4:in9/IKBKG:ENST00000263518.6:in8/IKBKG:ENST00000470142.1:in9/IKBKG:ENST00000393549.2:in9/IKBKG:ENST00000455588.2:in9/IKBKG:ENST00000369602.3:in7/IKBKG:ENST00000369601.3:in9;GENE=IKBKG;TYPE=INTRONIC;EX=.;REFAA=.;ALTAA=.;AAPOS=.;EXCT=10	GT:DP:DPNR:AC	./.:0:0:0.00	./.:0:0:0.00	./.:0:0:0.00	./.:0:0:0.00	./.:357:5:1.21	./.:419:5:1.10	./.:924:16:1.33	./.:882:14:1.17	0	0	0	0			1	1	1	1			0
X	153792342	X:153792342	0	C	T	0	INTRONIC	IKBKG	-	888	0	0	7	1.5	3.51	0	CLUSTER	AF=0.0209;DP=179.0;QF=2;TX=IKBKG:ENST00000369609.5:in9/IKBKG:ENST00000369607.1:in9/IKBKG:ENST00000369606.4:in9/IKBKG:ENST00000263518.6:in8/IKBKG:ENST00000470142.1:in9/IKBKG:ENST00000393549.2:in9/IKBKG:ENST00000455588.2:in9/IKBKG:ENST00000369602.3:in7/IKBKG:ENST00000369601.3:in9;GENE=IKBKG;TYPE=INTRONIC;EX=.;REFAA=.;ALTAA=.;AAPOS=.;EXCT=10	GT:DP:DPNR:AC	./.:0:0:0.00	./.:0:0:0.00	./.:0:0:0.00	./.:0:0:0.00	./.:358:5:1.28	./.:426:4:1.07	./.:943:43:3.54	./.:888:6:1.00	0	0	0	0			1	1	4	1			0
X	153792343	X:153792343	0	G	A	0	INTRONIC	IKBKG	-	872	0	0	1	0.5	0.68	0	CLUSTER	AF=0.0041;DP=175.5;QF=2;TX=IKBKG:ENST00000369609.5:in9/IKBKG:ENST00000369607.1:in9/IKBKG:ENST00000369606.4:in9/IKBKG:ENST00000263518.6:in8/IKBKG:ENST00000470142.1:in9/IKBKG:ENST00000393549.2:in9/IKBKG:ENST00000455588.2:in9/IKBKG:ENST00000369602.3:in7/IKBKG:ENST00000369601.3:in9;GENE=IKBKG;TYPE=INTRONIC;EX=.;REFAA=.;ALTAA=.;AAPOS=.;EXCT=10	GT:DP:DPNR:AC	./.:0:0:0.00	./.:0:0:0.00	./.:0:0:0.00	./.:0:0:0.00	./.:351:0:0.01	./.:416:2:0.33	./.:923:7:1.00	./.:872:3:0.03	0	0	0	0			0	0	1	0			0
X	153792346	X:153792346	0	G	GTAAGACCA	0	INTRONIC	IKBKG	-	807	0	0	4	0.816497	1.57	0	POOR	AF=0.0095;DP=164.5;QF=3;TX=IKBKG:ENST00000369609.5:in9/IKBKG:ENST00000369607.1:in9/IKBKG:ENST00000369606.4:in9/IKBKG:ENST00000263518.6:in8/IKBKG:ENST00000470142.1:in9/IKBKG:ENST00000393549.2:in9/IKBKG:ENST00000455588.2:in9/IKBKG:ENST00000369602.3:in7/IKBKG:ENST00000369601.3:in9;GENE=IKBKG;TYPE=INTRONIC;EX=.;REFAA=.;ALTAA=.;AAPOS=.;EXCT=10	GT:DP:DPNR:AC	./.:0:0:0.00	./.:0:0:0.00	./.:0:0:0.00	./.:0:0:0.00	./.:329:7:1.53	./.:383:4:1.05	./.:863:4:0.52	./.:807:2:0.01	0	0	0	0			2	1	1	0
X	153792349	X:153792349	0	A	G	0	INTRONIC	IKBKG	-	420	0	0	6	0.57735	2.99	0	POOR	AF=0.0179;DP=96.5;QF=3;TX=IKBKG:ENST00000369609.5:in9/IKBKG:ENST00000369607.1:in9/IKBKG:ENST00000369606.4:in9/IKBKG:ENST00000263518.6:in8/IKBKG:ENST00000470142.1:in9/IKBKG:ENST00000393549.2:in9/IKBKG:ENST00000455588.2:in9/IKBKG:ENST00000369602.3:in7/IKBKG:ENST00000369601.3:in9;GENE=IKBKG;TYPE=INTRONIC;EX=.;REFAA=.;ALTAA=.;AAPOS=.;EXCT=10	GT:DP:DPNR:AC	./.:0:0:0.00	./.:0:0:0.00	./.:0:0:0.00	./.:0:0:0.00	./.:193:3:1.45	./.:193:4:1.72	./.:447:11:2.03	./.:420:2:0.68	0	0	0	0			1	2	2	1
X	153792352	X:153792352	0	T	C	0	INTRONIC	IKBKG	-	454	0	0	10	0.57735	4.98	0	CLUSTER	AF=0.0294;DP=97.0;QF=2;TX=IKBKG:ENST00000369609.5:in9/IKBKG:ENST00000369607.1:in9/IKBKG:ENST00000369606.4:in9/IKBKG:ENST00000263518.6:in8/IKBKG:ENST00000470142.1:in9/IKBKG:ENST00000393549.2:in9/IKBKG:ENST00000455588.2:in9/IKBKG:ENST00000369602.3:in7/IKBKG:ENST00000369601.3:in9;GENE=IKBKG;TYPE=INTRONIC;EX=.;REFAA=.;ALTAA=.;AAPOS=.;EXCT=10	GT:DP:DPNR:AC	./.:0:0:0.00	./.:0:0:0.00	./.:0:0:0.00	./.:0:0:0.00	./.:194:6:2.61	./.:201:6:2.55	./.:467:13:2.36	./.:454:11:2.14	0	0	0	0			3	3	2	2			0
X	153792354	X:153792354	0	G	A	0	INTRONIC	IKBKG	-	428	0	0	2	0.57735	1.03	0	CLUSTER	AF=0.0062;DP=91.5;QF=2;TX=IKBKG:ENST00000369609.5:in9/IKBKG:ENST00000369607.1:in9/IKBKG:ENST00000369606.4:in9/IKBKG:ENST00000263518.6:in8/IKBKG:ENST00000470142.1:in9/IKBKG:ENST00000393549.2:in9/IKBKG:ENST00000455588.2:in9/IKBKG:ENST00000369602.3:in7/IKBKG:ENST00000369601.3:in9;GENE=IKBKG;TYPE=INTRONIC;EX=.;REFAA=.;ALTAA=.;AAPOS=.;EXCT=10	GT:DP:DPNR:AC	./.:0:0:0.00	./.:0:0:0.00	./.:0:0:0.00	./.:0:0:0.00	./.:183:0:0.07	./.:184:0:0.06	./.:432:3:0.89	./.:428:5:1.04	0	0	0	0			0	0	1	1			0
X	153792355	X:153792355	0	T	C	0	INTRONIC	IKBKG	-	328	0	0	4	0	2.8	0	CLUSTER	AF=0.0168;DP=69.0;QF=2;TX=IKBKG:ENST00000369609.5:in9/IKBKG:ENST00000369607.1:in9/IKBKG:ENST00000369606.4:in9/IKBKG:ENST00000263518.6:in8/IKBKG:ENST00000470142.1:in9/IKBKG:ENST00000393549.2:in9/IKBKG:ENST00000455588.2:in9/IKBKG:ENST00000369602.3:in7/IKBKG:ENST00000369601.3:in9;GENE=IKBKG;TYPE=INTRONIC;EX=.;REFAA=.;ALTAA=.;AAPOS=.;EXCT=10	GT:DP:DPNR:AC	./.:0:0:0.00	./.:0:0:0.00	./.:0:0:0.00	./.:0:0:0.00	./.:142:2:1.41	./.:138:2:1.43	./.:317:5:1.35	./.:328:5:1.32	0	0	0	0			1	1	1	1			0
X	153792358	X:153792358	0	A	G	0	INTRONIC	IKBKG	-	374	0	0	3	0.957427	1.37	0	CLUSTER	AF=0.0082;DP=78.0;QF=2;TX=IKBKG:ENST00000369609.5:in9/IKBKG:ENST00000369607.1:in9/IKBKG:ENST00000369606.4:in9/IKBKG:ENST00000263518.6:in8/IKBKG:ENST00000470142.1:in9/IKBKG:ENST00000393549.2:in9/IKBKG:ENST00000455588.2:in9/IKBKG:ENST00000369602.3:in7/IKBKG:ENST00000369601.3:in9;GENE=IKBKG;TYPE=INTRONIC;EX=.;REFAA=.;ALTAA=.;AAPOS=.;EXCT=10	GT:DP:DPNR:AC	./.:0:0:0.00	./.:0:0:0.00	./.:0:0:0.00	./.:0:0:0.00	./.:170:0:0.10	./.:156:0:0.12	./.:366:3:0.98	./.:374:8:1.52	0	0	0	0			0	0	1	2			0
X	153792359	X:153792359	0	G	GGACCAGAA	0	INTRONIC	IKBKG	-	368	0	0	8	0.816497	4.56	0	CLUSTER	AF=0.027;DP=72.0;QF=2;TX=IKBKG:ENST00000369609.5:in9/IKBKG:ENST00000369607.1:in9/IKBKG:ENST00000369606.4:in9/IKBKG:ENST00000263518.6:in8/IKBKG:ENST00000470142.1:in9/IKBKG:ENST00000393549.2:in9/IKBKG:ENST00000455588.2:in9/IKBKG:ENST00000369602.3:in7/IKBKG:ENST00000369601.3:in9;GENE=IKBKG;TYPE=INTRONIC;EX=.;REFAA=.;ALTAA=.;AAPOS=.;EXCT=10	GT:DP:DPNR:AC	./.:0:0:0.00	./.:0:0:0.00	./.:0:0:0.00	./.:0:0:0.00	./.:163:7:3.15	./.:144:3:2.01	./.:339:4:1.24	./.:368:11:2.48	0	0	0	0			3	2	1	2			0
X	153792363	X:153792363	0	A	G	0	INTRONIC	IKBKG	-	370	0	0	4	0.816497	2.3	0	POOR	AF=0.0138;DP=75.5;QF=3;TX=IKBKG:ENST00000369609.5:in9/IKBKG:ENST00000369607.1:in9/IKBKG:ENST00000369606.4:in9/IKBKG:ENST00000263518.6:in8/IKBKG:ENST00000470142.1:in9/IKBKG:ENST00000393549.2:in9/IKBKG:ENST00000455588.2:in9/IKBKG:ENST00000369602.3:in7/IKBKG:ENST00000369601.3:in9;GENE=IKBKG;TYPE=INTRONIC;EX=.;REFAA=.;ALTAA=.;AAPOS=.;EXCT=10	GT:DP:DPNR:AC	./.:0:0:0.00	./.:0:0:0.00	./.:0:0:0.00	./.:0:0:0.00	./.:164:0:0.18	./.:151:4:1.86	./.:350:5:1.21	./.:370:6:1.31	0	0	0	0			0	2	1	1
X	153792370	X:153792370	0	CGGTAG	C	0	INTRONIC	IKBKG	-	308	8	0	9	1.5	0	0	POOR	AF=0.0268;DP=65.5;QF=3;TX=IKBKG:ENST00000369609.5:in9/IKBKG:ENST00000369607.1:in9/IKBKG:ENST00000369606.4:in9/IKBKG:ENST00000263518.6:in8/IKBKG:ENST00000470142.1:in9/IKBKG:ENST00000393549.2:in9/IKBKG:ENST00000455588.2:in9/IKBKG:ENST00000369602.3:in7/IKBKG:ENST00000369601.3:in9;GENE=IKBKG;TYPE=INTRONIC;EX=.;REFAA=.;ALTAA=.;AAPOS=.;EXCT=10	GT:DP:DPNR:AC	./.:5:0:2.22	./.:6:0:2.19	./.:5:0:2.22	./.:4:0:2.24	./.:154:9:3.92	./.:125:4:2.64	./.:259:2:1.14	./.:308:2:1.02	2	2	2	2			4	3	1	1
X	153792376	X:153792376	0	C	CTTCTCGGA	0	INTRONIC	IKBKG	-	213	18	0.57735	22	2.88675	0.48	0	POOR	AF=0.0623;DP=53.5;QF=3;TX=IKBKG:ENST00000369609.5:in9/IKBKG:ENST00000369607.1:in9/IKBKG:ENST00000369606.4:in9/IKBKG:ENST00000263518.6:in8/IKBKG:ENST00000470142.1:in9/IKBKG:ENST00000393549.2:in9/IKBKG:ENST00000455588.2:in9/IKBKG:ENST00000369602.3:in7/IKBKG:ENST00000369601.3:in9;GENE=IKBKG;TYPE=INTRONIC;EX=.;REFAA=.;ALTAA=.;AAPOS=.;EXCT=10	GT:DP:DPNR:AC	./.:14:0:4.47	./.:19:0:4.21	./.:10:0:4.69	./.:6:0:4.93	./.:121:14:7.74	./.:88:12:8.19	./.:172:5:3.29	./.:213:7:3.41	4	4	5	5			8	8	3	3
X	153792419	X:153792419	0	G	A	0	INTRONIC	IKBKG	-	38725	1	0.5	0	0	1	0	POOR	AF=0.0015;DP=34662.0;QF=3;TX=IKBKG:ENST00000369609.5:in9/IKBKG:ENST00000369607.1:in9/IKBKG:ENST00000369606.4:in9/IKBKG:ENST00000263518.6:in8/IKBKG:ENST00000470142.1:in9/IKBKG:ENST00000393549.2:in9/IKBKG:ENST00000455588.2:in9/IKBKG:ENST00000369602.3:in7/IKBKG:ENST00000369601.3:in9;GENE=IKBKG;TYPE=INTRONIC;EX=.;REFAA=.;ALTAA=.;AAPOS=.;EXCT=10	GT:DP:DPNR:AC	./.:39656:25:0.00	./.:41656:36:0.00	./.:32951:455:1.00	./.:35754:23:0.00	./.:33570:14:0.00	./.:32980:29:0.00	./.:28565:14:0.00	./.:38725:26:0.00	0	0	1	0			0	0	0	0
X	153792455	X:153792455	0	C	A	0	INTRONIC	IKBKG	-	365	23	0.957427	24	0.816497	0	0	SLOD	AF=0.073;DP=127.0;QF=1;TX=IKBKG:ENST00000369609.5:in9/IKBKG:ENST00000369607.1:in9/IKBKG:ENST00000369606.4:in9/IKBKG:ENST00000263518.6:in8/IKBKG:ENST00000470142.1:in9/IKBKG:ENST00000393549.2:in9/IKBKG:ENST00000455588.2:in9/IKBKG:ENST00000369602.3:in7/IKBKG:ENST00000369601.3:in9;GENE=IKBKG;TYPE=INTRONIC;EX=.;REFAA=.;ALTAA=.;AAPOS=.;EXCT=10	GT:DP:DPNR:AC	./.:10:1:6.36	./.:16:0:4.99	./.:9:0:5.44	./.:7:2:7.42	./.:282:20:5.95	./.:303:27:7.10	./.:238:17:6.00	./.:365:19:4.64	6	5	5	7			6	7	6	5			0.958333
X	153792458	X:153792458	0	G	A	0	INTRONIC	IKBKG	-	293	1	0.5	4	0	0	0	FT	AF=0.0131;DP=87.0;QF=1;TX=IKBKG:ENST00000369609.5:in9/IKBKG:ENST00000369607.1:in9/IKBKG:ENST00000369606.4:in9/IKBKG:ENST00000263518.6:in8/IKBKG:ENST00000470142.1:in9/IKBKG:ENST00000393549.2:in9/IKBKG:ENST00000455588.2:in9/IKBKG:ENST00000369602.3:in7/IKBKG:ENST00000369601.3:in9;GENE=IKBKG;TYPE=INTRONIC;EX=.;REFAA=.;ALTAA=.;AAPOS=.;EXCT=10	GT:DP:DPNR:AC	./.:1:0:1.07	./.:0:0:0.00	./.:0:0:0.00	./.:0:0:0.00	./.:208:2:1.10	./.:224:1:0.57	./.:173:3:1.43	./.:293:4:1.21	1	0	0	0			1	1	1	1			0.25
X	153792465	X:153792465	0	A	AGGAGAC	0	INTRONIC	IKBKG	-	269	0	0	5	0.5	2.39	100	PASS	AF=0.0143;DP=84.5;QF=0;TX=IKBKG:ENST00000369609.5:in9/IKBKG:ENST00000369607.1:in9/IKBKG:ENST00000369606.4:in9/IKBKG:ENST00000263518.6:in8/IKBKG:ENST00000470142.1:in9/IKBKG:ENST00000393549.2:in9/IKBKG:ENST00000455588.2:in9/IKBKG:ENST00000369602.3:in7/IKBKG:ENST00000369601.3:in9;GENE=IKBKG;TYPE=INTRONIC;EX=.;REFAA=.;ALTAA=.;AAPOS=.;EXCT=10	GT:DP:DPNR:AC	./.:0:0:0.00	./.:0:0:0.00	./.:0:0:0.00	./.:0:0:0.00	./.:208:5:1.80	./.:212:2:1.11	./.:169:1:0.82	./.:269:2:0.98	0	0	0	0			2	1	1	1			0
X	153792474	X:153792474	0	C	A	0	INTRONIC	IKBKG	-	208	0	0	9	0.5	4.86	100	PASS	AF=0.0288;DP=61.5;QF=0;TX=IKBKG:ENST00000369609.5:in9/IKBKG:ENST00000369607.1:in9/IKBKG:ENST00000369606.4:in9/IKBKG:ENST00000263518.6:in8/IKBKG:ENST00000470142.1:in9/IKBKG:ENST00000393549.2:in9/IKBKG:ENST00000455588.2:in9/IKBKG:ENST00000369602.3:in7/IKBKG:ENST00000369601.3:in9;GENE=IKBKG;TYPE=INTRONIC;EX=.;REFAA=.;ALTAA=.;AAPOS=.;EXCT=10	GT:DP:DPNR:AC	./.:0:0:0.00	./.:0:0:0.00	./.:0:0:0.00	./.:0:0:0.00	./.:161:6:2.92	./.:139:4:2.48	./.:123:2:1.86	./.:208:5:2.18	0	0	0	0			3	2	2	2			0
X	153792492	X:153792492	0	C	T	0	INTRONIC	IKBKG	-	55	0	0	17	2.5	9.14	0	POOR	AF=0.0528;DP=15.0;QF=3;TX=IKBKG:ENST00000369609.5:in9/IKBKG:ENST00000369607.1:in9/IKBKG:ENST00000369606.4:in9/IKBKG:ENST00000263518.6:in8/IKBKG:ENST00000470142.1:in9/IKBKG:ENST00000393549.2:in9/IKBKG:ENST00000455588.2:in9/IKBKG:ENST00000369602.3:in7/IKBKG:ENST00000369601.3:in9;GENE=IKBKG;TYPE=INTRONIC;EX=.;REFAA=.;ALTAA=.;AAPOS=.;EXCT=10	GT:DP:DPNR:AC	./.:0:0:0.00	./.:0:0:0.00	./.:0:0:0.00	./.:0:0:0.00	./.:60:9:7.53	./.:53:1:3.35	./.:30:0:3.15	./.:55:1:3.30	0	0	0	0			8	3	3	3
X	153792498	X:153792498	0	A	C	0	INTRONIC	IKBKG	-	66	0	0	129	3.86221	105.5	0	SLOD	AF=0.3914;DP=20.5;QF=1;TX=IKBKG:ENST00000369609.5:in9/IKBKG:ENST00000369607.1:in9/IKBKG:ENST00000369606.4:in9/IKBKG:ENST00000263518.6:in8/IKBKG:ENST00000470142.1:in9/IKBKG:ENST00000393549.2:in9/IKBKG:ENST00000455588.2:in9/IKBKG:ENST00000369602.3:in7/IKBKG:ENST00000369601.3:in9;GENE=IKBKG;TYPE=INTRONIC;EX=.;REFAA=.;ALTAA=.;AAPOS=.;EXCT=10	GT:DP:DPNR:AC	./.:0:0:0.00	./.:0:0:0.00	./.:0:0:0.00	./.:0:0:0.00	./.:69:34:35.90	./.:57:25:33.71	./.:41:8:26.58	./.:66:26:32.22	0	0	0	0			36	34	27	32			0
X	153792504	X:153792504	0	C	CGGTA	0	INTRONIC	IKBKG	-	115	0	0	76	3.3665	49.89	0	SLOD	AF=0.2332;DP=32.0;QF=1;TX=IKBKG:ENST00000369609.5:in9/IKBKG:ENST00000369607.1:in9/IKBKG:ENST00000369606.4:in9/IKBKG:ENST00000263518.6:in8/IKBKG:ENST00000470142.1:in9/IKBKG:ENST00000393549.2:in9/IKBKG:ENST00000455588.2:in9/IKBKG:ENST00000369602.3:in7/IKBKG:ENST00000369601.3:in9;GENE=IKBKG;TYPE=INTRONIC;EX=.;REFAA=.;ALTAA=.;AAPOS=.;EXCT=10	GT:DP:DPNR:AC	./.:0:0:0.00	./.:0:0:0.00	./.:0:0:0.00	./.:0:0:0.00	./.:108:34:22.91	./.:103:26:20.07	./.:64:8:15.10	./.:115:25:18.44	0	0	0	0			23	20	15	18			0
X	153792525	X:153792525	0	T	TAGTTCTGCCCCCTCC	0	ACCEPTOR	IKBKG	-	100	0	0	15	0.5	8.02	0	POOR	AF=0.0466;DP=27.5;QF=3;TX=IKBKG:ENST00000369609.5:AJ:./IKBKG:ENST00000369609.5:in9/IKBKG:ENST00000369609.5:ex10:I/IKBKG:ENST00000369607.1:AJ:./IKBKG:ENST00000369607.1:in9/IKBKG:ENST00000369607.1:ex10:I/IKBKG:ENST00000369606.4:AJ:./IKBKG:ENST00000369606.4:in9/IKBKG:ENST00000369606.4:ex10:I/IKBKG:ENST00000263518.6:AJ:./IKBKG:ENST00000263518.6:in8/IKBKG:ENST00000263518.6:ex9:I/IKBKG:ENST00000470142.…	GT:DP:DPNR:AC	./.:0:0:0.00	./.:0:0:0.00	./.:0:0:0.00	./.:0:0:0.00	./.:55:2:3.63	./.:83:4:4.04	./.:67:4:4.44	./.:100:3:3.19	0	0	0	0			4	4	4	3
X	153792533	X:153792533	0	G	GTTGTGGCCACCCAGC	0	FRAMESHIFT	IKBKG	-	99	0	0	28	1.41421	14.95	0	CLUSTER	AF=0.0835;DP=26.5;QF=2;TX=IKBKG:ENST00000369609.5:AJ:./IKBKG:ENST00000369609.5:in9/IKBKG:ENST00000369609.5:ex10:F/IKBKG:ENST00000369607.1:AJ:./IKBKG:ENST00000369607.1:in9/IKBKG:ENST00000369607.1:ex10:F/IKBKG:ENST00000369606.4:AJ:./IKBKG:ENST00000369606.4:in9/IKBKG:ENST00000369606.4:ex10:F/IKBKG:ENST00000263518.6:AJ:./IKBKG:ENST00000263518.6:in8/IKBKG:ENST00000263518.6:ex9:F/IKBKG:ENST00000470142.…	GT:DP:DPNR:AC	./.:0:0:0.00	./.:0:0:0.00	./.:0:0:0.00	./.:0:0:0.00	./.:53:3:6.09	./.:75:4:5.75	./.:68:9:8.71	./.:99:8:6.86	0	0	0	0			6	6	9	7			0
X	153792534	X:153792534	0	C	CACAG	0	INTERGENIC	.	-	91	0	0	18	0.57735	9.09	0	CLUSTER	AF=0.0525;DP=25.0;QF=2;TX=.;GENE=.;REFAA=.;ALTAA=.;AAPOS=.;TYPE=INTERGENIC;EX=.;EXCT=.	GT:DP:DPNR:AC	./.:0:0:0.00	./.:0:0:0.00	./.:0:0:0.00	./.:0:0:0.00	./.:50:2:4.07	./.:75:4:4.50	./.:54:3:4.57	./.:91:4:4.09	0	0	0	0			4	5	5	4			0
X	153792535	X:153792535	0	C	CCTTCATCCTGG	0	FRAMESHIFT	IKBKG	-	89	0	0	9	1.25831	5.13	0	CLUSTER	AF=0.0303;DP=24.5;QF=2;TX=IKBKG:ENST00000369609.5:ex10:F/IKBKG:ENST00000369607.1:ex10:F/IKBKG:ENST00000369606.4:ex10:F/IKBKG:ENST00000263518.6:ex9:F/IKBKG:ENST00000470142.1:ex10:F/IKBKG:ENST00000393549.2:ex10:F/IKBKG:ENST00000455588.2:ex10:F/IKBKG:ENST00000369602.3:ex8:F/IKBKG:ENST00000369601.3:ex10:F;GENE=IKBKG;TYPE=FRAMESHIFT;EX=10;REFAA=.;ALTAA=.;AAPOS=.;EXCT=10	GT:DP:DPNR:AC	./.:0:0:0.00	./.:0:0:0.00	./.:0:0:0.00	./.:0:0:0.00	./.:49:1:2.37	./.:68:0:1.15	./.:50:1:2.36	./.:89:6:4.08	0	0	0	0			2	1	2	4			0
X	153792536	X:153792536	0	T	TGAAAG	0	FRAMESHIFT	IKBKG	-	82	0	0	14	1.29099	7.85	0	CLUSTER	AF=0.0457;DP=21.5;QF=2;TX=IKBKG:ENST00000369609.5:ex10:F/IKBKG:ENST00000369607.1:ex10:F/IKBKG:ENST00000369606.4:ex10:F/IKBKG:ENST00000263518.6:ex9:F/IKBKG:ENST00000470142.1:ex10:F/IKBKG:ENST00000393549.2:ex10:F/IKBKG:ENST00000455588.2:ex10:F/IKBKG:ENST00000369602.3:ex8:F/IKBKG:ENST00000369601.3:ex10:F;GENE=IKBKG;TYPE=FRAMESHIFT;EX=10;REFAA=.;ALTAA=.;AAPOS=.;EXCT=10	GT:DP:DPNR:AC	./.:0:0:0.00	./.:0:0:0.00	./.:0:0:0.00	./.:0:0:0.00	./.:43:1:3.27	./.:63:0:1.82	./.:47:3:4.47	./.:82:7:5.44	0	0	0	0			3	2	4	5			0
X	153792538	X:153792538	0	C	CATTCCTCCTG	0	FRAMESHIFT	IKBKG	-	77	0	0	15	1.25831	7.31	0	CLUSTER	AF=0.0427;DP=20.0;QF=2;TX=IKBKG:ENST00000369609.5:ex10:F/IKBKG:ENST00000369607.1:ex10:F/IKBKG:ENST00000369606.4:ex10:F/IKBKG:ENST00000263518.6:ex9:F/IKBKG:ENST00000470142.1:ex10:F/IKBKG:ENST00000393549.2:ex10:F/IKBKG:ENST00000455588.2:ex10:F/IKBKG:ENST00000369602.3:ex8:F/IKBKG:ENST00000369601.3:ex10:F;GENE=IKBKG;TYPE=FRAMESHIFT;EX=10;REFAA=.;ALTAA=.;AAPOS=.;EXCT=10	GT:DP:DPNR:AC	./.:0:0:0.00	./.:0:0:0.00	./.:0:0:0.00	./.:0:0:0.00	./.:43:2:3.83	./.:62:0:1.73	./.:40:2:3.91	./.:77:5:4.54	0	0	0	0			4	2	4	5			0
X	153792539	X:153792539	0	C	CAA	0	FRAMESHIFT	IKBKG	-	70	0	0	9	1.25831	4.56	0	CLUSTER	AF=0.027;DP=19.0;QF=2;TX=IKBKG:ENST00000369609.5:ex10:F/IKBKG:ENST00000369607.1:ex10:F/IKBKG:ENST00000369606.4:ex10:F/IKBKG:ENST00000263518.6:ex9:F/IKBKG:ENST00000470142.1:ex10:F/IKBKG:ENST00000393549.2:ex10:F/IKBKG:ENST00000455588.2:ex10:F/IKBKG:ENST00000369602.3:ex8:F/IKBKG:ENST00000369601.3:ex10:F;GENE=IKBKG;TYPE=FRAMESHIFT;EX=10;REFAA=.;ALTAA=.;AAPOS=.;EXCT=10	GT:DP:DPNR:AC	./.:0:0:0.00	./.:0:0:0.00	./.:0:0:0.00	./.:0:0:0.00	./.:40:0:1.47	./.:68:5:3.96	./.:38:0:1.50	./.:70:1:1.95	0	0	0	0			1	4	2	2			0
X	153792540	X:153792540	0	T	TAC	0	FRAMESHIFT	IKBKG	-	68	0	0	13	0.957427	6.66	0	CLUSTER	AF=0.039;DP=18.0;QF=2;TX=IKBKG:ENST00000369609.5:ex10:F/IKBKG:ENST00000369607.1:ex10:F/IKBKG:ENST00000369606.4:ex10:F/IKBKG:ENST00000263518.6:ex9:F/IKBKG:ENST00000470142.1:ex10:F/IKBKG:ENST00000393549.2:ex10:F/IKBKG:ENST00000455588.2:ex10:F/IKBKG:ENST00000369602.3:ex8:F/IKBKG:ENST00000369601.3:ex10:F;GENE=IKBKG;TYPE=FRAMESHIFT;EX=10;REFAA=.;ALTAA=.;AAPOS=.;EXCT=10	GT:DP:DPNR:AC	./.:0:0:0.00	./.:0:0:0.00	./.:0:0:0.00	./.:0:0:0.00	./.:39:2:3.76	./.:60:3:3.80	./.:36:0:2.18	./.:68:2:3.06	0	0	0	0			4	4	2	3			0
X	153792544	X:153792544	0	C	CAACCA	0	FRAMESHIFT	IKBKG	-	61	0	0	19	0.957427	10.02	0	CLUSTER	AF=0.0576;DP=17.0;QF=2;TX=IKBKG:ENST00000369609.5:ex10:F/IKBKG:ENST00000369607.1:ex10:F/IKBKG:ENST00000369606.4:ex10:F/IKBKG:ENST00000263518.6:ex9:F/IKBKG:ENST00000470142.1:ex10:F/IKBKG:ENST00000393549.2:ex10:F/IKBKG:ENST00000455588.2:ex10:F/IKBKG:ENST00000369602.3:ex8:F/IKBKG:ENST00000369601.3:ex10:F;GENE=IKBKG;TYPE=FRAMESHIFT;EX=10;REFAA=.;ALTAA=.;AAPOS=.;EXCT=10	GT:DP:DPNR:AC	./.:0:0:0.00	./.:0:0:0.00	./.:0:0:0.00	./.:0:0:0.00	./.:38:1:4.08	./.:57:3:4.79	./.:34:1:4.24	./.:61:5:5.78	0	0	0	0			4	5	4	6			0
X	153792545	X:153792545	0	T	TCTTCCTCCTC	0	FRAMESHIFT	IKBKG	-	53	0	0	19	0.5	10.22	0	CLUSTER	AF=0.0586;DP=14.5;QF=2;TX=IKBKG:ENST00000369609.5:ex10:F/IKBKG:ENST00000369607.1:ex10:F/IKBKG:ENST00000369606.4:ex10:F/IKBKG:ENST00000263518.6:ex9:F/IKBKG:ENST00000470142.1:ex10:F/IKBKG:ENST00000393549.2:ex10:F/IKBKG:ENST00000455588.2:ex10:F/IKBKG:ENST00000369602.3:ex8:F/IKBKG:ENST00000369601.3:ex10:F;GENE=IKBKG;TYPE=FRAMESHIFT;EX=10;REFAA=.;ALTAA=.;AAPOS=.;EXCT=10	GT:DP:DPNR:AC	./.:0:0:0.00	./.:0:0:0.00	./.:0:0:0.00	./.:0:0:0.00	./.:32:2:5.21	./.:51:3:5.11	./.:29:1:4.56	./.:53:2:4.38	0	0	0	0			5	5	5	4			0
X	153792546	X:153792546	0	C	CCG	0	FRAMESHIFT	IKBKG	-	53	0	0	12	0.816497	6.65	0	CLUSTER	AF=0.0389;DP=13.5;QF=2;TX=IKBKG:ENST00000369609.5:ex10:F/IKBKG:ENST00000369607.1:ex10:F/IKBKG:ENST00000369606.4:ex10:F/IKBKG:ENST00000263518.6:ex9:F/IKBKG:ENST00000470142.1:ex10:F/IKBKG:ENST00000393549.2:ex10:F/IKBKG:ENST00000455588.2:ex10:F/IKBKG:ENST00000369602.3:ex8:F/IKBKG:ENST00000369601.3:ex10:F;GENE=IKBKG;TYPE=FRAMESHIFT;EX=10;REFAA=.;ALTAA=.;AAPOS=.;EXCT=10	GT:DP:DPNR:AC	./.:0:0:0.00	./.:0:0:0.00	./.:0:0:0.00	./.:0:0:0.00	./.:33:1:3.31	./.:50:3:4.14	./.:27:1:3.49	./.:53:0:1.85	0	0	0	0			3	4	3	2			0
X	153792549	X:153792549	0	C	CAACCA	0	FRAMESHIFT	IKBKG	-	53	0	0	35	1.5	19.24	0	CLUSTER	AF=0.105;DP=14.0;QF=2;TX=IKBKG:ENST00000369609.5:ex10:F/IKBKG:ENST00000369607.1:ex10:F/IKBKG:ENST00000369606.4:ex10:F/IKBKG:ENST00000263518.6:ex9:F/IKBKG:ENST00000470142.1:ex10:F/IKBKG:ENST00000393549.2:ex10:F/IKBKG:ENST00000455588.2:ex10:F/IKBKG:ENST00000369602.3:ex8:F/IKBKG:ENST00000369601.3:ex10:F;GENE=IKBKG;TYPE=FRAMESHIFT;EX=10;REFAA=.;ALTAA=.;AAPOS=.;EXCT=10	GT:DP:DPNR:AC	./.:0:0:0.00	./.:0:0:0.00	./.:0:0:0.00	./.:0:0:0.00	./.:32:2:7.86	./.:50:8:10.53	./.:28:2:8.17	./.:53:4:7.89	0	0	0	0			8	11	8	8			0
X	153792550	X:153792550	0	C	CTCTTTCTCTCTTTCTTT	0	FRAMESHIFT	IKBKG	-	52	0	0	44	1.63299	25.06	0	CLUSTER	AF=0.1325;DP=14.5;QF=2;TX=IKBKG:ENST00000369609.5:ex10:F/IKBKG:ENST00000369607.1:ex10:F/IKBKG:ENST00000369606.4:ex10:F/IKBKG:ENST00000263518.6:ex9:F/IKBKG:ENST00000470142.1:ex10:F/IKBKG:ENST00000393549.2:ex10:F/IKBKG:ENST00000455588.2:ex10:F/IKBKG:ENST00000369602.3:ex8:F/IKBKG:ENST00000369601.3:ex10:F;GENE=IKBKG;TYPE=FRAMESHIFT;EX=10;REFAA=.;ALTAA=.;AAPOS=.;EXCT=10	GT:DP:DPNR:AC	./.:0:0:0.00	./.:0:0:0.00	./.:0:0:0.00	./.:0:0:0.00	./.:29:1:8.83	./.:43:5:10.67	./.:35:8:13.40	./.:52:6:10.57	0	0	0	0			9	11	13	11			0
X	153792929	X:153792929	0	C	CGCTG	0	3UTR	IKBKG	-	78	0	0	24	1.41421	12.68	0	CLUSTER	AF=0.0717;DP=15.5;QF=2;TX=IKBKG:ENST00000369609.5:3UTR/IKBKG:ENST00000369607.1:3UTR/IKBKG:ENST00000369606.4:3UTR/IKBKG:ENST00000263518.6:3UTR/IKBKG:ENST00000470142.1:3UTR/IKBKG:ENST00000393549.2:3UTR/IKBKG:ENST00000455588.2:3UTR/IKBKG:ENST00000369602.3:3UTR/IKBKG:ENST00000369601.3:3UTR;GENE=IKBKG;TYPE=3UTR;EX=.;REFAA=.;ALTAA=.;AAPOS=.;EXCT=10	GT:DP:DPNR:AC	./.:0:0:0.00	./.:0:0:0.00	./.:0:0:0.00	./.:0:0:0.00	./.:37:0:3.92	./.:39:2:5.59	./.:31:3:6.72	./.:78:8:7.32	0	0	0	0			4	6	7	7			0
X	153792930	X:153792930	0	G	GGGGGGGC	0	3UTR	IKBKG	-	87	0	0	40	1.82574	21.95	0	CLUSTER	AF=0.118;DP=19.0;QF=2;TX=IKBKG:ENST00000369609.5:3UTR/IKBKG:ENST00000369607.1:3UTR/IKBKG:ENST00000369606.4:3UTR/IKBKG:ENST00000263518.6:3UTR/IKBKG:ENST00000470142.1:3UTR/IKBKG:ENST00000393549.2:3UTR/IKBKG:ENST00000455588.2:3UTR/IKBKG:ENST00000369602.3:3UTR/IKBKG:ENST00000369601.3:3UTR;GENE=IKBKG;TYPE=3UTR;EX=.;REFAA=.;ALTAA=.;AAPOS=.;EXCT=10	GT:DP:DPNR:AC	./.:0:0:0.00	./.:0:0:0.00	./.:0:0:0.00	./.:0:0:0.00	./.:44:2:7.60	./.:46:4:8.92	./.:38:7:11.53	./.:87:12:10.68	0	0	0	0			8	9	12	11			0
X	153792932	X:153792932	0	A	T	0	3UTR	IKBKG	-	56	0	0	12	0.816497	6.04	0	CLUSTER	AF=0.0355;DP=10.5;QF=2;TX=IKBKG:ENST00000369609.5:3UTR/IKBKG:ENST00000369607.1:3UTR/IKBKG:ENST00000369606.4:3UTR/IKBKG:ENST00000263518.6:3UTR/IKBKG:ENST00000470142.1:3UTR/IKBKG:ENST00000393549.2:3UTR/IKBKG:ENST00000455588.2:3UTR/IKBKG:ENST00000369602.3:3UTR/IKBKG:ENST00000369601.3:3UTR;GENE=IKBKG;TYPE=3UTR;EX=.;REFAA=.;ALTAA=.;AAPOS=.;EXCT=10	GT:DP:DPNR:AC	./.:0:0:0.00	./.:0:0:0.00	./.:0:0:0.00	./.:0:0:0.00	./.:36:0:2.14	./.:36:1:3.10	./.:21:0:2.56	./.:56:3:3.86	0	0	0	0			2	3	3	4			0
X	153792946	X:153792946	0	G	GGGGGCTCCTCCT	0	3UTR	IKBKG	-	64	0	0	19	1.25831	10.34	0	POOR	AF=0.0593;DP=14.0;QF=3;TX=IKBKG:ENST00000369609.5:3UTR/IKBKG:ENST00000369607.1:3UTR/IKBKG:ENST00000369606.4:3UTR/IKBKG:ENST00000263518.6:3UTR/IKBKG:ENST00000470142.1:3UTR/IKBKG:ENST00000393549.2:3UTR/IKBKG:ENST00000455588.2:3UTR/IKBKG:ENST00000369602.3:3UTR/IKBKG:ENST00000369601.3:3UTR;GENE=IKBKG;TYPE=3UTR;EX=.;REFAA=.;ALTAA=.;AAPOS=.;EXCT=10	GT:DP:DPNR:AC	./.:0:0:0.00	./.:0:0:0.00	./.:0:0:0.00	./.:0:0:0.00	./.:39:0:3.21	./.:41:4:6.16	./.:28:2:5.42	./.:64:3:4.67	0	0	0	0			3	6	5	5
X	153792967	X:153792967	0	C	CTCCGTGCACAGTG	0	3UTR	IKBKG	-	56	0	0	41	1.25831	23.31	100	PASS	AF=0.1244;DP=17.5;QF=0;TX=IKBKG:ENST00000369609.5:3UTR/IKBKG:ENST00000369607.1:3UTR/IKBKG:ENST00000369606.4:3UTR/IKBKG:ENST00000263518.6:3UTR/IKBKG:ENST00000470142.1:3UTR/IKBKG:ENST00000393549.2:3UTR/IKBKG:ENST00000455588.2:3UTR/IKBKG:ENST00000369602.3:3UTR/IKBKG:ENST00000369601.3:3UTR;GENE=IKBKG;TYPE=3UTR;EX=.;REFAA=.;ALTAA=.;AAPOS=.;EXCT=10	GT:DP:DPNR:AC	./.:0:0:0.00	./.:0:0:0.00	./.:0:0:0.00	./.:0:0:0.00	./.:35:4:10.20	./.:46:8:11.86	./.:35:4:10.20	./.:56:4:8.56	0	0	0	0			10	12	10	9			0
X	153792969	X:153792969	0	C	CTCCAGT	0	3UTR	IKBKG	-	52	0	0	22	1.29099	11.63	0	FT	AF=0.0662;DP=14.5;QF=1;TX=IKBKG:ENST00000369609.5:3UTR/IKBKG:ENST00000369607.1:3UTR/IKBKG:ENST00000369606.4:3UTR/IKBKG:ENST00000263518.6:3UTR/IKBKG:ENST00000470142.1:3UTR/IKBKG:ENST00000393549.2:3UTR/IKBKG:ENST00000455588.2:3UTR/IKBKG:ENST00000369602.3:3UTR/IKBKG:ENST00000369601.3:3UTR;GENE=IKBKG;TYPE=3UTR;EX=.;REFAA=.;ALTAA=.;AAPOS=.;EXCT=10	GT:DP:DPNR:AC	./.:0:0:0.00	./.:0:0:0.00	./.:0:0:0.00	./.:0:0:0.00	./.:29:2:5.90	./.:31:1:4.99	./.:29:0:4.11	./.:52:5:6.73	0	0	0	0			6	5	4	7			0
X	153793636	X:153793636	0	T	TGTGTCACTCAGGC	0	3UTR	IKBKG	-	52	0	0	10	0.57735	4.45	0	FT	AF=0.0264;DP=15.5;QF=1;TX=IKBKG:ENST00000470142.1:3UTR/IKBKG:ENST00000393549.2:3UTR;GENE=IKBKG;TYPE=3UTR;EX=.;REFAA=.;ALTAA=.;AAPOS=.;EXCT=10	GT:DP:DPNR:AC	./.:0:0:0.00	./.:0:0:0.00	./.:0:0:0.00	./.:0:0:0.00	./.:36:0:1.61	./.:31:1:2.66	./.:40:0:1.53	./.:52:2:2.87	0	0	0	0			2	3	2	3			0
X	153795248	X:153795248	0	C	CTCTTTCTT	0	3UTR	IKBKG	-	50	0	0	76	1.82574	49.46	100	PASS	AF=0.2317;DP=6.0;QF=0;TX=IKBKG:ENST00000470142.1:3UTR/IKBKG:ENST00000393549.2:3UTR;GENE=IKBKG;TYPE=3UTR;EX=.;REFAA=.;ALTAA=.;AAPOS=.;EXCT=10	GT:DP:DPNR:AC	./.:0:0:0.00	./.:0:0:0.00	./.:0:0:0.00	./.:0:0:0.00	./.:16:2:17.92	./.:25:8:21.06	./.:12:0:16.82	./.:50:13:20.21	0	0	0	0			18	21	17	20			0
X	153795296	X:153795296	0	T	TTTTC	0	3UTR	IKBKG	-	31	0	0	61	2.62996	37.54	100	PASS	AF=0.1862;DP=7.5;QF=0;TX=IKBKG:ENST00000470142.1:3UTR/IKBKG:ENST00000393549.2:3UTR;GENE=IKBKG;TYPE=3UTR;EX=.;REFAA=.;ALTAA=.;AAPOS=.;EXCT=10	GT:DP:DPNR:AC	./.:0:0:0.00	./.:0:0:0.00	./.:0:0:0.00	./.:0:0:0.00	./.:15:2:14.98	./.:20:2:14.21	./.:57:17:19.22	./.:31:2:12.69	0	0	0	0			15	14	19	13			0
X	153795302	X:153795302	0	TTC	T	0	3UTR	IKBKG	-	35	0	0	61	0.957427	37.65	0	POOR	AF=0.1867;DP=10.5;QF=3;TX=IKBKG:ENST00000470142.1:3UTR/IKBKG:ENST00000393549.2:3UTR;GENE=IKBKG;TYPE=3UTR;EX=.;REFAA=.;ALTAA=.;AAPOS=.;EXCT=10	GT:DP:DPNR:AC	./.:0:0:0.00	./.:0:0:0.00	./.:0:0:0.00	./.:0:0:0.00	./.:21:4:15.69	./.:24:3:14.43	./.:57:10:15.20	./.:35:7:15.93	0	0	0	0			16	14	15	16
X	153795310	X:153795310	0	CTCTT	C	0	3UTR	IKBKG	-	36	0	0	61	2.5	37.86	0	CLUSTER	AF=0.1875;DP=13.5;QF=2;TX=IKBKG:ENST00000470142.1:3UTR/IKBKG:ENST00000393549.2:3UTR;GENE=IKBKG;TYPE=3UTR;EX=.;REFAA=.;ALTAA=.;AAPOS=.;EXCT=10	GT:DP:DPNR:AC	./.:0:0:0.00	./.:0:0:0.00	./.:0:0:0.00	./.:0:0:0.00	./.:27:6:16.32	./.:33:10:18.24	./.:70:12:14.97	./.:36:2:12.00	0	0	0	0			16	18	15	12			0
X	153795312	X:153795312	0	C	CTG	0	3UTR	IKBKG	-	32	0	0	30	0.57735	17.05	0	CLUSTER	AF=0.0942;DP=11.0;QF=2;TX=IKBKG:ENST00000470142.1:3UTR/IKBKG:ENST00000393549.2:3UTR;GENE=IKBKG;TYPE=3UTR;EX=.;REFAA=.;ALTAA=.;AAPOS=.;EXCT=10	GT:DP:DPNR:AC	./.:0:0:0.00	./.:0:0:0.00	./.:0:0:0.00	./.:0:0:0.00	./.:22:1:7.23	./.:24:1:7.08	./.:57:6:8.46	./.:32:3:8.12	0	0	0	0			7	7	8	8			0
X	153795314	X:153795314	0	T	C	0	3UTR	IKBKG	-	32	0	0	70	2.64575	44.12	0	CLUSTER	AF=0.212;DP=11.5;QF=2;TX=IKBKG:ENST00000470142.1:3UTR/IKBKG:ENST00000393549.2:3UTR;GENE=IKBKG;TYPE=3UTR;EX=.;REFAA=.;ALTAA=.;AAPOS=.;EXCT=10	GT:DP:DPNR:AC	./.:0:0:0.00	./.:0:0:0.00	./.:0:0:0.00	./.:0:0:0.00	./.:23:5:17.76	./.:25:3:15.82	./.:55:8:15.36	./.:32:11:20.60	0	0	0	0			18	16	15	21			0
12	44151779	12:44151779	0	G	T	0	UPSTREAM	IRAK4	-	0	96	1.41421	183	2.87228	46.08	100	PASS	AF=0.426;DP=0.0;QF=0;TX=PUS7L:ENST00000416848.1:in1/PUS7L:ENST00000344862.4:in1/PUS7L:ENST00000431332.2:in1/IRAK4:ENST00000440781.1:TSS:-968/IRAK4:ENST00000431837.1:TSS:-968/IRAK4:ENST00000448290.1:TSS:-968;GENE=IRAK4;TYPE=UPSTREAM;EX=.;REFAA=.;ALTAA=.;AAPOS=.;EXCT=10	GT:DP:DPNR:AC	./.:0:0:24.20	./.:0:0:22.48	./.:0:0:24.59	./.:0:0:25.49	./.:0:0:44.03	./.:0:0:49.65	./.:0:0:44.80	./.:0:0:44.26	24	22	25	25			44	50	45	44			1.90625	87.84	lo
12	44151811	12:44151811	rs117017439	G	C	0.0064	UPSTREAM	PUS7L	-	0	3	0.5	2	1	0.2	0	SNA	AF=0.0076;DP=0.0;QF=NA;TX=PUS7L:ENST00000416848.1:in1/PUS7L:ENST00000344862.4:in1/PUS7L:ENST00000431332.2:in1/IRAK4:ENST00000440781.1:TSS:-936/IRAK4:ENST00000431837.1:TSS:-936/IRAK4:ENST00000448290.1:TSS:-936;GENE=IRAK4;TYPE=UPSTREAM;EX=.;REFAA=.;ALTAA=.;AAPOS=.;EXCT=10	GT:DP:DPNR:AC	./.:0:0:1.00	./.:0:0:1.00	./.:0:0:1.00	./.:0:0:0.00	./.:0:0:0.00	./.:0:0:0.00	./.:0:0:2.00	./.:0:0:0.00	1	1	1	0			0	0	2	0			1.5
12	44152240	12:44152240	0	C	A	0	5UTR	PUS7L	-	0	0	0	1	0.5	1	100	PASS	AF=0.0015;DP=0.0;QF=0;TX=PUS7L:ENST00000416848.1:5UTR/PUS7L:ENST00000344862.4:in1/PUS7L:ENST00000431332.2:in1/IRAK4:ENST00000440781.1:TSS:-507/IRAK4:ENST00000431837.1:TSS:-507/IRAK4:ENST00000448290.1:TSS:-507;GENE=PUS7L;TYPE=5UTR;EX=.;REFAA=.;ALTAA=.;AAPOS=.;EXCT=9	GT:DP:DPNR:AC	./.:0:0:0.00	./.:0:0:0.00	./.:0:0:0.00	./.:0:0:0.00	./.:0:0:0.00	./.:0:0:0.00	./.:0:0:0.00	./.:0:0:1.00	0	0	0	0			0	0	0	1			0
12	44152387	12:44152387	0	A	AC	0	5UTR	PUS7L	-	0	1	0.5	0	0	1	0	FT	AF=0.0015;DP=0.0;QF=1;TX=PUS7L:ENST00000416848.1:5UTR/PUS7L:ENST00000344862.4:in1/PUS7L:ENST00000344862.4:in2/PUS7L:ENST00000431332.2:in1/PUS7L:ENST00000431332.2:in2/IRAK4:ENST00000440781.1:TSS:-44152387/IRAK4:ENST00000431837.1:TSS:-44152387/IRAK4:ENST00000448290.1:TSS:-44152387;GENE=PUS7L;TYPE=5UTR;EX=.;REFAA=.;ALTAA=.;AAPOS=.;EXCT=9	GT:DP:DPNR:AC	./.:0:0:0.00	./.:0:0:0.00	./.:0:0:1.00	./.:0:0:0.00	./.:0:0:0.00	./.:0:0:0.00	./.:0:0:0.00	./.:0:0:0.00	0	0	1	0			0	0	0	0			#DIV/0!
12	44152389	12:44152389	0	G	GCACACACAATAA	0	5UTR	PUS7L	-	0	1	0.5	0	0	1	0	FT	AF=0.0015;DP=0.0;QF=1;TX=PUS7L:ENST00000416848.1:5UTR/PUS7L:ENST00000344862.4:in1/PUS7L:ENST00000344862.4:in2/PUS7L:ENST00000431332.2:in1/PUS7L:ENST00000431332.2:in2/IRAK4:ENST00000440781.1:TSS:-44152389/IRAK4:ENST00000431837.1:TSS:-44152389/IRAK4:ENST00000448290.1:TSS:-44152389;GENE=PUS7L;TYPE=5UTR;EX=.;REFAA=.;ALTAA=.;AAPOS=.;EXCT=9	GT:DP:DPNR:AC	./.:0:0:0.00	./.:0:0:0.00	./.:0:0:1.00	./.:0:0:0.00	./.:0:0:0.00	./.:0:0:0.00	./.:0:0:0.00	./.:0:0:0.00	0	0	1	0			0	0	0	0			#DIV/0!
12	44152398	12:44152398	rs181806571	T	G	0	5UTR	PUS7L	-	0	0	0	1	0.5	1	0	SNA	AF=0.0015;DP=0.0;QF=NA;TX=PUS7L:ENST00000416848.1:5UTR/PUS7L:ENST00000344862.4:in1/PUS7L:ENST00000431332.2:in1/IRAK4:ENST00000440781.1:TSS:-349/IRAK4:ENST00000431837.1:TSS:-349/IRAK4:ENST00000448290.1:TSS:-349;GENE=PUS7L;TYPE=5UTR;EX=.;REFAA=.;ALTAA=.;AAPOS=.;EXCT=9	GT:DP:DPNR:AC	./.:0:0:0.00	./.:0:0:0.00	./.:0:0:0.00	./.:0:0:0.00	./.:0:0:1.00	./.:0:0:0.00	./.:0:0:0.00	./.:0:0:0.00	0	0	0	0			1	0	0	0			0
12	44152417	12:44152417	0	T	G	0	5UTR	PUS7L	-	0	1	0.5	0	0	1	0	FT	AF=0.0015;DP=0.0;QF=1;TX=PUS7L:ENST00000416848.1:5UTR/PUS7L:ENST00000344862.4:in1/PUS7L:ENST00000431332.2:in1/IRAK4:ENST00000440781.1:TSS:-330/IRAK4:ENST00000431837.1:TSS:-330/IRAK4:ENST00000448290.1:TSS:-330;GENE=PUS7L;TYPE=5UTR;EX=.;REFAA=.;ALTAA=.;AAPOS=.;EXCT=9	GT:DP:DPNR:AC	./.:0:0:1.00	./.:0:0:0.00	./.:0:0:0.00	./.:0:0:0.00	./.:0:0:0.00	./.:0:0:0.00	./.:0:0:0.00	./.:0:0:0.00	1	0	0	0			0	0	0	0			#DIV/0!
12	44152418	12:44152418	0	T	G	0	5UTR	PUS7L	-	0	3	0.5	1	0.5	1	0	FT	AF=0.006;DP=0.0;QF=1;TX=PUS7L:ENST00000416848.1:5UTR/PUS7L:ENST00000344862.4:in1/PUS7L:ENST00000431332.2:in1/IRAK4:ENST00000440781.1:TSS:-329/IRAK4:ENST00000431837.1:TSS:-329/IRAK4:ENST00000448290.1:TSS:-329;GENE=PUS7L;TYPE=5UTR;EX=.;REFAA=.;ALTAA=.;AAPOS=.;EXCT=9	GT:DP:DPNR:AC	./.:0:0:1.00	./.:0:0:0.00	./.:0:0:1.00	./.:0:0:1.00	./.:0:0:0.00	./.:0:0:1.00	./.:0:0:0.00	./.:0:0:0.00	1	0	1	1			0	1	0	0			3
12	44152420	12:44152420	0	G	GACAGGCA	0	5UTR	PUS7L	-	0	20	2.82843	18	1.73205	0.14	100	PASS	AF=0.0583;DP=0.0;QF=0;TX=PUS7L:ENST00000416848.1:5UTR/PUS7L:ENST00000344862.4:in1/PUS7L:ENST00000344862.4:in2/PUS7L:ENST00000431332.2:in1/PUS7L:ENST00000431332.2:in2/IRAK4:ENST00000440781.1:TSS:-44152420/IRAK4:ENST00000431837.1:TSS:-44152420/IRAK4:ENST00000448290.1:TSS:-44152420;GENE=PUS7L;TYPE=5UTR;EX=.;REFAA=.;ALTAA=.;AAPOS=.;EXCT=9	GT:DP:DPNR:AC	./.:0:0:7.33	./.:0:0:1.00	./.:0:0:6.93	./.:0:0:5.00	./.:0:0:3.00	./.:0:0:7.00	./.:0:0:4.00	./.:0:0:4.00	7	1	7	5			3	7	4	4			1.11111	0.155556
12	44152425	12:44152425	0	A	G	0	5UTR	PUS7L	-	0	3	0.5	2	0.57735	0.2	100	PASS	AF=0.0076;DP=0.0;QF=0;TX=PUS7L:ENST00000416848.1:5UTR/PUS7L:ENST00000344862.4:in1/PUS7L:ENST00000431332.2:in1/IRAK4:ENST00000440781.1:TSS:-322/IRAK4:ENST00000431837.1:TSS:-322/IRAK4:ENST00000448290.1:TSS:-322;GENE=PUS7L;TYPE=5UTR;EX=.;REFAA=.;ALTAA=.;AAPOS=.;EXCT=9	GT:DP:DPNR:AC	./.:0:0:1.00	./.:0:0:0.00	./.:0:0:1.00	./.:0:0:1.00	./.:0:0:0.00	./.:0:0:1.00	./.:0:0:0.00	./.:0:0:1.00	1	0	1	1			0	1	0	1			1.5
12	44152426	12:44152426	0	A	C	0	5UTR	PUS7L	-	0	2	0.57735	1	0.5	0.41	0	FT	AF=0.0047;DP=0.0;QF=1;TX=PUS7L:ENST00000416848.1:5UTR/PUS7L:ENST00000344862.4:in1/PUS7L:ENST00000431332.2:in1/IRAK4:ENST00000440781.1:TSS:-321/IRAK4:ENST00000431837.1:TSS:-321/IRAK4:ENST00000448290.1:TSS:-321;GENE=PUS7L;TYPE=5UTR;EX=.;REFAA=.;ALTAA=.;AAPOS=.;EXCT=9	GT:DP:DPNR:AC	./.:0:0:1.00	./.:0:0:0.00	./.:0:0:1.00	./.:0:0:0.13	./.:0:0:0.00	./.:0:0:1.00	./.:0:0:0.00	./.:0:0:0.00	1	0	1	0			0	1	0	0			2
12	44152455	12:44152455	0	TCA	T	0	5UTR	PUS7L	-	0	0	0	1	0.5	1.01	0	FT	AF=0.0015;DP=0.0;QF=1;TX=PUS7L:ENST00000416848.1:5UTR/PUS7L:ENST00000344862.4:in1/PUS7L:ENST00000344862.4:in2/PUS7L:ENST00000431332.2:in1/PUS7L:ENST00000431332.2:in2/IRAK4:ENST00000440781.1:TSS:-44152455/IRAK4:ENST00000431837.1:TSS:-44152455/IRAK4:ENST00000448290.1:TSS:-44152455;GENE=PUS7L;TYPE=5UTR;EX=.;REFAA=.;ALTAA=.;AAPOS=.;EXCT=9	GT:DP:DPNR:AC	./.:0:0:0.00	./.:0:0:0.00	./.:0:0:0.00	./.:0:0:0.00	./.:0:0:0.00	./.:0:0:1.00	./.:0:0:0.02	./.:0:0:0.00	0	0	0	0			0	1	0	0			0
12	44152456	12:44152456	0	CA	C	0	5UTR	PUS7L	-	0	5	0.5	19	0.5	8.66	0	SLOD	AF=0.0363;DP=0.0;QF=1;TX=PUS7L:ENST00000416848.1:5UTR/PUS7L:ENST00000344862.4:in1/PUS7L:ENST00000344862.4:in2/PUS7L:ENST00000431332.2:in1/PUS7L:ENST00000431332.2:in2/IRAK4:ENST00000440781.1:TSS:-44152456/IRAK4:ENST00000431837.1:TSS:-44152456/IRAK4:ENST00000448290.1:TSS:-44152456;GENE=PUS7L;TYPE=5UTR;EX=.;REFAA=.;ALTAA=.;AAPOS=.;EXCT=9	GT:DP:DPNR:AC	./.:0:0:1.01	./.:0:0:1.86	./.:0:0:1.00	./.:0:0:1.00	./.:0:0:5.00	./.:0:0:5.00	./.:0:0:4.00	./.:0:0:4.99	1	2	1	1			5	5	4	5			0.263158
12	44152457	12:44152457	0	A	C	0	5UTR	PUS7L	-	0	6	0.57735	4	0	0.4	100	PASS	AF=0.0152;DP=0.0;QF=0;TX=PUS7L:ENST00000416848.1:5UTR/PUS7L:ENST00000344862.4:in1/PUS7L:ENST00000431332.2:in1/IRAK4:ENST00000440781.1:TSS:-290/IRAK4:ENST00000431837.1:TSS:-290/IRAK4:ENST00000448290.1:TSS:-290;GENE=PUS7L;TYPE=5UTR;EX=.;REFAA=.;ALTAA=.;AAPOS=.;EXCT=9	GT:DP:DPNR:AC	./.:0:0:1.00	./.:0:0:1.00	./.:0:0:2.00	./.:0:0:2.00	./.:0:0:1.00	./.:0:0:1.00	./.:0:0:1.00	./.:0:0:1.00	1	1	2	2			1	1	1	1			1.5
12	44152466	12:44152466	0	C	A	0	5UTR	PUS7L	-	0	1	0.5	0	0	1	0	CLUSTER	AF=0.0015;DP=0.0;QF=2;TX=PUS7L:ENST00000416848.1:5UTR/PUS7L:ENST00000344862.4:in1/PUS7L:ENST00000431332.2:in1/IRAK4:ENST00000440781.1:TSS:-281/IRAK4:ENST00000431837.1:TSS:-281/IRAK4:ENST00000448290.1:TSS:-281;GENE=PUS7L;TYPE=5UTR;EX=.;REFAA=.;ALTAA=.;AAPOS=.;EXCT=9	GT:DP:DPNR:AC	./.:0:0:1.00	./.:0:0:0.00	./.:0:0:0.00	./.:0:0:0.00	./.:0:0:0.00	./.:0:0:0.00	./.:0:0:0.00	./.:0:0:0.00	1	0	0	0			0	0	0	0			#DIV/0!
12	44152467	12:44152467	0	C	A	0	5UTR	PUS7L	-	0	1	0.5	1	0.5	0.01	0	FT	AF=0.0033;DP=0.0;QF=1;TX=PUS7L:ENST00000416848.1:5UTR/PUS7L:ENST00000344862.4:in1/PUS7L:ENST00000431332.2:in1/IRAK4:ENST00000440781.1:TSS:-280/IRAK4:ENST00000431837.1:TSS:-280/IRAK4:ENST00000448290.1:TSS:-280;GENE=PUS7L;TYPE=5UTR;EX=.;REFAA=.;ALTAA=.;AAPOS=.;EXCT=9	GT:DP:DPNR:AC	./.:0:0:0.00	./.:0:0:0.00	./.:0:0:0.20	./.:0:0:0.98	./.:0:0:0.00	./.:0:0:1.00	./.:0:0:0.00	./.:0:0:0.00	0	0	0	1			0	1	0	0			1
12	44152468	12:44152468	0	C	A	0	5UTR	PUS7L	-	0	36	1.41421	27	2.87228	1.51	0	CLUSTER	AF=0.0965;DP=0.0;QF=2;TX=PUS7L:ENST00000416848.1:5UTR/PUS7L:ENST00000344862.4:in1/PUS7L:ENST00000431332.2:in1/IRAK4:ENST00000440781.1:TSS:-279/IRAK4:ENST00000431837.1:TSS:-279/IRAK4:ENST00000448290.1:TSS:-279;GENE=PUS7L;TYPE=5UTR;EX=.;REFAA=.;ALTAA=.;AAPOS=.;EXCT=9	GT:DP:DPNR:AC	./.:0:0:10.24	./.:0:0:6.86	./.:0:0:9.85	./.:0:0:9.36	./.:0:0:6.00	./.:0:0:11.00	./.:0:0:5.00	./.:0:0:5.00	10	7	10	9			6	11	5	5			1.33333	2.01333
12	44152469	12:44152469	rs149052454	CACACACA	C	0	5UTR	IRAK4	-	0	39	1.25831	38	1	0.02	0	CLUSTER	AF=0.1178;DP=0.0;QF=2;TX=PUS7L:ENST00000416848.1:5UTR/PUS7L:ENST00000344862.4:in1/PUS7L:ENST00000344862.4:in2/PUS7L:ENST00000431332.2:in1/PUS7L:ENST00000431332.2:in2/IRAK4:ENST00000440781.1:TSS:-44152469/IRAK4:ENST00000431837.1:TSS:-44152469/IRAK4:ENST00000448290.1:TSS:-44152469;GENE=PUS7L;TYPE=5UTR;EX=.;REFAA=.;ALTAA=.;AAPOS=.;EXCT=9	GT:DP:DPNR:AC	./.:0:0:8.31	./.:0:0:9.97	./.:0:0:10.11	./.:0:0:10.86	./.:0:0:8.05	./.:0:0:10.00	./.:0:0:10.00	./.:0:0:10.00	8	10	10	11			8	10	10	10			1.02632	0.0205263
12	44152470	12:44152470	rs11182253	A	C	0	5UTR	PUS7L	-	0	136	2.58199	155	3.77492	2.54	0	CLUSTER	AF=0.4415;DP=0.0;QF=2;TX=PUS7L:ENST00000416848.1:5UTR/PUS7L:ENST00000344862.4:in1/PUS7L:ENST00000431332.2:in1/IRAK4:ENST00000440781.1:TSS:-277/IRAK4:ENST00000431837.1:TSS:-277/IRAK4:ENST00000448290.1:TSS:-277;GENE=PUS7L;TYPE=5UTR;EX=.;REFAA=.;ALTAA=.;AAPOS=.;EXCT=9	GT:DP:DPNR:AC	./.:0:0:32.53	./.:0:0:36.87	./.:0:0:30.55	./.:0:0:34.72	./.:0:0:43.00	./.:0:0:33.97	./.:0:0:39.99	./.:0:0:38.00	33	37	31	35			43	34	40	38			1.13971	2.89485
12	44152472	12:44152472	rs61933168	A	C	0	5UTR	PUS7L	-	0	67	3.77492	57	0.957427	0.9	0	CLUSTER	AF=0.1892;DP=0.0;QF=2;TX=PUS7L:ENST00000416848.1:5UTR/PUS7L:ENST00000344862.4:in1/PUS7L:ENST00000431332.2:in1/IRAK4:ENST00000440781.1:TSS:-275/IRAK4:ENST00000431837.1:TSS:-275/IRAK4:ENST00000448290.1:TSS:-275;GENE=PUS7L;TYPE=5UTR;EX=.;REFAA=.;ALTAA=.;AAPOS=.;EXCT=9	GT:DP:DPNR:AC	./.:0:0:14.11	./.:0:0:19.56	./.:0:0:12.81	./.:0:0:20.37	./.:0:0:15.00	./.:0:0:13.00	./.:0:0:15.00	./.:0:0:14.33	14	20	13	20			15	13	15	14			1.17544
12	44152474	12:44152474	rs146735174	A	C	0	5UTR	IRAK4	-	0	46	1.91485	36	0.816497	1.55	0	CLUSTER	AF=0.1259;DP=0.0;QF=2;TX=PUS7L:ENST00000416848.1:5UTR/PUS7L:ENST00000344862.4:in1/PUS7L:ENST00000431332.2:in1/IRAK4:ENST00000440781.1:TSS:-273/IRAK4:ENST00000431837.1:TSS:-273/IRAK4:ENST00000448290.1:TSS:-273;GENE=PUS7L;TYPE=5UTR;EX=.;REFAA=.;ALTAA=.;AAPOS=.;EXCT=9	GT:DP:DPNR:AC	./.:0:0:11.20	./.:0:0:13.07	./.:0:0:9.19	./.:0:0:13.13	./.:0:0:8.00	./.:0:0:9.00	./.:0:0:9.00	./.:0:0:10.00	11	13	9	13			8	9	9	10			1.27778
12	44152476	12:44152476	rs143661470	A	C	0	5UTR	PUS7L	-	0	30	1	18	0.57735	3.26	0	CLUSTER	AF=0.0732;DP=0.0;QF=2;TX=PUS7L:ENST00000416848.1:5UTR/PUS7L:ENST00000344862.4:in1/PUS7L:ENST00000431332.2:in1/IRAK4:ENST00000440781.1:TSS:-271/IRAK4:ENST00000431837.1:TSS:-271/IRAK4:ENST00000448290.1:TSS:-271;GENE=PUS7L;TYPE=5UTR;EX=.;REFAA=.;ALTAA=.;AAPOS=.;EXCT=9	GT:DP:DPNR:AC	./.:0:0:8.01	./.:0:0:6.00	./.:0:0:7.61	./.:0:0:8.45	./.:0:0:4.00	./.:0:0:5.00	./.:0:0:5.00	./.:0:0:4.00	8	6	8	8			4	5	5	4			1.66667
12	44152478	12:44152478	0	A	C	0	5UTR	PUS7L	-	0	11	0.5	4	0	3.29	0	CLUSTER	AF=0.0227;DP=0.0;QF=2;TX=PUS7L:ENST00000416848.1:5UTR/PUS7L:ENST00000344862.4:in1/PUS7L:ENST00000431332.2:in1/IRAK4:ENST00000440781.1:TSS:-269/IRAK4:ENST00000431837.1:TSS:-269/IRAK4:ENST00000448290.1:TSS:-269;GENE=PUS7L;TYPE=5UTR;EX=.;REFAA=.;ALTAA=.;AAPOS=.;EXCT=9	GT:DP:DPNR:AC	./.:0:0:3.00	./.:0:0:2.04	./.:0:0:3.02	./.:0:0:2.87	./.:0:0:1.00	./.:0:0:1.00	./.:0:0:1.00	./.:0:0:1.00	3	2	3	3			1	1	1	1			2.75
12	44152485	12:44152485	0	C	T	0	5UTR	PUS7L	-	0	0	0	4	0	4.02	0	FT	AF=0.006;DP=0.0;QF=1;TX=PUS7L:ENST00000416848.1:5UTR:CREATE_AUG/PUS7L:ENST00000344862.4:in1/PUS7L:ENST00000431332.2:in1/IRAK4:ENST00000440781.1:TSS:-262/IRAK4:ENST00000431837.1:TSS:-262/IRAK4:ENST00000448290.1:TSS:-262;GENE=PUS7L;TYPE=5UTR_AUG_CREATE;EX=.;REFAA=.;ALTAA=.;AAPOS=.;EXCT=9	GT:DP:DPNR:AC	./.:0:0:0.00	./.:0:0:0.00	./.:0:0:0.00	./.:0:0:0.00	./.:0:0:1.00	./.:0:0:1.00	./.:0:0:1.00	./.:0:0:1.00	0	0	0	0			1	1	1	1			0
12	44152487	12:44152487	0	C	T	0	5UTR	PUS7L	-	0	0	0	4	0	4.02	0	FT	AF=0.006;DP=0.0;QF=1;TX=PUS7L:ENST00000416848.1:5UTR:CREATE_AUG/PUS7L:ENST00000344862.4:in1/PUS7L:ENST00000431332.2:in1/IRAK4:ENST00000440781.1:TSS:-260/IRAK4:ENST00000431837.1:TSS:-260/IRAK4:ENST00000448290.1:TSS:-260;GENE=PUS7L;TYPE=5UTR_AUG_CREATE;EX=.;REFAA=.;ALTAA=.;AAPOS=.;EXCT=9	GT:DP:DPNR:AC	./.:0:0:0.00	./.:0:0:0.00	./.:0:0:0.00	./.:0:0:0.00	./.:0:0:1.00	./.:0:0:1.00	./.:0:0:1.00	./.:0:0:1.00	0	0	0	0			1	1	1	1			0
12	44152489	12:44152489	0	C	T	0	5UTR	PUS7L	-	0	0	0	4	0	4.02	0	FT	AF=0.006;DP=0.0;QF=1;TX=PUS7L:ENST00000416848.1:5UTR:CREATE_AUG/PUS7L:ENST00000344862.4:in1/PUS7L:ENST00000431332.2:in1/IRAK4:ENST00000440781.1:TSS:-258/IRAK4:ENST00000431837.1:TSS:-258/IRAK4:ENST00000448290.1:TSS:-258;GENE=PUS7L;TYPE=5UTR_AUG_CREATE;EX=.;REFAA=.;ALTAA=.;AAPOS=.;EXCT=9	GT:DP:DPNR:AC	./.:0:0:0.00	./.:0:0:0.00	./.:0:0:0.00	./.:0:0:0.00	./.:0:0:1.00	./.:0:0:1.00	./.:0:0:1.00	./.:0:0:1.00	0	0	0	0			1	1	1	1			0
12	44152491	12:44152491	0	C	T	0	5UTR	PUS7L	-	0	4	0	4	0	0	100	PASS	AF=0.0121;DP=0.0;QF=0;TX=PUS7L:ENST00000416848.1:5UTR:DELETE_AUG/PUS7L:ENST00000344862.4:in1/PUS7L:ENST00000431332.2:in1/IRAK4:ENST00000440781.1:TSS:-256/IRAK4:ENST00000431837.1:TSS:-256/IRAK4:ENST00000448290.1:TSS:-256;GENE=PUS7L;TYPE=5UTR_AUG_DELETE;EX=.;REFAA=.;ALTAA=.;AAPOS=.;EXCT=9	GT:DP:DPNR:AC	./.:0:0:1.00	./.:0:0:1.00	./.:0:0:1.00	./.:0:0:1.00	./.:0:0:1.00	./.:0:0:1.00	./.:0:0:1.00	./.:0:0:1.00	1	1	1	1			1	1	1	1			1
12	44152723	12:44152723	0	T	TA	0	UPSTREAM	PUS7L	-	0	4	0	0	0	4.02	0	FT	AF=0.006;DP=0.0;QF=1;TX=PUS7L:ENST00000416848.1:TSS:-44152723/PUS7L:ENST00000344862.4:TSS:-44152723/PUS7L:ENST00000431332.2:TSS:-44152723/IRAK4:ENST00000440781.1:TSS:-44152723/IRAK4:ENST00000431837.1:TSS:-44152723/IRAK4:ENST00000448290.1:TSS:-44152723;GENE=PUS7L;TYPE=UPSTREAM;EX=.;REFAA=.;ALTAA=.;AAPOS=.;EXCT=9	GT:DP:DPNR:AC	./.:0:0:1.00	./.:0:0:1.00	./.:0:0:1.00	./.:0:0:1.00	./.:0:0:0.00	./.:0:0:0.00	./.:0:0:0.00	./.:0:0:0.00	1	1	1	1			0	0	0	0			#DIV/0!
12	44152728	12:44152728	0	C	CGG	0	UPSTREAM	PUS7L	-	0	3	0.5	0	0	3.01	0	FT	AF=0.0045;DP=0.0;QF=1;TX=PUS7L:ENST00000416848.1:TSS:-44152728/PUS7L:ENST00000344862.4:TSS:-44152728/PUS7L:ENST00000431332.2:TSS:-44152728/IRAK4:ENST00000440781.1:TSS:-44152728/IRAK4:ENST00000431837.1:TSS:-44152728/IRAK4:ENST00000448290.1:TSS:-44152728;GENE=PUS7L;TYPE=UPSTREAM;EX=.;REFAA=.;ALTAA=.;AAPOS=.;EXCT=9	GT:DP:DPNR:AC	./.:0:0:1.00	./.:0:0:1.00	./.:0:0:0.00	./.:0:0:1.00	./.:0:0:0.00	./.:0:0:0.00	./.:0:0:0.00	./.:0:0:0.00	1	1	0	1			0	0	0	0			#DIV/0!
12	44152735	12:44152735	0	A	T	0	UPSTREAM	PUS7L	-	0	1	0.5	0	0	1	0	FT	AF=0.0015;DP=0.0;QF=1;TX=PUS7L:ENST00000416848.1:TSS:-174/PUS7L:ENST00000344862.4:TSS:-139/PUS7L:ENST00000431332.2:TSS:-173/IRAK4:ENST00000440781.1:TSS:-12/IRAK4:ENST00000431837.1:TSS:-12/IRAK4:ENST00000448290.1:TSS:-12;GENE=PUS7L;TYPE=UPSTREAM;EX=.;REFAA=.;ALTAA=.;AAPOS=.;EXCT=9	GT:DP:DPNR:AC	./.:0:0:1.00	./.:0:0:0.00	./.:0:0:0.00	./.:0:0:0.00	./.:0:0:0.00	./.:0:0:0.00	./.:0:0:0.00	./.:0:0:0.00	1	0	0	0			0	0	0	0			#DIV/0!
12	44152736	12:44152736	0	A	G	0	UPSTREAM	PUS7L	-	0	1	0.5	0	0	1.33	0	FT	AF=0.002;DP=0.0;QF=1;TX=PUS7L:ENST00000416848.1:TSS:-175/PUS7L:ENST00000344862.4:TSS:-140/PUS7L:ENST00000431332.2:TSS:-174/IRAK4:ENST00000440781.1:TSS:-11/IRAK4:ENST00000431837.1:TSS:-11/IRAK4:ENST00000448290.1:TSS:-11;GENE=PUS7L;TYPE=UPSTREAM;EX=.;REFAA=.;ALTAA=.;AAPOS=.;EXCT=9	GT:DP:DPNR:AC	./.:0:0:1.00	./.:0:0:0.00	./.:0:0:0.00	./.:0:0:0.34	./.:0:0:0.00	./.:0:0:0.00	./.:0:0:0.00	./.:0:0:0.00	1	0	0	0			0	0	0	0			#DIV/0!
12	44152745	12:44152745	0	G	GCC	0	5UTR	IRAK4	-	0	4	0	0	0	4.03	0	FT	AF=0.0061;DP=0.0;QF=1;TX=PUS7L:ENST00000416848.1:TSS:-44152745/PUS7L:ENST00000344862.4:TSS:-44152745/PUS7L:ENST00000431332.2:TSS:-44152745/IRAK4:ENST00000440781.1:TSS:-44152745/IRAK4:ENST00000440781.1:5UTR/IRAK4:ENST00000431837.1:TSS:-44152745/IRAK4:ENST00000431837.1:5UTR/IRAK4:ENST00000448290.1:TSS:-44152745/IRAK4:ENST00000448290.1:5UTR;GENE=IRAK4;TYPE=5UTR;EX=.;REFAA=.;ALTAA=.;AAPOS=.;EXCT=10	GT:DP:DPNR:AC	./.:0:0:1.00	./.:0:0:1.00	./.:0:0:1.01	./.:0:0:1.00	./.:0:0:0.00	./.:0:0:0.00	./.:0:0:0.00	./.:0:0:0.00	1	1	1	1			0	0	0	0			#DIV/0!
12	44152749	12:44152749	rs34440141	C	CGG	0	5UTR	PUS7L	-	0	1	0.5	0	0	1	0	FT	AF=0.0015;DP=0.0;QF=1;TX=PUS7L:ENST00000416848.1:TSS:-44152749/PUS7L:ENST00000344862.4:TSS:-44152749/PUS7L:ENST00000431332.2:TSS:-44152749/IRAK4:ENST00000440781.1:5UTR/IRAK4:ENST00000431837.1:5UTR/IRAK4:ENST00000448290.1:5UTR;GENE=IRAK4;TYPE=5UTR;EX=.;REFAA=.;ALTAA=.;AAPOS=.;EXCT=10	GT:DP:DPNR:AC	./.:0:0:0.00	./.:0:0:0.00	./.:0:0:1.00	./.:0:0:0.00	./.:0:0:0.00	./.:0:0:0.00	./.:0:0:0.00	./.:0:0:0.00	0	0	1	0			0	0	0	0			#DIV/0!
12	44152763	12:44152763	0	G	A	0	5UTR	IRAK4	-	0	1	0.5	6	3	3.6	0	CLUSTER	AF=0.0106;DP=0.0;QF=2;TX=PUS7L:ENST00000416848.1:TSS:-202/PUS7L:ENST00000344862.4:TSS:-167/PUS7L:ENST00000431332.2:TSS:-201/IRAK4:ENST00000440781.1:5UTR:0/IRAK4:ENST00000431837.1:5UTR:0/IRAK4:ENST00000448290.1:5UTR:0;GENE=IRAK4;TYPE=5UTR;EX=.;REFAA=.;ALTAA=.;AAPOS=.;EXCT=10	GT:DP:DPNR:AC	./.:0:0:1.00	./.:0:0:0.00	./.:0:0:0.00	./.:0:0:0.00	./.:0:0:6.00	./.:0:0:0.00	./.:0:0:0.00	./.:0:0:0.00	1	0	0	0			6	0	0	0			0.166667		interesting?
12	44152764	12:44152764	0	C	A	0	5UTR	IRAK4	-	0	1	0.5	6	3	3.6	0	CLUSTER	AF=0.0106;DP=0.0;QF=2;TX=PUS7L:ENST00000416848.1:TSS:-203/PUS7L:ENST00000344862.4:TSS:-168/PUS7L:ENST00000431332.2:TSS:-202/IRAK4:ENST00000440781.1:5UTR:0/IRAK4:ENST00000431837.1:5UTR:0/IRAK4:ENST00000448290.1:5UTR:0;GENE=IRAK4;TYPE=5UTR;EX=.;REFAA=.;ALTAA=.;AAPOS=.;EXCT=10	GT:DP:DPNR:AC	./.:0:0:1.00	./.:0:0:0.00	./.:0:0:0.00	./.:0:0:0.00	./.:0:0:6.00	./.:0:0:0.00	./.:0:0:0.00	./.:0:0:0.00	1	0	0	0			6	0	0	0			0.166667		interesting?
12	44152904	12:44152904	0	T	G	0	UPSTREAM	PUS7L	-	0	1	0.5	0	0	1	0	FT	AF=0.0015;DP=0.0;QF=1;TX=PUS7L:ENST00000416848.1:TSS:-343/PUS7L:ENST00000344862.4:TSS:-308/PUS7L:ENST00000431332.2:TSS:-342/IRAK4:ENST00000440781.1:in1/IRAK4:ENST00000431837.1:in1/IRAK4:ENST00000448290.1:in1;GENE=PUS7L;TYPE=UPSTREAM;EX=.;REFAA=.;ALTAA=.;AAPOS=.;EXCT=9	GT:DP:DPNR:AC	./.:0:0:0.00	./.:0:0:0.00	./.:0:0:1.00	./.:0:0:0.00	./.:0:0:0.00	./.:0:0:0.00	./.:0:0:0.00	./.:0:0:0.00	0	0	1	0			0	0	0	0			#DIV/0!
12	44152999	12:44152999	0	CT	C	0	UPSTREAM	PUS7L	-	0	2	1	0	0	2	100	PASS	AF=0.003;DP=0.0;QF=0;TX=PUS7L:ENST00000416848.1:TSS:-44152999/PUS7L:ENST00000344862.4:TSS:-44152999/PUS7L:ENST00000431332.2:TSS:-44152999/IRAK4:ENST00000440781.1:in1/IRAK4:ENST00000431837.1:in1/IRAK4:ENST00000448290.1:in1;GENE=PUS7L;TYPE=UPSTREAM;EX=.;REFAA=.;ALTAA=.;AAPOS=.;EXCT=9	GT:DP:DPNR:AC	./.:0:0:0.00	./.:0:0:0.00	./.:0:0:0.00	./.:0:0:2.00	./.:0:0:0.00	./.:0:0:0.00	./.:0:0:0.00	./.:0:0:0.00	0	0	0	2			0	0	0	0			#DIV/0!
12	44153201	12:44153201	rs4251567	T	C	0.0032	UPSTREAM	IRAK4	-	0	5	1.5	4	0.816497	0.13	100	PASS	AF=0.0138;DP=0.0;QF=0;TX=PUS7L:ENST00000416848.1:TSS:-640/PUS7L:ENST00000344862.4:TSS:-605/PUS7L:ENST00000431332.2:TSS:-639/IRAK4:ENST00000440781.1:in1/IRAK4:ENST00000431837.1:in1/IRAK4:ENST00000448290.1:in1;GENE=PUS7L;TYPE=UPSTREAM;EX=.;REFAA=.;ALTAA=.;AAPOS=.;EXCT=9	GT:DP:DPNR:AC	./.:0:0:3.11	./.:0:0:2.00	./.:0:0:0.00	./.:0:0:0.00	./.:0:0:2.00	./.:0:0:1.00	./.:0:0:0.00	./.:0:0:1.00	3	2	0	0			2	1	0	1			1.25
12	44153234	12:44153234	0	A	C	0	UPSTREAM	PUS7L	-	0	1	0.5	3	0.957427	1	100	PASS	AF=0.006;DP=0.0;QF=0;TX=PUS7L:ENST00000416848.1:TSS:-673/PUS7L:ENST00000344862.4:TSS:-638/PUS7L:ENST00000431332.2:TSS:-672/IRAK4:ENST00000440781.1:in1/IRAK4:ENST00000431837.1:in1/IRAK4:ENST00000448290.1:in1;GENE=PUS7L;TYPE=UPSTREAM;EX=.;REFAA=.;ALTAA=.;AAPOS=.;EXCT=9	GT:DP:DPNR:AC	./.:0:0:0.00	./.:0:0:0.00	./.:0:0:0.00	./.:0:0:1.00	./.:0:0:2.00	./.:0:0:0.00	./.:0:0:0.00	./.:0:0:1.00	0	0	0	1			2	0	0	1			0.333333
12	44153329	12:44153329	0	GA	G	0	UPSTREAM	PUS7L	-	0	1	0.5	2	0.57735	0.09	0	POOR	AF=0.0052;DP=0.0;QF=3;TX=PUS7L:ENST00000416848.1:TSS:-44153329/PUS7L:ENST00000344862.4:TSS:-44153329/PUS7L:ENST00000431332.2:TSS:-44153329/IRAK4:ENST00000440781.1:in1/IRAK4:ENST00000431837.1:in1/IRAK4:ENST00000448290.1:in1;GENE=PUS7L;TYPE=UPSTREAM;EX=.;REFAA=.;ALTAA=.;AAPOS=.;EXCT=9	GT:DP:DPNR:AC	./.:0:0:0.44	./.:0:0:0.00	./.:0:0:0.99	./.:0:0:0.00	./.:0:0:1.00	./.:0:0:1.00	./.:0:0:0.00	./.:0:0:0.00	0	0	1	0			1	1	0	0
12	44153412	12:44153412	0	T	C	0	UPSTREAM	PUS7L	-	0	0	0	3	0.5	3.01	0	FT	AF=0.0045;DP=0.0;QF=1;TX=PUS7L:ENST00000416848.1:TSS:-851/PUS7L:ENST00000344862.4:TSS:-816/PUS7L:ENST00000431332.2:TSS:-850/IRAK4:ENST00000440781.1:in1/IRAK4:ENST00000431837.1:in1/IRAK4:ENST00000448290.1:in1;GENE=PUS7L;TYPE=UPSTREAM;EX=.;REFAA=.;ALTAA=.;AAPOS=.;EXCT=9	GT:DP:DPNR:AC	./.:0:0:0.00	./.:0:0:0.00	./.:0:0:0.00	./.:0:0:0.00	./.:0:0:1.00	./.:0:0:0.00	./.:0:0:1.00	./.:0:0:1.00	0	0	0	0			1	0	1	1			0
12	44153416	12:44153416	0	A	G	0	UPSTREAM	PUS7L	-	0	0	0	1	0.5	1	100	PASS	AF=0.0015;DP=0.0;QF=0;TX=PUS7L:ENST00000416848.1:TSS:-855/PUS7L:ENST00000344862.4:TSS:-820/PUS7L:ENST00000431332.2:TSS:-854/IRAK4:ENST00000440781.1:in1/IRAK4:ENST00000431837.1:in1/IRAK4:ENST00000448290.1:in1;GENE=PUS7L;TYPE=UPSTREAM;EX=.;REFAA=.;ALTAA=.;AAPOS=.;EXCT=9	GT:DP:DPNR:AC	./.:0:0:0.00	./.:0:0:0.00	./.:0:0:0.00	./.:0:0:0.00	./.:0:0:0.00	./.:0:0:1.00	./.:0:0:0.00	./.:0:0:0.00	0	0	0	0			0	1	0	0			0
12	44153438	12:44153438	0	C	G	0	UPSTREAM	PUS7L	-	0	0	0	0	0	0	0	FT	AF=0.0;DP=0.0;QF=1;TX=PUS7L:ENST00000416848.1:TSS:-877/PUS7L:ENST00000344862.4:TSS:-842/PUS7L:ENST00000431332.2:TSS:-876/IRAK4:ENST00000440781.1:in1/IRAK4:ENST00000431837.1:in1/IRAK4:ENST00000448290.1:in1;GENE=PUS7L;TYPE=UPSTREAM;EX=.;REFAA=.;ALTAA=.;AAPOS=.;EXCT=9	GT:DP:DPNR:AC	./.:0:0:0.00	./.:0:0:0.00	./.:0:0:0.00	./.:0:0:0.00	./.:0:0:0.00	./.:0:0:0.00	./.:0:0:0.00	./.:0:0:0.00	0	0	0	0			0	0	0	0			#DIV/0!
12	44153452	12:44153452	0	G	A	0	UPSTREAM	PUS7L	-	0	0	0	1	0.5	0.99	0	FT	AF=0.0015;DP=0.0;QF=1;TX=PUS7L:ENST00000416848.1:TSS:-891/PUS7L:ENST00000344862.4:TSS:-856/PUS7L:ENST00000431332.2:TSS:-890/IRAK4:ENST00000440781.1:in1/IRAK4:ENST00000431837.1:in1/IRAK4:ENST00000448290.1:in1;GENE=PUS7L;TYPE=UPSTREAM;EX=.;REFAA=.;ALTAA=.;AAPOS=.;EXCT=9	GT:DP:DPNR:AC	./.:0:0:0.00	./.:0:0:0.00	./.:0:0:0.00	./.:0:0:0.00	./.:0:0:1.00	./.:0:0:0.00	./.:0:0:0.00	./.:0:0:0.00	0	0	0	0			1	0	0	0			0
12	44153513	12:44153513	0	G	A	0	UPSTREAM	PUS7L	-	0	0	0	4	0	4.02	0	FT	AF=0.006;DP=0.0;QF=1;TX=PUS7L:ENST00000416848.1:TSS:-952/PUS7L:ENST00000344862.4:TSS:-917/PUS7L:ENST00000431332.2:TSS:-951/IRAK4:ENST00000440781.1:in1/IRAK4:ENST00000431837.1:in1/IRAK4:ENST00000448290.1:in1;GENE=PUS7L;TYPE=UPSTREAM;EX=.;REFAA=.;ALTAA=.;AAPOS=.;EXCT=9	GT:DP:DPNR:AC	./.:0:0:0.00	./.:0:0:0.00	./.:0:0:0.00	./.:0:0:0.00	./.:0:0:1.00	./.:0:0:1.00	./.:0:0:1.00	./.:0:0:1.00	0	0	0	0			1	1	1	1			0
12	44153522	12:44153522	0	T	A	0	UPSTREAM	PUS7L	-	0	0	0	3	0.5	3.01	0	FT	AF=0.0045;DP=0.0;QF=1;TX=PUS7L:ENST00000416848.1:TSS:-961/PUS7L:ENST00000344862.4:TSS:-926/PUS7L:ENST00000431332.2:TSS:-960/IRAK4:ENST00000440781.1:in1/IRAK4:ENST00000431837.1:in1/IRAK4:ENST00000448290.1:in1;GENE=PUS7L;TYPE=UPSTREAM;EX=.;REFAA=.;ALTAA=.;AAPOS=.;EXCT=9	GT:DP:DPNR:AC	./.:0:0:0.00	./.:0:0:0.00	./.:0:0:0.00	./.:0:0:0.00	./.:0:0:1.00	./.:0:0:1.00	./.:0:0:0.00	./.:0:0:1.00	0	0	0	0			1	1	0	1			0
12	44153539	12:44153539	0	C	CACA	0	UPSTREAM	PUS7L	-	0	3	0.5	2	0.57735	0.2	0	FT	AF=0.0076;DP=0.0;QF=1;TX=PUS7L:ENST00000416848.1:TSS:-44153539/PUS7L:ENST00000344862.4:TSS:-44153539/PUS7L:ENST00000431332.2:TSS:-44153539/IRAK4:ENST00000440781.1:in1/IRAK4:ENST00000431837.1:in1/IRAK4:ENST00000448290.1:in1;GENE=PUS7L;TYPE=UPSTREAM;EX=.;REFAA=.;ALTAA=.;AAPOS=.;EXCT=9	GT:DP:DPNR:AC	./.:0:0:1.00	./.:0:0:1.00	./.:0:0:1.00	./.:0:0:0.00	./.:0:0:1.00	./.:0:0:0.00	./.:0:0:1.00	./.:0:0:0.00	1	1	1	0			1	0	1	0			1.5
12	44153543	12:44153543	0	C	G	0	UPSTREAM	PUS7L	-	0	0	0	4	0	4.02	0	FT	AF=0.006;DP=0.0;QF=1;TX=PUS7L:ENST00000416848.1:TSS:-982/PUS7L:ENST00000344862.4:TSS:-947/PUS7L:ENST00000431332.2:TSS:-981/IRAK4:ENST00000440781.1:in1/IRAK4:ENST00000431837.1:in1/IRAK4:ENST00000448290.1:in1;GENE=PUS7L;TYPE=UPSTREAM;EX=.;REFAA=.;ALTAA=.;AAPOS=.;EXCT=9	GT:DP:DPNR:AC	./.:0:0:0.00	./.:0:0:0.00	./.:0:0:0.00	./.:0:0:0.00	./.:0:0:1.00	./.:0:0:1.00	./.:0:0:1.00	./.:0:0:1.00	0	0	0	0			1	1	1	1			0
12	44153547	12:44153547	0	C	T	0	UPSTREAM	PUS7L	-	0	0	0	4	0	4.02	0	POOR	AF=0.006;DP=0.0;QF=3;TX=PUS7L:ENST00000416848.1:TSS:-986/PUS7L:ENST00000344862.4:TSS:-951/PUS7L:ENST00000431332.2:TSS:-985/IRAK4:ENST00000440781.1:in1/IRAK4:ENST00000431837.1:in1/IRAK4:ENST00000448290.1:in1;GENE=PUS7L;TYPE=UPSTREAM;EX=.;REFAA=.;ALTAA=.;AAPOS=.;EXCT=9	GT:DP:DPNR:AC	./.:0:0:0.00	./.:0:0:0.00	./.:0:0:0.00	./.:0:0:0.00	./.:0:0:1.00	./.:0:0:1.00	./.:0:0:1.00	./.:0:0:1.00	0	0	0	0			1	1	1	1
12	44153553	12:44153553	0	G	C	0	UPSTREAM	PUS7L	-	0	0	0	4	0	4.02	0	POOR	AF=0.006;DP=0.0;QF=3;TX=PUS7L:ENST00000416848.1:TSS:-992/PUS7L:ENST00000344862.4:TSS:-957/PUS7L:ENST00000431332.2:TSS:-991/IRAK4:ENST00000440781.1:in1/IRAK4:ENST00000431837.1:in1/IRAK4:ENST00000448290.1:in1;GENE=PUS7L;TYPE=UPSTREAM;EX=.;REFAA=.;ALTAA=.;AAPOS=.;EXCT=9	GT:DP:DPNR:AC	./.:0:0:0.00	./.:0:0:0.00	./.:0:0:0.00	./.:0:0:0.00	./.:0:0:1.00	./.:0:0:1.00	./.:0:0:1.00	./.:0:0:1.00	0	0	0	0			1	1	1	1
12	44153564	12:44153564	0	C	G	0	UPSTREAM	PUS7L	-	0	0	0	3	0.5	3.01	0	FT	AF=0.0045;DP=0.0;QF=1;TX=PUS7L:ENST00000344862.4:TSS:-968/IRAK4:ENST00000440781.1:in1/IRAK4:ENST00000431837.1:in1/IRAK4:ENST00000448290.1:in1;GENE=PUS7L;TYPE=UPSTREAM;EX=.;REFAA=.;ALTAA=.;AAPOS=.;EXCT=9	GT:DP:DPNR:AC	./.:0:0:0.00	./.:0:0:0.00	./.:0:0:0.00	./.:0:0:0.00	./.:0:0:1.00	./.:0:0:1.00	./.:0:0:0.00	./.:0:0:1.00	0	0	0	0			1	1	0	1			0
12	44153567	12:44153567	0	G	A	0	UPSTREAM	PUS7L	-	0	0	0	4	0	4.02	0	POOR	AF=0.006;DP=0.0;QF=3;TX=PUS7L:ENST00000344862.4:TSS:-971/IRAK4:ENST00000440781.1:in1/IRAK4:ENST00000431837.1:in1/IRAK4:ENST00000448290.1:in1;GENE=PUS7L;TYPE=UPSTREAM;EX=.;REFAA=.;ALTAA=.;AAPOS=.;EXCT=9	GT:DP:DPNR:AC	./.:0:0:0.00	./.:0:0:0.00	./.:0:0:0.00	./.:0:0:0.00	./.:0:0:1.00	./.:0:0:1.00	./.:0:0:1.00	./.:0:0:1.00	0	0	0	0			1	1	1	1
12	44153585	12:44153585	0	C	T	0	UPSTREAM	PUS7L	-	0	0	0	0	0	0	0	FT	AF=0.0;DP=0.0;QF=1;TX=PUS7L:ENST00000344862.4:TSS:-989/IRAK4:ENST00000440781.1:in1/IRAK4:ENST00000431837.1:in1/IRAK4:ENST00000448290.1:in1;GENE=PUS7L;TYPE=UPSTREAM;EX=.;REFAA=.;ALTAA=.;AAPOS=.;EXCT=9	GT:DP:DPNR:AC	./.:0:0:0.00	./.:0:0:0.00	./.:0:0:0.00	./.:0:0:0.00	./.:0:0:0.00	./.:0:0:0.00	./.:0:0:0.00	./.:0:0:0.00	0	0	0	0			0	0	0	0			#DIV/0!
12	44153595	12:44153595	0	C	T	0	UPSTREAM	PUS7L	-	0	0	0	3	0.5	3.01	0	FT	AF=0.0045;DP=0.0;QF=1;TX=PUS7L:ENST00000344862.4:TSS:-999/IRAK4:ENST00000440781.1:in1/IRAK4:ENST00000431837.1:in1/IRAK4:ENST00000448290.1:in1;GENE=PUS7L;TYPE=UPSTREAM;EX=.;REFAA=.;ALTAA=.;AAPOS=.;EXCT=9	GT:DP:DPNR:AC	./.:0:0:0.00	./.:0:0:0.00	./.:0:0:0.00	./.:0:0:0.00	./.:0:0:1.00	./.:0:0:1.00	./.:0:0:0.00	./.:0:0:1.00	0	0	0	0			1	1	0	1			0
12	44153596	12:44153596	0	A	G	0	INTRONIC	IRAK4	-	0	0	0	4	0	4.02	0	FT	AF=0.006;DP=0.0;QF=1;TX=IRAK4:ENST00000440781.1:in1/IRAK4:ENST00000431837.1:in1/IRAK4:ENST00000448290.1:in1;GENE=IRAK4;TYPE=INTRONIC;EX=.;REFAA=.;ALTAA=.;AAPOS=.;EXCT=10	GT:DP:DPNR:AC	./.:0:0:0.00	./.:0:0:0.00	./.:0:0:0.00	./.:0:0:0.00	./.:0:0:1.00	./.:0:0:1.00	./.:0:0:1.00	./.:0:0:1.00	0	0	0	0			1	1	1	1			0
12	44153603	12:44153603	0	A	G	0	INTRONIC	IRAK4	-	0	0	0	2	0.57735	1.31	0	FT	AF=0.0045;DP=0.0;QF=1;TX=IRAK4:ENST00000440781.1:in1/IRAK4:ENST00000431837.1:in1/IRAK4:ENST00000448290.1:in1;GENE=IRAK4;TYPE=INTRONIC;EX=.;REFAA=.;ALTAA=.;AAPOS=.;EXCT=10	GT:DP:DPNR:AC	./.:0:0:0.12	./.:0:0:0.12	./.:0:0:0.15	./.:0:0:0.11	./.:0:0:1.00	./.:0:0:0.47	./.:0:0:0.00	./.:0:0:1.00	0	0	0	0			1	0	0	1			0
12	44153634	12:44153634	0	A	G	0	INTRONIC	IRAK4	-	0	0	0	2	0.57735	2	0	FT	AF=0.003;DP=0.0;QF=1;TX=IRAK4:ENST00000440781.1:in1/IRAK4:ENST00000431837.1:in1/IRAK4:ENST00000448290.1:in1;GENE=IRAK4;TYPE=INTRONIC;EX=.;REFAA=.;ALTAA=.;AAPOS=.;EXCT=10	GT:DP:DPNR:AC	./.:0:0:0.00	./.:0:0:0.00	./.:0:0:0.00	./.:0:0:0.00	./.:0:0:1.00	./.:0:0:0.00	./.:0:0:0.00	./.:0:0:1.00	0	0	0	0			1	0	0	1			0
12	44153670	12:44153670	0	C	A	0	INTRONIC	IRAK4	-	0	4	0	4	0	0	0	FT	AF=0.0121;DP=0.0;QF=1;TX=IRAK4:ENST00000440781.1:in1/IRAK4:ENST00000431837.1:in1/IRAK4:ENST00000448290.1:in1;GENE=IRAK4;TYPE=INTRONIC;EX=.;REFAA=.;ALTAA=.;AAPOS=.;EXCT=10	GT:DP:DPNR:AC	./.:0:0:1.00	./.:0:0:1.00	./.:0:0:1.00	./.:0:0:1.00	./.:0:0:1.00	./.:0:0:1.00	./.:0:0:1.00	./.:0:0:1.00	1	1	1	1			1	1	1	1			1
12	44153673	12:44153673	0	AAG	A	0	INTRONIC	IRAK4	-	0	0	0	4	0	4.02	0	FT	AF=0.006;DP=0.0;QF=1;TX=IRAK4:ENST00000440781.1:in1/IRAK4:ENST00000431837.1:in1/IRAK4:ENST00000448290.1:in1;GENE=IRAK4;TYPE=INTRONIC;EX=.;REFAA=.;ALTAA=.;AAPOS=.;EXCT=10	GT:DP:DPNR:AC	./.:0:0:0.00	./.:0:0:0.00	./.:0:0:0.00	./.:0:0:0.00	./.:0:0:1.00	./.:0:0:1.00	./.:0:0:1.00	./.:0:0:1.00	0	0	0	0			1	1	1	1			0
12	44153674	12:44153674	0	AG	A	0	INTRONIC	IRAK4	-	0	4	0	4	0	0	0	FT	AF=0.0121;DP=0.0;QF=1;TX=IRAK4:ENST00000440781.1:in1/IRAK4:ENST00000431837.1:in1/IRAK4:ENST00000448290.1:in1;GENE=IRAK4;TYPE=INTRONIC;EX=.;REFAA=.;ALTAA=.;AAPOS=.;EXCT=10	GT:DP:DPNR:AC	./.:0:0:1.00	./.:0:0:1.00	./.:0:0:1.00	./.:0:0:1.00	./.:0:0:1.00	./.:0:0:1.00	./.:0:0:1.00	./.:0:0:1.00	1	1	1	1			1	1	1	1			1
12	44153675	12:44153675	rs60728702	G	A	0	INTRONIC	PUS7L	-	0	67	1.5	35	0.5	12.12	100	PASS	AF=0.1552;DP=0.0;QF=0;TX=IRAK4:ENST00000440781.1:in1/IRAK4:ENST00000431837.1:in1/IRAK4:ENST00000448290.1:in1;GENE=IRAK4;TYPE=INTRONIC;EX=.;REFAA=.;ALTAA=.;AAPOS=.;EXCT=10	GT:DP:DPNR:AC	./.:0:0:16.00	./.:0:0:15.79	./.:0:0:18.91	./.:0:0:16.36	./.:0:0:8.94	./.:0:0:8.01	./.:0:0:9.01	./.:0:0:8.81	16	16	19	16			9	8	9	9			1.91429
12	44153676	12:44153676	0	A	G	0	INTRONIC	IRAK4	-	0	21	0.5	4	0	12.21	0	SLOD	AF=0.0384;DP=0.0;QF=1;TX=IRAK4:ENST00000440781.1:in1/IRAK4:ENST00000431837.1:in1/IRAK4:ENST00000448290.1:in1;GENE=IRAK4;TYPE=INTRONIC;EX=.;REFAA=.;ALTAA=.;AAPOS=.;EXCT=10	GT:DP:DPNR:AC	./.:0:0:5.00	./.:0:0:5.00	./.:0:0:6.00	./.:0:0:5.21	./.:0:0:1.00	./.:0:0:1.00	./.:0:0:1.00	./.:0:0:1.00	5	5	6	5			1	1	1	1			5.25
12	44153677	12:44153677	0	A	G	0	INTRONIC	IRAK4	-	0	11	0.5	4	0	3.34	0	SLOD	AF=0.0228;DP=0.0;QF=1;TX=IRAK4:ENST00000440781.1:in1/IRAK4:ENST00000431837.1:in1/IRAK4:ENST00000448290.1:in1;GENE=IRAK4;TYPE=INTRONIC;EX=.;REFAA=.;ALTAA=.;AAPOS=.;EXCT=10	GT:DP:DPNR:AC	./.:0:0:3.00	./.:0:0:2.00	./.:0:0:3.00	./.:0:0:3.00	./.:0:0:1.00	./.:0:0:1.00	./.:0:0:1.00	./.:0:0:1.00	3	2	3	3			1	1	1	1			2.75
12	44153678	12:44153678	0	A	G	0	INTRONIC	IRAK4	-	0	4	0	4	0	0	0	FT	AF=0.0121;DP=0.0;QF=1;TX=IRAK4:ENST00000440781.1:in1/IRAK4:ENST00000431837.1:in1/IRAK4:ENST00000448290.1:in1;GENE=IRAK4;TYPE=INTRONIC;EX=.;REFAA=.;ALTAA=.;AAPOS=.;EXCT=10	GT:DP:DPNR:AC	./.:0:0:1.00	./.:0:0:1.00	./.:0:0:1.00	./.:0:0:1.00	./.:0:0:1.00	./.:0:0:1.00	./.:0:0:1.00	./.:0:0:1.00	1	1	1	1			1	1	1	1			1
12	44153692	12:44153692	0	AAG	A	0	INTRONIC	IRAK4	-	0	0	0	3	0.5	2.8	0	FT	AF=0.0042;DP=0.0;QF=1;TX=IRAK4:ENST00000440781.1:in1/IRAK4:ENST00000431837.1:in1/IRAK4:ENST00000448290.1:in1;GENE=IRAK4;TYPE=INTRONIC;EX=.;REFAA=.;ALTAA=.;AAPOS=.;EXCT=10	GT:DP:DPNR:AC	./.:0:0:0.00	./.:0:0:0.00	./.:0:0:0.00	./.:0:0:0.00	./.:0:0:0.00	./.:0:0:1.00	./.:0:0:1.00	./.:0:0:0.79	0	0	0	0			0	1	1	1			0
12	44153693	12:44153693	0	AGC	A	0	INTRONIC	IRAK4	-	0	0	0	4	0	4.02	0	POOR	AF=0.006;DP=0.0;QF=3;TX=IRAK4:ENST00000440781.1:in1/IRAK4:ENST00000431837.1:in1/IRAK4:ENST00000448290.1:in1;GENE=IRAK4;TYPE=INTRONIC;EX=.;REFAA=.;ALTAA=.;AAPOS=.;EXCT=10	GT:DP:DPNR:AC	./.:0:0:0.00	./.:0:0:0.00	./.:0:0:0.00	./.:0:0:0.00	./.:0:0:1.00	./.:0:0:1.00	./.:0:0:1.00	./.:0:0:1.00	0	0	0	0			1	1	1	1
12	44153694	12:44153694	rs71979318	G	A	0	INTRONIC	PUS7L	-	0	0	0	4	0	4.02	0	FT	AF=0.006;DP=0.0;QF=1;TX=IRAK4:ENST00000440781.1:in1/IRAK4:ENST00000431837.1:in1/IRAK4:ENST00000448290.1:in1;GENE=IRAK4;TYPE=INTRONIC;EX=.;REFAA=.;ALTAA=.;AAPOS=.;EXCT=10	GT:DP:DPNR:AC	./.:0:0:0.00	./.:0:0:0.00	./.:0:0:0.00	./.:0:0:0.00	./.:0:0:1.00	./.:0:0:1.00	./.:0:0:1.00	./.:0:0:1.00	0	0	0	0			1	1	1	1			0
12	44153705	12:44153705	0	G	A	0	INTRONIC	IRAK4	-	0	0	0	2	1	2	100	PASS	AF=0.003;DP=0.0;QF=0;TX=IRAK4:ENST00000440781.1:in1/IRAK4:ENST00000431837.1:in1/IRAK4:ENST00000448290.1:in1;GENE=IRAK4;TYPE=INTRONIC;EX=.;REFAA=.;ALTAA=.;AAPOS=.;EXCT=10	GT:DP:DPNR:AC	./.:0:0:0.00	./.:0:0:0.00	./.:0:0:0.00	./.:0:0:0.00	./.:0:0:0.00	./.:0:0:0.00	./.:0:0:2.00	./.:0:0:0.00	0	0	0	0			0	0	2	0			0
12	44153826	12:44153826	rs4251424	C	T	0.0133	INTRONIC	PUS7L	-	0	2	0.57735	0	0	2	100	PASS	AF=0.003;DP=0.0;QF=0;TX=IRAK4:ENST00000440781.1:in1/IRAK4:ENST00000431837.1:in1/IRAK4:ENST00000448290.1:in1;GENE=IRAK4;TYPE=INTRONIC;EX=.;REFAA=.;ALTAA=.;AAPOS=.;EXCT=10	GT:DP:DPNR:AC	./.:0:0:0.00	./.:0:0:1.00	./.:0:0:1.00	./.:0:0:0.00	./.:0:0:0.00	./.:0:0:0.00	./.:0:0:0.00	./.:0:0:0.00	0	1	1	0			0	0	0	0			#DIV/0!
12	44153909	12:44153909	rs4251425	C	T	0.0644	INTRONIC	PUS7L	-	0	18	2.64575	18	1.73205	0	100	PASS	AF=0.0548;DP=0.0;QF=0;TX=IRAK4:ENST00000440781.1:in1/IRAK4:ENST00000431837.1:in1/IRAK4:ENST00000448290.1:in1;GENE=IRAK4;TYPE=INTRONIC;EX=.;REFAA=.;ALTAA=.;AAPOS=.;EXCT=10	GT:DP:DPNR:AC	./.:0:0:7.00	./.:0:0:1.00	./.:0:0:6.00	./.:0:0:4.00	./.:0:0:3.00	./.:0:0:7.00	./.:0:0:4.00	./.:0:0:4.00	7	1	6	4			3	7	4	4			1	0
12	44153992	12:44153992	0	A	C	0	INTRONIC	IRAK4	-	0	4	0	5	0.5	0.11	100	PASS	AF=0.0137;DP=0.0;QF=0;TX=IRAK4:ENST00000440781.1:in1/IRAK4:ENST00000431837.1:in1/IRAK4:ENST00000448290.1:in1;GENE=IRAK4;TYPE=INTRONIC;EX=.;REFAA=.;ALTAA=.;AAPOS=.;EXCT=10	GT:DP:DPNR:AC	./.:0:0:1.00	./.:0:0:1.00	./.:0:0:1.00	./.:0:0:1.00	./.:0:0:1.00	./.:0:0:2.00	./.:0:0:1.00	./.:0:0:1.00	1	1	1	1			1	2	1	1			0.8
12	44153997	12:44153997	rs180740900	GTTA	G	0	INTRONIC	IRAK4	-	0	8	0.816497	10	1	0.22	100	PASS	AF=0.0274;DP=0.0;QF=0;TX=IRAK4:ENST00000440781.1:in1/IRAK4:ENST00000431837.1:in1/IRAK4:ENST00000448290.1:in1;GENE=IRAK4;TYPE=INTRONIC;EX=.;REFAA=.;ALTAA=.;AAPOS=.;EXCT=10	GT:DP:DPNR:AC	./.:0:0:2.00	./.:0:0:1.00	./.:0:0:2.00	./.:0:0:3.00	./.:0:0:2.00	./.:0:0:4.00	./.:0:0:2.00	./.:0:0:2.00	2	1	2	3			2	4	2	2			0.8
12	44153999	12:44153999	0	T	G	0	INTRONIC	IRAK4	-	0	3	0.5	3	0.5	0	0	FT	AF=0.0091;DP=0.0;QF=1;TX=IRAK4:ENST00000440781.1:in1/IRAK4:ENST00000431837.1:in1/IRAK4:ENST00000448290.1:in1;GENE=IRAK4;TYPE=INTRONIC;EX=.;REFAA=.;ALTAA=.;AAPOS=.;EXCT=10	GT:DP:DPNR:AC	./.:0:0:1.00	./.:0:0:0.00	./.:0:0:1.00	./.:0:0:1.00	./.:0:0:1.00	./.:0:0:1.00	./.:0:0:0.00	./.:0:0:1.00	1	0	1	1			1	1	0	1			1
12	44154000	12:44154000	rs4251427	A	ATGAAAAAAACCTTGG	0	INTRONIC	PUS7L	-	0	20	2.16025	18	1.73205	0.08	100	PASS	AF=0.0575;DP=0.0;QF=0;TX=IRAK4:ENST00000440781.1:in1/IRAK4:ENST00000431837.1:in1/IRAK4:ENST00000448290.1:in1;GENE=IRAK4;TYPE=INTRONIC;EX=.;REFAA=.;ALTAA=.;AAPOS=.;EXCT=10	GT:DP:DPNR:AC	./.:0:0:5.78	./.:0:0:2.00	./.:0:0:5.00	./.:0:0:7.00	./.:0:0:4.00	./.:0:0:7.00	./.:0:0:3.00	./.:0:0:4.00	6	2	5	7			4	7	3	4			1.11111	0.0888889
12	44154002	12:44154002	0	G	GAAAAAACCTT	0	INTRONIC	IRAK4	-	0	4	0	1	0.5	1.81	0	FT	AF=0.0076;DP=0.0;QF=1;TX=IRAK4:ENST00000440781.1:in1/IRAK4:ENST00000431837.1:in1/IRAK4:ENST00000448290.1:in1;GENE=IRAK4;TYPE=INTRONIC;EX=.;REFAA=.;ALTAA=.;AAPOS=.;EXCT=10	GT:DP:DPNR:AC	./.:0:0:1.00	./.:0:0:1.00	./.:0:0:1.00	./.:0:0:1.00	./.:0:0:0.00	./.:0:0:1.00	./.:0:0:0.00	./.:0:0:0.00	1	1	1	1			0	1	0	0			4
12	44154003	12:44154003	rs59821461	C	CCAAAAACCTCGG	0	INTRONIC	PUS7L	-	0	15	1.25831	5	0.5	5.15	0	CLUSTER	AF=0.0304;DP=0.0;QF=2;TX=IRAK4:ENST00000440781.1:in1/IRAK4:ENST00000431837.1:in1/IRAK4:ENST00000448290.1:in1;GENE=IRAK4;TYPE=INTRONIC;EX=.;REFAA=.;ALTAA=.;AAPOS=.;EXCT=10	GT:DP:DPNR:AC	./.:0:0:4.00	./.:0:0:2.00	./.:0:0:4.00	./.:0:0:5.00	./.:0:0:1.00	./.:0:0:2.00	./.:0:0:1.00	./.:0:0:1.00	4	2	4	5			1	2	1	1			3
12	44154004	12:44154004	0	T	C	0	INTRONIC	IRAK4	-	0	4	0	2	0.57735	0.67	0	CLUSTER	AF=0.0091;DP=0.0;QF=2;TX=IRAK4:ENST00000440781.1:in1/IRAK4:ENST00000431837.1:in1/IRAK4:ENST00000448290.1:in1;GENE=IRAK4;TYPE=INTRONIC;EX=.;REFAA=.;ALTAA=.;AAPOS=.;EXCT=10	GT:DP:DPNR:AC	./.:0:0:1.00	./.:0:0:1.00	./.:0:0:1.00	./.:0:0:1.00	./.:0:0:0.00	./.:0:0:1.00	./.:0:0:0.00	./.:0:0:1.00	1	1	1	1			0	1	0	1			2
12	44154005	12:44154005	0	G	A	0	INTRONIC	IRAK4	-	0	3	0.5	0	0	3.01	0	FT	AF=0.0045;DP=0.0;QF=1;TX=IRAK4:ENST00000440781.1:in1/IRAK4:ENST00000431837.1:in1/IRAK4:ENST00000448290.1:in1;GENE=IRAK4;TYPE=INTRONIC;EX=.;REFAA=.;ALTAA=.;AAPOS=.;EXCT=10	GT:DP:DPNR:AC	./.:0:0:1.00	./.:0:0:0.00	./.:0:0:1.00	./.:0:0:1.00	./.:0:0:0.00	./.:0:0:0.00	./.:0:0:0.00	./.:0:0:0.00	1	0	1	1			0	0	0	0			#DIV/0!
12	44154006	12:44154006	0	T	C	0	INTRONIC	IRAK4	-	0	4	0	0	0	4.02	0	CLUSTER	AF=0.006;DP=0.0;QF=2;TX=IRAK4:ENST00000440781.1:in1/IRAK4:ENST00000431837.1:in1/IRAK4:ENST00000448290.1:in1;GENE=IRAK4;TYPE=INTRONIC;EX=.;REFAA=.;ALTAA=.;AAPOS=.;EXCT=10	GT:DP:DPNR:AC	./.:0:0:1.00	./.:0:0:1.00	./.:0:0:1.00	./.:0:0:1.00	./.:0:0:0.00	./.:0:0:0.00	./.:0:0:0.00	./.:0:0:0.00	1	1	1	1			0	0	0	0			#DIV/0!
12	44154007	12:44154007	0	C	T	0	INTRONIC	IRAK4	-	0	3	0.5	0	0	3.01	0	FT	AF=0.0045;DP=0.0;QF=1;TX=IRAK4:ENST00000440781.1:in1/IRAK4:ENST00000431837.1:in1/IRAK4:ENST00000448290.1:in1;GENE=IRAK4;TYPE=INTRONIC;EX=.;REFAA=.;ALTAA=.;AAPOS=.;EXCT=10	GT:DP:DPNR:AC	./.:0:0:1.00	./.:0:0:0.00	./.:0:0:1.00	./.:0:0:1.00	./.:0:0:0.00	./.:0:0:0.00	./.:0:0:0.00	./.:0:0:0.00	1	0	1	1			0	0	0	0			#DIV/0!
12	44154008	12:44154008	0	T	G	0	INTRONIC	IRAK4	-	0	3	0.5	0	0	3.01	0	FT	AF=0.0045;DP=0.0;QF=1;TX=IRAK4:ENST00000440781.1:in1/IRAK4:ENST00000431837.1:in1/IRAK4:ENST00000448290.1:in1;GENE=IRAK4;TYPE=INTRONIC;EX=.;REFAA=.;ALTAA=.;AAPOS=.;EXCT=10	GT:DP:DPNR:AC	./.:0:0:1.00	./.:0:0:0.00	./.:0:0:1.00	./.:0:0:1.00	./.:0:0:0.00	./.:0:0:0.00	./.:0:0:0.00	./.:0:0:0.00	1	0	1	1			0	0	0	0			#DIV/0!
12	44154009	12:44154009	0	T	G	0	INTRONIC	IRAK4	-	0	1	0.5	0	0	0.95	0	FT	AF=0.0014;DP=0.0;QF=1;TX=IRAK4:ENST00000440781.1:in1/IRAK4:ENST00000431837.1:in1/IRAK4:ENST00000448290.1:in1;GENE=IRAK4;TYPE=INTRONIC;EX=.;REFAA=.;ALTAA=.;AAPOS=.;EXCT=10	GT:DP:DPNR:AC	./.:0:0:0.00	./.:0:0:0.00	./.:0:0:0.00	./.:0:0:0.96	./.:0:0:0.00	./.:0:0:0.00	./.:0:0:0.00	./.:0:0:0.00	0	0	0	1			0	0	0	0			#DIV/0!
12	44154129	12:44154129	0	G	A	0	INTRONIC	IRAK4	-	0	0	0	1	0.5	1	100	PASS	AF=0.0015;DP=0.0;QF=0;TX=IRAK4:ENST00000440781.1:in1/IRAK4:ENST00000431837.1:in1/IRAK4:ENST00000448290.1:in1;GENE=IRAK4;TYPE=INTRONIC;EX=.;REFAA=.;ALTAA=.;AAPOS=.;EXCT=10	GT:DP:DPNR:AC	./.:0:0:0.00	./.:0:0:0.00	./.:0:0:0.00	./.:0:0:0.00	./.:0:0:0.00	./.:0:0:0.00	./.:0:0:0.00	./.:0:0:1.00	0	0	0	0			0	0	0	1			0
12	44154181	12:44154181	0	C	T	0	INTRONIC	IRAK4	-	0	1	0.5	0	0	1	100	PASS	AF=0.0015;DP=0.0;QF=0;TX=IRAK4:ENST00000440781.1:in1/IRAK4:ENST00000431837.1:in1/IRAK4:ENST00000448290.1:in1;GENE=IRAK4;TYPE=INTRONIC;EX=.;REFAA=.;ALTAA=.;AAPOS=.;EXCT=10	GT:DP:DPNR:AC	./.:0:0:0.00	./.:0:0:0.00	./.:0:0:0.00	./.:0:0:1.00	./.:0:0:0.00	./.:0:0:0.00	./.:0:0:0.00	./.:0:0:0.00	0	0	0	1			0	0	0	0			#DIV/0!
12	44154334	12:44154334	0	T	C	0	INTRONIC	IRAK4	-	0	1	0.5	0	0	1	100	PASS	AF=0.0015;DP=0.0;QF=0;TX=IRAK4:ENST00000440781.1:in1/IRAK4:ENST00000431837.1:in1/IRAK4:ENST00000448290.1:in1;GENE=IRAK4;TYPE=INTRONIC;EX=.;REFAA=.;ALTAA=.;AAPOS=.;EXCT=10	GT:DP:DPNR:AC	./.:0:0:0.00	./.:0:0:1.00	./.:0:0:0.00	./.:0:0:0.00	./.:0:0:0.00	./.:0:0:0.00	./.:0:0:0.00	./.:0:0:0.00	0	1	0	0			0	0	0	0			#DIV/0!
12	44154407	12:44154407	rs4251429	G	C	0.0937	INTRONIC	PUS7L	-	0	5	0.957427	2	1	1.05	100	PASS	AF=0.011;DP=0.0;QF=0;TX=IRAK4:ENST00000440781.1:in1/IRAK4:ENST00000431837.1:in1/IRAK4:ENST00000448290.1:in1;GENE=IRAK4;TYPE=INTRONIC;EX=.;REFAA=.;ALTAA=.;AAPOS=.;EXCT=10	GT:DP:DPNR:AC	./.:0:0:0.00	./.:0:0:2.00	./.:0:0:1.00	./.:0:0:2.01	./.:0:0:0.00	./.:0:0:2.26	./.:0:0:0.00	./.:0:0:0.00	0	2	1	2			0	2	0	0			2.5
12	44154443	12:44154443	0	A	G	0	INTRONIC	IRAK4	-	0	1	0.5	0	0	1	100	PASS	AF=0.0015;DP=0.0;QF=0;TX=IRAK4:ENST00000440781.1:in1/IRAK4:ENST00000431837.1:in1/IRAK4:ENST00000448290.1:in1;GENE=IRAK4;TYPE=INTRONIC;EX=.;REFAA=.;ALTAA=.;AAPOS=.;EXCT=10	GT:DP:DPNR:AC	./.:0:0:0.00	./.:0:0:0.00	./.:0:0:0.00	./.:0:0:1.00	./.:0:0:0.00	./.:0:0:0.00	./.:0:0:0.00	./.:0:0:0.00	0	0	0	1			0	0	0	0			#DIV/0!
12	44154517	12:44154517	0	T	C	0	INTRONIC	IRAK4	-	0	1	0.5	0	0	1	100	PASS	AF=0.0015;DP=0.0;QF=0;TX=IRAK4:ENST00000440781.1:in1/IRAK4:ENST00000431837.1:in1/IRAK4:ENST00000448290.1:in1;GENE=IRAK4;TYPE=INTRONIC;EX=.;REFAA=.;ALTAA=.;AAPOS=.;EXCT=10	GT:DP:DPNR:AC	./.:0:0:0.00	./.:0:0:0.00	./.:0:0:0.00	./.:0:0:1.00	./.:0:0:0.00	./.:0:0:0.00	./.:0:0:0.00	./.:0:0:0.00	0	0	0	1			0	0	0	0			#DIV/0!
12	44154685	12:44154685	0	G	GAGGT	0	INTRONIC	IRAK4	-	0	1	0.5	0	0	1	0	POOR	AF=0.0015;DP=0.0;QF=3;TX=IRAK4:ENST00000440781.1:in1/IRAK4:ENST00000431837.1:in1/IRAK4:ENST00000448290.1:in1;GENE=IRAK4;TYPE=INTRONIC;EX=.;REFAA=.;ALTAA=.;AAPOS=.;EXCT=10	GT:DP:DPNR:AC	./.:0:0:0.00	./.:0:0:0.00	./.:0:0:0.00	./.:0:0:1.00	./.:0:0:0.00	./.:0:0:0.00	./.:0:0:0.00	./.:0:0:0.00	0	0	0	1			0	0	0	0
12	44154689	12:44154689	0	TG	T	0	INTRONIC	IRAK4	-	0	4	0.816497	4	0	0	0	CLUSTER	AF=0.0121;DP=0.0;QF=2;TX=IRAK4:ENST00000440781.1:in1/IRAK4:ENST00000431837.1:in1/IRAK4:ENST00000448290.1:in1;GENE=IRAK4;TYPE=INTRONIC;EX=.;REFAA=.;ALTAA=.;AAPOS=.;EXCT=10	GT:DP:DPNR:AC	./.:0:0:1.00	./.:0:0:0.00	./.:0:0:1.00	./.:0:0:2.00	./.:0:0:1.00	./.:0:0:1.00	./.:0:0:1.00	./.:0:0:1.00	1	0	1	2			1	1	1	1			1
12	44154690	12:44154690	rs4251431	G	T	0	INTRONIC	IRAK4	-	0	25	3.5	18	1	1.21	0	CLUSTER	AF=0.0655;DP=0.0;QF=2;TX=IRAK4:ENST00000440781.1:in1/IRAK4:ENST00000431837.1:in1/IRAK4:ENST00000448290.1:in1;GENE=IRAK4;TYPE=INTRONIC;EX=.;REFAA=.;ALTAA=.;AAPOS=.;EXCT=10	GT:DP:DPNR:AC	./.:0:0:8.00	./.:0:0:1.00	./.:0:0:8.00	./.:0:0:8.00	./.:0:0:3.61	./.:0:0:6.00	./.:0:0:4.09	./.:0:0:4.32	8	1	8	8			4	6	4	4			1.38889	1.68056
12	44154697	12:44154697	rs74085327	T	C	0	INTRONIC	IRAK4	-	0	16	2.16025	17	1.89297	0.03	100	PASS	AF=0.0503;DP=0.0;QF=0;TX=IRAK4:ENST00000440781.1:in1/IRAK4:ENST00000431837.1:in1/IRAK4:ENST00000448290.1:in1;GENE=IRAK4;TYPE=INTRONIC;EX=.;REFAA=.;ALTAA=.;AAPOS=.;EXCT=10	GT:DP:DPNR:AC	./.:0:0:6.00	./.:0:0:1.00	./.:0:0:5.00	./.:0:0:4.00	./.:0:0:3.00	./.:0:0:7.00	./.:0:0:3.00	./.:0:0:4.00	6	1	5	4			3	7	3	4			1.0625	0.031875
12	44155015	12:44155015	rs4251433	G	A	0.0133	INTRONIC	IRAK4	-	0	2	0.57735	0	0	2	100	PASS	AF=0.003;DP=0.0;QF=0;TX=IRAK4:ENST00000440781.1:in1/IRAK4:ENST00000431837.1:in1/IRAK4:ENST00000448290.1:in1;GENE=IRAK4;TYPE=INTRONIC;EX=.;REFAA=.;ALTAA=.;AAPOS=.;EXCT=10	GT:DP:DPNR:AC	./.:0:0:0.00	./.:0:0:1.00	./.:0:0:1.00	./.:0:0:0.00	./.:0:0:0.00	./.:0:0:0.00	./.:0:0:0.00	./.:0:0:0.00	0	1	1	0			0	0	0	0			#DIV/0!
12	44155266	12:44155266	0	T	C	0	INTRONIC	IRAK4	-	0	4	0	3	0.5	0.25	0	FT	AF=0.0102;DP=0.0;QF=1;TX=IRAK4:ENST00000440781.1:in1/IRAK4:ENST00000431837.1:in1/IRAK4:ENST00000448290.1:in1;GENE=IRAK4;TYPE=INTRONIC;EX=.;REFAA=.;ALTAA=.;AAPOS=.;EXCT=10	GT:DP:DPNR:AC	./.:0:0:1.00	./.:0:0:1.00	./.:0:0:1.00	./.:0:0:1.00	./.:0:0:0.70	./.:0:0:0.00	./.:0:0:1.00	./.:0:0:1.00	1	1	1	1			1	0	1	1			1.33333
12	44155267	12:44155267	0	C	T	0	INTRONIC	IRAK4	-	0	4	0	4	0	0	0	CLUSTER	AF=0.0121;DP=0.0;QF=2;TX=IRAK4:ENST00000440781.1:in1/IRAK4:ENST00000431837.1:in1/IRAK4:ENST00000448290.1:in1;GENE=IRAK4;TYPE=INTRONIC;EX=.;REFAA=.;ALTAA=.;AAPOS=.;EXCT=10	GT:DP:DPNR:AC	./.:0:0:1.00	./.:0:0:1.00	./.:0:0:0.98	./.:0:0:1.00	./.:0:0:1.00	./.:0:0:1.00	./.:0:0:1.00	./.:0:0:1.00	1	1	1	1			1	1	1	1			1
12	44155268	12:44155268	0	CT	C	0	INTRONIC	IRAK4	-	0	48	0	72	0	5.57	0	CLUSTER	AF=0.1821;DP=0.0;QF=2;TX=IRAK4:ENST00000440781.1:in1/IRAK4:ENST00000431837.1:in1/IRAK4:ENST00000448290.1:in1;GENE=IRAK4;TYPE=INTRONIC;EX=.;REFAA=.;ALTAA=.;AAPOS=.;EXCT=10	GT:DP:DPNR:AC	./.:0:0:12.00	./.:0:0:12.00	./.:0:0:12.00	./.:0:0:12.06	./.:0:0:17.77	./.:0:0:17.65	./.:0:0:17.99	./.:0:0:18.00	12	12	12	12			18	18	18	18			0.666667
12	44155269	12:44155269	rs76432569	T	C	0	INTRONIC	IRAK4	-	0	8	0	14	0.57735	1.92	0	CLUSTER	AF=0.0342;DP=0.0;QF=2;TX=IRAK4:ENST00000440781.1:in1/IRAK4:ENST00000431837.1:in1/IRAK4:ENST00000448290.1:in1;GENE=IRAK4;TYPE=INTRONIC;EX=.;REFAA=.;ALTAA=.;AAPOS=.;EXCT=10	GT:DP:DPNR:AC	./.:0:0:2.00	./.:0:0:2.00	./.:0:0:2.00	./.:0:0:2.00	./.:0:0:4.00	./.:0:0:3.09	./.:0:0:3.37	./.:0:0:4.00	2	2	2	2			4	3	3	4			0.571429
12	44155270	12:44155270	0	T	C	0	INTRONIC	IRAK4	-	0	0	0	4	0	4.02	0	CLUSTER	AF=0.006;DP=0.0;QF=2;TX=IRAK4:ENST00000440781.1:in1/IRAK4:ENST00000431837.1:in1/IRAK4:ENST00000448290.1:in1;GENE=IRAK4;TYPE=INTRONIC;EX=.;REFAA=.;ALTAA=.;AAPOS=.;EXCT=10	GT:DP:DPNR:AC	./.:0:0:0.00	./.:0:0:0.00	./.:0:0:0.00	./.:0:0:0.00	./.:0:0:1.00	./.:0:0:1.00	./.:0:0:1.00	./.:0:0:1.00	0	0	0	0			1	1	1	1			0
12	44155279	12:44155279	0	T	G	0	INTRONIC	IRAK4	-	0	4	0	4	0	0	0	CLUSTER	AF=0.0121;DP=0.0;QF=2;TX=IRAK4:ENST00000440781.1:in1/IRAK4:ENST00000431837.1:in1/IRAK4:ENST00000448290.1:in1;GENE=IRAK4;TYPE=INTRONIC;EX=.;REFAA=.;ALTAA=.;AAPOS=.;EXCT=10	GT:DP:DPNR:AC	./.:0:0:1.00	./.:0:0:1.00	./.:0:0:1.00	./.:0:0:1.00	./.:0:0:1.00	./.:0:0:1.00	./.:0:0:1.00	./.:0:0:1.00	1	1	1	1			1	1	1	1			1
12	44155280	12:44155280	0	G	A	0	INTRONIC	IRAK4	-	0	4	0	4	0	0	0	CLUSTER	AF=0.0121;DP=0.0;QF=2;TX=IRAK4:ENST00000440781.1:in1/IRAK4:ENST00000431837.1:in1/IRAK4:ENST00000448290.1:in1;GENE=IRAK4;TYPE=INTRONIC;EX=.;REFAA=.;ALTAA=.;AAPOS=.;EXCT=10	GT:DP:DPNR:AC	./.:0:0:1.00	./.:0:0:1.00	./.:0:0:1.00	./.:0:0:1.00	./.:0:0:1.00	./.:0:0:1.00	./.:0:0:1.00	./.:0:0:1.00	1	1	1	1			1	1	1	1			1
12	44155281	12:44155281	0	A	C	0	INTRONIC	IRAK4	-	0	4	0	0	0	4.02	0	FT	AF=0.006;DP=0.0;QF=1;TX=IRAK4:ENST00000440781.1:in1/IRAK4:ENST00000431837.1:in1/IRAK4:ENST00000448290.1:in1;GENE=IRAK4;TYPE=INTRONIC;EX=.;REFAA=.;ALTAA=.;AAPOS=.;EXCT=10	GT:DP:DPNR:AC	./.:0:0:1.00	./.:0:0:1.00	./.:0:0:1.00	./.:0:0:1.00	./.:0:0:0.00	./.:0:0:0.00	./.:0:0:0.00	./.:0:0:0.00	1	1	1	1			0	0	0	0			#DIV/0!
12	44155473	12:44155473	rs4251569	C	T	0.1165	INTRONIC	IRAK4	-	0	37	3.20156	46	2.08167	1.03	100	PASS	AF=0.127;DP=0.0;QF=0;TX=IRAK4:ENST00000440781.1:in1/IRAK4:ENST00000431837.1:in1/IRAK4:ENST00000448290.1:in1;GENE=IRAK4;TYPE=INTRONIC;EX=.;REFAA=.;ALTAA=.;AAPOS=.;EXCT=10	GT:DP:DPNR:AC	./.:0:0:8.32	./.:0:0:14.00	./.:0:0:7.00	./.:0:0:8.00	./.:0:0:11.00	./.:0:0:9.00	./.:0:0:12.00	./.:0:0:14.00	8	14	7	8			11	9	12	14			1.24324	1.28054
12	44155668	12:44155668	rs2407660	A	G	0.9968	INTRONIC	IRAK4	-	0	322	0.57735	322	1	0	100	PASS	AF=0.9817;DP=0.0;QF=0;TX=IRAK4:ENST00000440781.1:in1/IRAK4:ENST00000431837.1:in1/IRAK4:ENST00000448290.1:in1;GENE=IRAK4;TYPE=INTRONIC;EX=.;REFAA=.;ALTAA=.;AAPOS=.;EXCT=10	GT:DP:DPNR:AC	./.:0:0:81.00	./.:0:0:80.00	./.:0:0:80.00	./.:0:0:81.00	./.:0:0:81.00	./.:0:0:81.00	./.:0:0:81.00	./.:0:0:79.00	81	80	80	81			81	81	81	79			1
12	44155671	12:44155671	0	G	C	0	INTRONIC	IRAK4	-	0	0	0	1	0.5	1	0	POOR	AF=0.0015;DP=0.0;QF=3;TX=IRAK4:ENST00000440781.1:in1/IRAK4:ENST00000431837.1:in1/IRAK4:ENST00000448290.1:in1;GENE=IRAK4;TYPE=INTRONIC;EX=.;REFAA=.;ALTAA=.;AAPOS=.;EXCT=10	GT:DP:DPNR:AC	./.:0:0:0.00	./.:0:0:0.00	./.:0:0:0.00	./.:0:0:0.00	./.:0:0:0.00	./.:0:0:0.00	./.:0:0:1.00	./.:0:0:0.00	0	0	0	0			0	0	1	0
12	44155840	12:44155840	0	A	T	0	INTRONIC	IRAK4	-	0	3	0.5	4	0	0.14	0	FT	AF=0.0106;DP=0.0;QF=1;TX=IRAK4:ENST00000440781.1:in1/IRAK4:ENST00000431837.1:in1/IRAK4:ENST00000448290.1:in1;GENE=IRAK4;TYPE=INTRONIC;EX=.;REFAA=.;ALTAA=.;AAPOS=.;EXCT=10	GT:DP:DPNR:AC	./.:0:0:1.00	./.:0:0:0.00	./.:0:0:1.00	./.:0:0:1.00	./.:0:0:1.00	./.:0:0:1.00	./.:0:0:1.00	./.:0:0:1.00	1	0	1	1			1	1	1	1			0.75
12	44155841	12:44155841	rs75987381	AG	A	0	INTRONIC	IRAK4	-	0	1	0.5	0	0	1	0	CLUSTER	AF=0.0015;DP=0.0;QF=2;TX=IRAK4:ENST00000440781.1:in1/IRAK4:ENST00000431837.1:in1/IRAK4:ENST00000448290.1:in1;GENE=IRAK4;TYPE=INTRONIC;EX=.;REFAA=.;ALTAA=.;AAPOS=.;EXCT=10	GT:DP:DPNR:AC	./.:0:0:0.00	./.:0:0:0.00	./.:0:0:1.00	./.:0:0:0.00	./.:0:0:0.00	./.:0:0:0.00	./.:0:0:0.00	./.:0:0:0.00	0	0	1	0			0	0	0	0			#DIV/0!
12	44155842	12:44155842	rs3838815	GT	G	0	INTRONIC	IRAK4	-	0	29	1.70783	30	1.73205	0	0	CLUSTER	AF=0.0906;DP=0.0;QF=2;TX=IRAK4:ENST00000440781.1:in1/IRAK4:ENST00000431837.1:in1/IRAK4:ENST00000448290.1:in1;GENE=IRAK4;TYPE=INTRONIC;EX=.;REFAA=.;ALTAA=.;AAPOS=.;EXCT=10	GT:DP:DPNR:AC	./.:0:0:7.43	./.:0:0:5.00	./.:0:0:8.00	./.:0:0:9.00	./.:0:0:6.35	./.:0:0:9.72	./.:0:0:7.00	./.:0:0:7.00	7	5	8	9			6	10	7	7			1.03448	0
12	44155843	12:44155843	0	T	G	0	INTRONIC	IRAK4	-	0	7	0.5	5	0.5	0.32	0	CLUSTER	AF=0.0183;DP=0.0;QF=2;TX=IRAK4:ENST00000440781.1:in1/IRAK4:ENST00000431837.1:in1/IRAK4:ENST00000448290.1:in1;GENE=IRAK4;TYPE=INTRONIC;EX=.;REFAA=.;ALTAA=.;AAPOS=.;EXCT=10	GT:DP:DPNR:AC	./.:0:0:2.00	./.:0:0:1.00	./.:0:0:2.00	./.:0:0:2.00	./.:0:0:1.00	./.:0:0:2.00	./.:0:0:1.00	./.:0:0:1.04	2	1	2	2			1	2	1	1			1.4
12	44155851	12:44155851	0	T	G	0	INTRONIC	IRAK4	-	0	4	0	4	0	0	0	CLUSTER	AF=0.0122;DP=0.0;QF=2;TX=IRAK4:ENST00000440781.1:in1/IRAK4:ENST00000431837.1:in1/IRAK4:ENST00000448290.1:in1;GENE=IRAK4;TYPE=INTRONIC;EX=.;REFAA=.;ALTAA=.;AAPOS=.;EXCT=10	GT:DP:DPNR:AC	./.:0:0:1.00	./.:0:0:1.00	./.:0:0:1.00	./.:0:0:1.00	./.:0:0:1.00	./.:0:0:1.05	./.:0:0:1.00	./.:0:0:1.00	1	1	1	1			1	1	1	1			1
12	44155852	12:44155852	0	G	C	0	INTRONIC	IRAK4	-	0	4	0	4	0	0	0	CLUSTER	AF=0.0118;DP=0.0;QF=2;TX=IRAK4:ENST00000440781.1:in1/IRAK4:ENST00000431837.1:in1/IRAK4:ENST00000448290.1:in1;GENE=IRAK4;TYPE=INTRONIC;EX=.;REFAA=.;ALTAA=.;AAPOS=.;EXCT=10	GT:DP:DPNR:AC	./.:0:0:1.00	./.:0:0:0.79	./.:0:0:1.00	./.:0:0:1.00	./.:0:0:1.00	./.:0:0:1.00	./.:0:0:1.00	./.:0:0:1.00	1	1	1	1			1	1	1	1			1
12	44155980	12:44155980	rs112524459	T	A	0.0014	INTRONIC	IRAK4	-	0	0	0	1	0.5	1	100	PASS	AF=0.0015;DP=0.0;QF=0;TX=IRAK4:ENST00000440781.1:in1/IRAK4:ENST00000431837.1:in1/IRAK4:ENST00000448290.1:in1;GENE=IRAK4;TYPE=INTRONIC;EX=.;REFAA=.;ALTAA=.;AAPOS=.;EXCT=10	GT:DP:DPNR:AC	./.:0:0:0.00	./.:0:0:0.00	./.:0:0:0.00	./.:0:0:0.00	./.:0:0:0.00	./.:0:0:0.00	./.:0:0:0.00	./.:0:0:1.00	0	0	0	0			0	0	0	1			0
12	44156030	12:44156030	0	A	AGAAGGC	0	INTRONIC	IRAK4	-	0	0	0	1	0.5	1	0	FT	AF=0.0015;DP=0.0;QF=1;TX=IRAK4:ENST00000440781.1:in1/IRAK4:ENST00000431837.1:in1/IRAK4:ENST00000448290.1:in1;GENE=IRAK4;TYPE=INTRONIC;EX=.;REFAA=.;ALTAA=.;AAPOS=.;EXCT=10	GT:DP:DPNR:AC	./.:0:0:0.00	./.:0:0:0.00	./.:0:0:0.00	./.:0:0:0.00	./.:0:0:1.00	./.:0:0:0.00	./.:0:0:0.00	./.:0:0:0.00	0	0	0	0			1	0	0	0			0
12	44156036	12:44156036	0	G	GGTA	0	INTRONIC	IRAK4	-	0	0	0	1	0.5	1	0	FT	AF=0.0015;DP=0.0;QF=1;TX=IRAK4:ENST00000440781.1:in1/IRAK4:ENST00000431837.1:in1/IRAK4:ENST00000448290.1:in1;GENE=IRAK4;TYPE=INTRONIC;EX=.;REFAA=.;ALTAA=.;AAPOS=.;EXCT=10	GT:DP:DPNR:AC	./.:0:0:0.00	./.:0:0:0.00	./.:0:0:0.00	./.:0:0:0.00	./.:0:0:1.00	./.:0:0:0.00	./.:0:0:0.00	./.:0:0:0.00	0	0	0	0			1	0	0	0			0
12	44156045	12:44156045	0	T	A	0	INTRONIC	IRAK4	-	0	0	0	1	0.5	1	0	FT	AF=0.0015;DP=0.0;QF=1;TX=IRAK4:ENST00000440781.1:in1/IRAK4:ENST00000431837.1:in1/IRAK4:ENST00000448290.1:in1;GENE=IRAK4;TYPE=INTRONIC;EX=.;REFAA=.;ALTAA=.;AAPOS=.;EXCT=10	GT:DP:DPNR:AC	./.:0:0:0.00	./.:0:0:0.00	./.:0:0:0.00	./.:0:0:0.00	./.:0:0:1.00	./.:0:0:0.00	./.:0:0:0.00	./.:0:0:0.00	0	0	0	0			1	0	0	0			0
12	44156070	12:44156070	0	T	TGCA	0	INTRONIC	IRAK4	-	0	0	0	2	0.57735	1.96	0	FT	AF=0.0029;DP=0.0;QF=1;TX=IRAK4:ENST00000440781.1:in1/IRAK4:ENST00000431837.1:in1/IRAK4:ENST00000448290.1:in1;GENE=IRAK4;TYPE=INTRONIC;EX=.;REFAA=.;ALTAA=.;AAPOS=.;EXCT=10	GT:DP:DPNR:AC	./.:0:0:0.00	./.:0:0:0.00	./.:0:0:0.00	./.:0:0:0.00	./.:0:0:1.00	./.:0:0:0.96	./.:0:0:0.00	./.:0:0:0.00	0	0	0	0			1	1	0	0			0
12	44156113	12:44156113	0	G	A	0	INTRONIC	IRAK4	-	0	0	0	0	0	0	0	FT	AF=0.0;DP=0.0;QF=1;TX=IRAK4:ENST00000440781.1:in1/IRAK4:ENST00000431837.1:in1/IRAK4:ENST00000448290.1:in1;GENE=IRAK4;TYPE=INTRONIC;EX=.;REFAA=.;ALTAA=.;AAPOS=.;EXCT=10	GT:DP:DPNR:AC	./.:0:0:0.00	./.:0:0:0.00	./.:0:0:0.00	./.:0:0:0.00	./.:0:0:0.00	./.:0:0:0.00	./.:0:0:0.00	./.:0:0:0.00	0	0	0	0			0	0	0	0			#DIV/0!
12	44157075	12:44157075	rs4251437	C	T	0.0133	INTRONIC	IRAK4	-	0	2	0.57735	0	0	2	100	PASS	AF=0.003;DP=0.0;QF=0;TX=IRAK4:ENST00000440781.1:in1/IRAK4:ENST00000431837.1:in1/IRAK4:ENST00000448290.1:in1;GENE=IRAK4;TYPE=INTRONIC;EX=.;REFAA=.;ALTAA=.;AAPOS=.;EXCT=10	GT:DP:DPNR:AC	./.:0:0:0.00	./.:0:0:1.00	./.:0:0:1.00	./.:0:0:0.00	./.:0:0:0.00	./.:0:0:0.00	./.:0:0:0.00	./.:0:0:0.00	0	1	1	0			0	0	0	0			#DIV/0!
12	44157496	12:44157496	0	A	C	0	INTRONIC	IRAK4	-	0	5	1.5	0	0	5.03	0	FT	AF=0.0076;DP=0.0;QF=1;TX=IRAK4:ENST00000440781.1:in1/IRAK4:ENST00000431837.1:in1/IRAK4:ENST00000448290.1:in1;GENE=IRAK4;TYPE=INTRONIC;EX=.;REFAA=.;ALTAA=.;AAPOS=.;EXCT=10	GT:DP:DPNR:AC	./.:0:0:0.00	./.:0:0:0.00	./.:0:0:2.01	./.:0:0:2.98	./.:0:0:0.00	./.:0:0:0.00	./.:0:0:0.00	./.:0:0:0.00	0	0	2	3			0	0	0	0			#DIV/0!
12	44157501	12:44157501	0	T	C	0	INTRONIC	IRAK4	-	0	2	0.57735	0	0	2	0	FT	AF=0.003;DP=0.0;QF=1;TX=IRAK4:ENST00000440781.1:in1/IRAK4:ENST00000431837.1:in1/IRAK4:ENST00000448290.1:in1;GENE=IRAK4;TYPE=INTRONIC;EX=.;REFAA=.;ALTAA=.;AAPOS=.;EXCT=10	GT:DP:DPNR:AC	./.:0:0:0.00	./.:0:0:0.00	./.:0:0:1.00	./.:0:0:1.00	./.:0:0:0.00	./.:0:0:0.00	./.:0:0:0.00	./.:0:0:0.00	0	0	1	1			0	0	0	0			#DIV/0!
12	44157504	12:44157504	0	A	C	0	INTRONIC	IRAK4	-	0	6	0.57735	0	0	6.05	0	FT	AF=0.0091;DP=0.0;QF=1;TX=IRAK4:ENST00000440781.1:in1/IRAK4:ENST00000431837.1:in1/IRAK4:ENST00000448290.1:in1;GENE=IRAK4;TYPE=INTRONIC;EX=.;REFAA=.;ALTAA=.;AAPOS=.;EXCT=10	GT:DP:DPNR:AC	./.:0:0:1.00	./.:0:0:1.00	./.:0:0:2.00	./.:0:0:2.00	./.:0:0:0.00	./.:0:0:0.00	./.:0:0:0.00	./.:0:0:0.00	1	1	2	2			0	0	0	0			#DIV/0!
12	44157510	12:44157510	0	A	C	0	INTRONIC	IRAK4	-	0	4	0	0	0	4.02	0	FT	AF=0.006;DP=0.0;QF=1;TX=IRAK4:ENST00000440781.1:in1/IRAK4:ENST00000431837.1:in1/IRAK4:ENST00000448290.1:in1;GENE=IRAK4;TYPE=INTRONIC;EX=.;REFAA=.;ALTAA=.;AAPOS=.;EXCT=10	GT:DP:DPNR:AC	./.:0:0:1.00	./.:0:0:1.00	./.:0:0:1.00	./.:0:0:1.00	./.:0:0:0.00	./.:0:0:0.00	./.:0:0:0.00	./.:0:0:0.00	1	1	1	1			0	0	0	0			#DIV/0!
12	44157530	12:44157530	rs4251438	CCT	C	0	INTRONIC	IRAK4	-	0	4	0	4	0	0	0	CLUSTER	AF=0.0121;DP=0.0;QF=2;TX=IRAK4:ENST00000440781.1:in1/IRAK4:ENST00000431837.1:in1/IRAK4:ENST00000448290.1:in1;GENE=IRAK4;TYPE=INTRONIC;EX=.;REFAA=.;ALTAA=.;AAPOS=.;EXCT=10	GT:DP:DPNR:AC	./.:0:0:1.00	./.:0:0:1.00	./.:0:0:1.00	./.:0:0:1.00	./.:0:0:1.00	./.:0:0:1.00	./.:0:0:1.00	./.:0:0:1.00	1	1	1	1			1	1	1	1			1
12	44157532	12:44157532	0	T	C	0	INTRONIC	IRAK4	-	0	4	0	4	0	0	0	CLUSTER	AF=0.0121;DP=0.0;QF=2;TX=IRAK4:ENST00000440781.1:in1/IRAK4:ENST00000431837.1:in1/IRAK4:ENST00000448290.1:in1;GENE=IRAK4;TYPE=INTRONIC;EX=.;REFAA=.;ALTAA=.;AAPOS=.;EXCT=10	GT:DP:DPNR:AC	./.:0:0:1.00	./.:0:0:1.00	./.:0:0:1.00	./.:0:0:1.00	./.:0:0:1.00	./.:0:0:1.00	./.:0:0:1.00	./.:0:0:1.00	1	1	1	1			1	1	1	1			1
12	44157703	12:44157703	0	T	TCCACACCA	0	INTRONIC	IRAK4	-	0	0	0	2	0.57735	2	0	FT	AF=0.003;DP=0.0;QF=1;TX=IRAK4:ENST00000440781.1:in1/IRAK4:ENST00000431837.1:in1/IRAK4:ENST00000448290.1:in1;GENE=IRAK4;TYPE=INTRONIC;EX=.;REFAA=.;ALTAA=.;AAPOS=.;EXCT=10	GT:DP:DPNR:AC	./.:0:0:0.00	./.:0:0:0.00	./.:0:0:0.00	./.:0:0:0.00	./.:0:0:0.00	./.:0:0:0.00	./.:0:0:1.00	./.:0:0:1.00	0	0	0	0			0	0	1	1			0
12	44157704	12:44157704	0	G	C	0	INTRONIC	IRAK4	-	0	0	0	0	0	0	0	FT	AF=0.0;DP=0.0;QF=1;TX=IRAK4:ENST00000440781.1:in1/IRAK4:ENST00000431837.1:in1/IRAK4:ENST00000448290.1:in1;GENE=IRAK4;TYPE=INTRONIC;EX=.;REFAA=.;ALTAA=.;AAPOS=.;EXCT=10	GT:DP:DPNR:AC	./.:0:0:0.00	./.:0:0:0.00	./.:0:0:0.00	./.:0:0:0.00	./.:0:0:0.00	./.:0:0:0.00	./.:0:0:0.00	./.:0:0:0.00	0	0	0	0			0	0	0	0			#DIV/0!
12	44157719	12:44157719	0	A	T	0	INTRONIC	IRAK4	-	0	1	0.5	0	0	1	100	PASS	AF=0.0015;DP=0.0;QF=0;TX=IRAK4:ENST00000440781.1:in1/IRAK4:ENST00000431837.1:in1/IRAK4:ENST00000448290.1:in1;GENE=IRAK4;TYPE=INTRONIC;EX=.;REFAA=.;ALTAA=.;AAPOS=.;EXCT=10	GT:DP:DPNR:AC	./.:0:0:0.00	./.:0:0:0.00	./.:0:0:0.00	./.:0:0:1.00	./.:0:0:0.00	./.:0:0:0.00	./.:0:0:0.00	./.:0:0:0.00	0	0	0	1			0	0	0	0			#DIV/0!
12	44157743	12:44157743	0	GT	G	0	INTRONIC	IRAK4	-	0	4	0	4	0	0	0	POOR	AF=0.012;DP=0.0;QF=3;TX=IRAK4:ENST00000440781.1:in1/IRAK4:ENST00000431837.1:in1/IRAK4:ENST00000448290.1:in1;GENE=IRAK4;TYPE=INTRONIC;EX=.;REFAA=.;ALTAA=.;AAPOS=.;EXCT=10	GT:DP:DPNR:AC	./.:0:0:1.00	./.:0:0:1.00	./.:0:0:0.89	./.:0:0:1.00	./.:0:0:1.00	./.:0:0:1.00	./.:0:0:1.00	./.:0:0:1.00	1	1	1	1			1	1	1	1
12	44157869	12:44157869	rs4251439	A	G	0.0133	INTRONIC	IRAK4	-	0	2	0.57735	0	0	2	100	PASS	AF=0.003;DP=0.0;QF=0;TX=IRAK4:ENST00000440781.1:in1/IRAK4:ENST00000431837.1:in1/IRAK4:ENST00000448290.1:in1;GENE=IRAK4;TYPE=INTRONIC;EX=.;REFAA=.;ALTAA=.;AAPOS=.;EXCT=10	GT:DP:DPNR:AC	./.:0:0:0.00	./.:0:0:1.00	./.:0:0:1.00	./.:0:0:0.00	./.:0:0:0.00	./.:0:0:0.00	./.:0:0:0.00	./.:0:0:0.00	0	1	1	0			0	0	0	0			#DIV/0!
12	44158038	12:44158038	0	T	C	0	INTRONIC	IRAK4	-	0	0	0	4	0	4.02	0	FT	AF=0.006;DP=0.0;QF=1;TX=IRAK4:ENST00000440781.1:in1/IRAK4:ENST00000431837.1:in1/IRAK4:ENST00000448290.1:in1;GENE=IRAK4;TYPE=INTRONIC;EX=.;REFAA=.;ALTAA=.;AAPOS=.;EXCT=10	GT:DP:DPNR:AC	./.:0:0:0.00	./.:0:0:0.00	./.:0:0:0.00	./.:0:0:0.00	./.:0:0:1.00	./.:0:0:1.00	./.:0:0:1.00	./.:0:0:1.00	0	0	0	0			1	1	1	1			0
12	44158047	12:44158047	0	C	T	0	INTRONIC	IRAK4	-	0	0	0	4	0	4.02	100	PASS	AF=0.006;DP=0.0;QF=0;TX=IRAK4:ENST00000440781.1:in1/IRAK4:ENST00000431837.1:in1/IRAK4:ENST00000448290.1:in1;GENE=IRAK4;TYPE=INTRONIC;EX=.;REFAA=.;ALTAA=.;AAPOS=.;EXCT=10	GT:DP:DPNR:AC	./.:0:0:0.00	./.:0:0:0.00	./.:0:0:0.00	./.:0:0:0.00	./.:0:0:1.00	./.:0:0:1.00	./.:0:0:1.00	./.:0:0:1.00	0	0	0	0			1	1	1	1			0
12	44158064	12:44158064	0	C	T	0	INTRONIC	IRAK4	-	0	0	0	4	0	4.02	100	PASS	AF=0.006;DP=0.0;QF=0;TX=IRAK4:ENST00000440781.1:in1/IRAK4:ENST00000431837.1:in1/IRAK4:ENST00000448290.1:in1;GENE=IRAK4;TYPE=INTRONIC;EX=.;REFAA=.;ALTAA=.;AAPOS=.;EXCT=10	GT:DP:DPNR:AC	./.:0:0:0.00	./.:0:0:0.00	./.:0:0:0.00	./.:0:0:0.00	./.:0:0:1.00	./.:0:0:1.00	./.:0:0:1.00	./.:0:0:1.00	0	0	0	0			1	1	1	1			0
12	44158075	12:44158075	0	G	A	0	INTRONIC	IRAK4	-	0	0	0	3	0.5	3.01	100	PASS	AF=0.0045;DP=0.0;QF=0;TX=IRAK4:ENST00000440781.1:in1/IRAK4:ENST00000431837.1:in1/IRAK4:ENST00000448290.1:in1;GENE=IRAK4;TYPE=INTRONIC;EX=.;REFAA=.;ALTAA=.;AAPOS=.;EXCT=10	GT:DP:DPNR:AC	./.:0:0:0.00	./.:0:0:0.00	./.:0:0:0.00	./.:0:0:0.00	./.:0:0:1.00	./.:0:0:1.00	./.:0:0:0.00	./.:0:0:1.00	0	0	0	0			1	1	0	1			0
12	44158199	12:44158199	rs189141108	C	T	0	INTRONIC	IRAK4	-	0	3	0.957427	1	0.5	1	100	PASS	AF=0.006;DP=0.0;QF=0;TX=IRAK4:ENST00000440781.1:in1/IRAK4:ENST00000431837.1:in1/IRAK4:ENST00000448290.1:in1;GENE=IRAK4;TYPE=INTRONIC;EX=.;REFAA=.;ALTAA=.;AAPOS=.;EXCT=10	GT:DP:DPNR:AC	./.:0:0:0.00	./.:0:0:0.00	./.:0:0:2.00	./.:0:0:1.00	./.:0:0:0.00	./.:0:0:0.00	./.:0:0:1.00	./.:0:0:0.00	0	0	2	1			0	0	1	0			3
12	44158209	12:44158209	0	A	G	0	INTRONIC	IRAK4	-	0	1	0.5	0	0	1	100	PASS	AF=0.0015;DP=0.0;QF=0;TX=IRAK4:ENST00000440781.1:in1/IRAK4:ENST00000431837.1:in1/IRAK4:ENST00000448290.1:in1;GENE=IRAK4;TYPE=INTRONIC;EX=.;REFAA=.;ALTAA=.;AAPOS=.;EXCT=10	GT:DP:DPNR:AC	./.:0:0:0.00	./.:0:0:0.00	./.:0:0:0.00	./.:0:0:1.00	./.:0:0:0.00	./.:0:0:0.00	./.:0:0:0.00	./.:0:0:0.00	0	0	0	1			0	0	0	0			#DIV/0!
12	44158570	12:44158570	0	C	A	0	INTRONIC	IRAK4	-	0	1	0.5	0	0	1.37	0	FT	AF=0.002;DP=0.0;QF=1;TX=IRAK4:ENST00000440781.1:in1/IRAK4:ENST00000431837.1:in1/IRAK4:ENST00000448290.1:in1;GENE=IRAK4;TYPE=INTRONIC;EX=.;REFAA=.;ALTAA=.;AAPOS=.;EXCT=10	GT:DP:DPNR:AC	./.:0:0:0.38	./.:0:0:0.00	./.:0:0:0.00	./.:0:0:1.00	./.:0:0:0.00	./.:0:0:0.00	./.:0:0:0.00	./.:0:0:0.00	0	0	0	1			0	0	0	0			#DIV/0!
12	44158572	12:44158572	0	AGGT	A	0	INTRONIC	IRAK4	-	0	0	0	3	0.5	3.01	0	FT	AF=0.0045;DP=0.0;QF=1;TX=IRAK4:ENST00000440781.1:in1/IRAK4:ENST00000431837.1:in1/IRAK4:ENST00000448290.1:in1;GENE=IRAK4;TYPE=INTRONIC;EX=.;REFAA=.;ALTAA=.;AAPOS=.;EXCT=10	GT:DP:DPNR:AC	./.:0:0:0.00	./.:0:0:0.00	./.:0:0:0.00	./.:0:0:0.00	./.:0:0:1.00	./.:0:0:0.00	./.:0:0:1.00	./.:0:0:1.00	0	0	0	0			1	0	1	1			0
12	44158573	12:44158573	0	G	GCTTTGAT	0	INTRONIC	IRAK4	-	0	3	0.957427	3	0.5	0	0	CLUSTER	AF=0.0091;DP=0.0;QF=2;TX=IRAK4:ENST00000440781.1:in1/IRAK4:ENST00000431837.1:in1/IRAK4:ENST00000448290.1:in1;GENE=IRAK4;TYPE=INTRONIC;EX=.;REFAA=.;ALTAA=.;AAPOS=.;EXCT=10	GT:DP:DPNR:AC	./.:0:0:1.00	./.:0:0:0.00	./.:0:0:0.00	./.:0:0:2.00	./.:0:0:1.00	./.:0:0:0.00	./.:0:0:1.00	./.:0:0:1.00	1	0	0	2			1	0	1	1			1
12	44158574	12:44158574	rs191905705	G	C	0	INTRONIC	IRAK4	-	0	8	2	3	0.5	2.42	0	CLUSTER	AF=0.017;DP=0.0;QF=2;TX=IRAK4:ENST00000440781.1:in1/IRAK4:ENST00000431837.1:in1/IRAK4:ENST00000448290.1:in1;GENE=IRAK4;TYPE=INTRONIC;EX=.;REFAA=.;ALTAA=.;AAPOS=.;EXCT=10	GT:DP:DPNR:AC	./.:0:0:1.16	./.:0:0:1.00	./.:0:0:1.00	./.:0:0:5.00	./.:0:0:1.00	./.:0:0:0.00	./.:0:0:1.00	./.:0:0:1.00	1	1	1	5			1	0	1	1			2.66667
[truncated: 482 more rows]
